# Supplementary material for: Somatic driver mutation prevalence in 1844 prostate cancers identifies ZNRF3 loss as a predictor of metastatic relapse
Source: Nat Commun. 2021 Oct 29;12:6248. doi: 10.1038/s41467-021-26489-0 (PMC8556363; doi:10.1038/s41467-021-26489-0)
Supplement: Supplementary file 3 — Supplementary Datasets [file 41467_2021_26489_MOESM3_ESM.zip]

Archive with 14 entries (13 files):
- Supplementary Data/
- __MACOSX/._Supplementary Data
- Supplementary Data/NatComms-Rev2-DataS05.xlsx
- __MACOSX/Supplementary Data/._NatComms-Rev2-DataS05.xlsx
- Supplementary Data/NatComms-Rev2-DataS04.xlsx
- __MACOSX/Supplementary Data/._NatComms-Rev2-DataS04.xlsx
- Supplementary Data/NatComms-Rev2-DataS03.xlsx
- __MACOSX/Supplementary Data/._NatComms-Rev2-DataS03.xlsx
- Supplementary Data/NatComms-Rev2-DataS02.xlsx
- __MACOSX/Supplementary Data/._NatComms-Rev2-DataS02.xlsx
- Supplementary Data/NatComms-Rev2-DataS01.xlsx
- __MACOSX/Supplementary Data/._NatComms-Rev2-DataS01.xlsx
- Supplementary Data/NatComms-Rev2-DataS06.xlsx
- __MACOSX/Supplementary Data/._NatComms-Rev2-DataS06.xlsx
