# Supplementary material for: Somatic driver mutation prevalence in 1844 prostate cancers identifies ZNRF3 loss as a predictor of metastatic relapse
Source: Nat Commun. 2021 Oct 29;12:6248. doi: 10.1038/s41467-021-26489-0 (PMC8556363; doi:10.1038/s41467-021-26489-0)
Supplement: Supplementary file 3 — Supplementary Datasets [file 41467_2021_26489_MOESM3_ESM.zip › Supplementary Data/NatComms-Rev2-DataS05.xlsx]

## Sheet: Sheet1
Supplementary Data 5 - Genes Significantly Correlated with ZNRF3 RNA Abundance in both CPC-GENE and TCGA Cohorts
gene	spearman.cpcg	rank.spearman.abs.cpcg	q.cpcg	spearman.tcga	rank.spearman.abs.tcga	q.tcga	spearman.rank.sum	Chromosome	Pass.Filter
OTUD7B	0.681859	2	9.99e-99	0.489353	249	1.76743e-29	251	1	1
C1orf115	0.651842	3	2.54886e-11	0.210874	6673	5.68944e-06	6676	1	0
VPS39	0.63195	4	2.23936e-10	0.434977	812	4.74135e-23	816	15	1
SMURF2	0.628194	5	2.79647e-10	0.459671	499	7.67894e-26	504	17	1
DHX32	0.620918	6	5.47096e-10	0.184472	7696	8.23546e-05	7702	10	0
TJP2	0.619277	7	5.66472e-10	0.409301	1261	2.25468e-20	1268	9	1
GSTA4	0.610968	9	1.13121e-09	0.284694	4130	4.31784e-10	4139	6	0
SEMA3C	0.609879	10	1.14917e-09	0.61533	3	2.19557e-49	13	7	1
QSER1	0.604348	11	1.92257e-09	0.589826	13	7.77532e-45	24	11	1
C9orf152	0.601215	12	2.4765e-09	0.368158	2009	1.8134e-16	2021	9	0
TAF8	0.598083	14	2.97164e-09	0.280868	4263	7.59801e-10	4277	6	0
ADH5	0.596923	15	3.13874e-09	0.521326	109	8.09409e-34	124	4	1
AXIN2	0.594903	16	3.6451e-09	0.763478	1	6.23553e-92	17	17	1
TPD52L1	0.590365	17	5.52033e-09	0.298482	3725	5.17765e-11	3742	6	0
STAT6	0.587296	19	6.78563e-09	0.354883	2308	2.52503e-15	2327	12	0
KDM4B	0.583445	22	8.68832e-09	0.228458	7392	4.11414e-05	7414	19	0
SWT1	0.58118	24	1.00157e-08	0.438469	770	1.94563e-23	794	1	1
STXBP6	0.580249	25	1.05595e-08	0.290987	3944	1.66364e-10	3969	14	0
GPR155	0.575783	29	1.42114e-08	0.35484	2310	2.5459e-15	2339	2	0
CCDC149	0.574079	30	1.62545e-08	0.30932	3435	8.99081e-12	3465	4	0
FOXO4	0.574039	31	1.57915e-08	0.398983	1426	2.4268e-19	1457	23	0
CPEB3	0.573463	32	1.61891e-08	0.398288	1441	2.83353e-19	1473	10	0
FBXO31	0.570828	33	2.03131e-08	0.264833	4831	7.41357e-09	4864	16	0
TRIO	0.5691	36	2.2021e-08	0.446136	682	2.68292e-24	718	5	1
RIC8B	0.568366	37	2.30009e-08	0.274918	4459	1.80439e-09	4496	12	0
PRPS2	0.565588	41	2.7107e-08	0.31152	3378	6.24108e-12	3419	23	0
HAUS4	0.564294	43	2.9244e-08	0.203869	6937	1.19616e-05	6980	14	0
ADPGK	0.562921	45	3.18386e-08	0.235471	5796	3.36243e-07	5841	15	0
DIXDC1	0.561785	48	3.3237e-08	0.583119	18	1.12831e-43	66	11	1
AKAP1	0.558952	51	4.08262e-08	0.355074	2307	2.43037e-15	2358	17	0
UXS1	0.558502	52	4.17607e-08	0.210367	6698	6.00573e-06	6750	2	0
GEMIN4	0.558329	53	4.16424e-08	0.292451	3908	1.3259e-10	3961	17	0
RAB2B	0.558329	53	4.16424e-08	0.211549	6647	5.2877e-06	6700	14	0
GNE	0.557106	57	4.3394e-08	0.405044	1322	6.09361e-20	1379	9	1
ACAD8	0.556987	58	4.31178e-08	0.337983	2722	6.07725e-14	2780	11	0
PDZRN3	0.555078	61	4.89323e-08	0.406896	1295	3.95549e-20	1356	3	1
SLC45A3	0.553247	62	5.69832e-08	0.250315	5316	5.17519e-08	5378	1	0
EPHX2	0.552955	63	5.76013e-08	0.240623	5611	1.78539e-07	5674	8	0
MIPEP	0.549673	67	7.30709e-08	0.186756	7599	6.63039e-05	7666	13	0
PARD3B	0.547211	70	8.73646e-08	0.451142	611	7.33731e-25	681	2	1
CHRDL1	0.54392	72	1.14028e-07	0.457576	523	1.34961e-25	595	23	1
RASSF6	0.543605	73	1.1567e-07	0.478853	326	3.67666e-28	399	4	1
GLUD2	0.542681	75	1.22204e-07	0.4538	572	3.66453e-25	647	23	1
MPHOSPH8	0.54033	76	1.48434e-07	0.520157	111	1.20584e-33	187	13	1
CDC42EP3	0.540259	77	1.47424e-07	0.475285	352	1.02538e-27	429	2	1
HAUS3	0.540022	79	1.46714e-07	0.251966	5247	4.18755e-08	5326	4	0
MINPP1	0.539959	80	1.45686e-07	0.365337	2087	3.17948e-16	2167	10	0
PTPRN2	0.539762	81	1.46403e-07	0.344403	2576	1.84574e-14	2657	7	0
SMAD4	0.538744	82	1.58117e-07	0.478458	329	4.12084e-28	411	18	1
ATAD1	0.537245	84	1.7594e-07	0.37965	1775	1.66705e-17	1859	10	0
MYO1C	0.535935	86	1.9257e-07	0.23807	5711	2.44348e-07	5797	17	0
L3MBTL3	0.535737	87	1.93641e-07	0.259253	5010	1.5897e-08	5097	6	0
ERBB3	0.533378	93	2.22075e-07	0.305814	3529	1.59438e-11	3622	12	0
CAMK2G	0.532857	94	2.29769e-07	0.432082	865	9.63465e-23	959	10	1
REPS2	0.532068	96	2.40732e-07	0.380435	3085	9.41202e-13	3181	23	0
CHRNA2	0.531926	97	2.41166e-07	0.242621	5562	1.38594e-07	5659	8	0
PHF8	0.531539	99	2.4424e-07	0.322935	3081	8.95838e-13	3180	23	0
AGL	0.531255	101	2.45286e-07	0.580658	20	3.01581e-43	121	1	1
FAM13C	0.530577	103	2.5486e-07	0.322751	3084	9.25516e-13	3187	10	0
MYBPC1	0.530332	105	2.55271e-07	0.343749	2592	2.08551e-14	2697	12	0
DSTN	0.529701	108	2.61872e-07	0.217722	6444	2.66493e-06	6552	20	0
EXOC6	0.529046	110	2.7181e-07	0.275584	4433	1.6414e-09	4543	10	0
ANO7	0.52761	114	2.96157e-07	0.266294	4769	6.07342e-09	4883	2	0
SUN2	0.525984	116	3.33732e-07	0.300195	3683	3.94147e-11	3799	22	0
TAOK3	0.523207	120	4.06913e-07	0.490772	237	1.17503e-29	357	12	1
RNF185	0.522481	122	4.25134e-07	0.408623	1270	2.64259e-20	1392	22	1
RAB11FIP2	0.521431	125	4.52634e-07	0.545802	53	1.83205e-37	178	10	1
CDIPT	0.51983	129	5.00579e-07	0.31743	5299	4.87398e-08	5428	16	0
RNF43	0.51949	131	5.06888e-07	0.613935	5	2.61512e-49	136	17	1
DPP4	0.517691	138	5.5764e-07	0.424564	989	6.07604e-22	1127	2	1
MTMR12	0.516563	141	5.98406e-07	0.466134	426	1.33464e-26	567	5	1
HSD17B6	0.515355	145	6.41895e-07	0.363401	2128	4.69329e-16	2273	12	0
CYP2U1	0.514953	146	6.58639e-07	0.501288	183	4.861e-31	329	4	1
SEL1L	0.514495	147	6.78851e-07	0.486213	272	4.38509e-29	419	14	1
SH3BGRL2	0.514464	148	6.75988e-07	0.555883	36	5.00135e-39	184	6	1
RAPH1	0.513075	153	7.31453e-07	0.590354	11	7.15017e-45	164	2	1
RNF214	0.512341	156	7.61005e-07	0.282087	4225	6.3426e-10	4381	11	0
SLC7A1	0.512325	157	7.57117e-07	0.547544	49	1.01883e-37	206	13	1
KDM4A	0.511884	161	7.64966e-07	0.299173	3705	4.64397e-11	3866	1	0
SCN7A	0.51156	165	7.66036e-07	0.531645	80	2.55361e-35	245	2	1
TSPYL1	0.511537	166	7.62805e-07	0.377414	1812	2.68061e-17	1978	6	0
RPS6KA3	0.510471	174	7.92527e-07	0.26349	4866	8.93452e-09	5040	23	0
PTGIS	0.510195	177	7.96459e-07	0.434265	823	5.65541e-23	1000	20	1
ANXA4	0.509982	178	8.05557e-07	0.380439	1761	1.41063e-17	1939	2	0
LDLRAD3	0.509792	180	8.08721e-07	0.536773	66	4.501e-36	246	11	1
FAM217B	0.509358	182	8.27957e-07	0.48917	251	1.86049e-29	433	20	1
PMS1	0.508514	183	8.8057e-07	0.260936	4954	1.26628e-08	5137	2	0
PTEN	0.507528	184	9.46967e-07	0.435288	807	4.38621e-23	991	10	1
INSR	0.507331	185	9.56656e-07	0.2513	5276	4.56151e-08	5461	19	0
GNG4	0.506668	191	9.76394e-07	0.265032	4823	7.21642e-09	5014	1	0
GLUD1	0.506557	192	9.79808e-07	0.212002	6632	5.03138e-06	6824	10	0
VPS54	0.505989	193	1.01935e-06	0.39286	1537	9.52727e-19	1730	2	0
NCAPD3	0.504072	198	1.15494e-06	0.425107	981	5.32189e-22	1179	11	1
TBC1D9	0.502178	206	1.28676e-06	0.48223	300	1.39464e-28	506	4	1
CDK6	0.501815	209	1.30458e-06	0.450722	617	8.17626e-25	826	7	1
DSC1	0.498556	1753	3.85989e-05	0.265696	4790	6.59435e-09	6543	18	0
B3GALNT2	0.497554	226	1.67588e-06	0.365171	2095	3.28127e-16	2321	1	0
SRCAP	0.495778	235	1.84579e-06	0.393142	1530	8.95815e-19	1765	16	0
AHNAK	0.495258	237	1.90422e-06	0.489977	244	1.47312e-29	481	11	1
EXTL2	0.494958	239	1.93181e-06	0.29566	3809	8.05638e-11	4048	1	0
DYNLL2	0.494792	240	1.94813e-06	0.27274	4526	2.46705e-09	4766	17	0
TMTC2	0.494122	246	1.99965e-06	0.43603	793	3.65393e-23	1039	12	1
ZFYVE9	0.493971	248	2.00633e-06	0.276474	4400	1.4449e-09	4648	1	0
EMP2	0.493924	251	1.98947e-06	0.250803	5296	4.86359e-08	5547	16	0
ZNF609	0.493593	253	2.02387e-06	0.508215	154	5.61033e-32	407	15	1
TBC1D12	0.492985	258	2.0779e-06	0.252843	5214	3.73359e-08	5472	10	0
FBXL4	0.492212	265	2.14447e-06	0.4397	758	1.41579e-23	1023	6	1
BOC	0.492109	267	2.14491e-06	0.394981	1497	5.962e-19	1764	3	0
MBTPS1	0.49151	270	2.21893e-06	0.448842	648	1.32611e-24	918	16	1
NEO1	0.490807	275	2.2965e-06	0.494146	217	4.29677e-30	492	15	1
RASSF3	0.490791	276	2.29089e-06	0.316519	3239	2.70222e-12	3515	12	0
FMO5	0.490247	280	2.35215e-06	0.324959	3039	6.27568e-13	3319	1	0
NFE2L1	0.49016	281	2.35905e-06	0.320873	3130	1.28224e-12	3411	17	0
ANKRD27	0.490081	283	2.35625e-06	0.462243	469	3.84949e-26	752	19	1
KCND3	0.489529	288	2.41291e-06	0.53068	87	3.3832e-35	375	1	1
ST6GALNAC1	0.489474	289	2.41449e-06	0.299892	3686	4.1424e-11	3975	17	0
SLC2A10	0.489166	291	2.4536e-06	0.426158	964	4.11725e-22	1255	20	1
KAT2B	0.488472	296	2.54021e-06	0.468214	402	7.55538e-27	698	3	1
AKAP7	0.488298	297	2.56456e-06	0.373818	1890	5.67325e-17	2187	6	0
EDEM3	0.488187	300	2.55985e-06	0.399233	1422	2.29238e-19	1722	1	0
DHTKD1	0.487572	307	2.61849e-06	0.342863	2613	2.45957e-14	2920	10	0
ZC3H4	0.485975	319	2.83612e-06	0.346926	2512	1.15021e-14	2831	19	0
SNX25	0.485552	324	2.88088e-06	0.334701	2804	1.10469e-13	3128	4	0
LTBP4	0.485055	326	2.97e-06	0.229836	6000	6.60569e-07	6326	19	0
AKT3	0.483753	335	3.18024e-06	0.510885	141	2.43416e-32	476	1	1
ARHGEF37	0.483634	337	3.18891e-06	0.41698	1140	3.67056e-21	1477	5	1
GLB1L3	0.483169	340	3.27036e-06	0.360498	2195	8.34912e-16	2535	11	0
PAWR	0.482325	348	3.39849e-06	0.285984	4086	3.56355e-10	4434	12	0
RAPGEF4	0.481725	355	3.48034e-06	0.53341	75	1.41052e-35	430	2	1
LONRF2	0.480865	366	3.59363e-06	0.325648	3024	5.561e-13	3390	2	0
CHSY1	0.480352	372	3.66973e-06	0.333479	2829	1.37952e-13	3201	15	0
LRCH2	0.480297	373	3.67458e-06	0.470485	374	4.09675e-27	747	23	1
HSPB6	0.480084	377	3.69216e-06	0.209488	6727	6.6011e-06	7104	19	0
HSPB8	0.479847	383	3.69716e-06	0.300931	3662	3.50513e-11	4045	12	0
FITM2	0.479587	385	3.74765e-06	0.461776	475	4.36443e-26	860	20	1
C2	0.479579	386	3.74033e-06	0.37657	1829	3.20125e-17	2215	6	0
SMPDL3A	0.479397	387	3.77994e-06	0.243946	5523	1.17149e-07	5910	6	0
JMY	0.479066	393	3.81243e-06	0.518899	116	1.78322e-33	509	5	1
CHDH	0.478916	394	3.84414e-06	0.274402	4471	1.94453e-09	4865	3	0
DHX33	0.478679	395	3.90045e-06	0.432695	846	8.37974e-23	1241	17	1
BBS1	0.477953	401	4.04836e-06	0.341878	2638	2.95324e-14	3039	11	0
POLR2A	0.476967	409	4.26062e-06	0.39582	1476	4.95958e-19	1885	17	0
B3GALT2	0.476698	411	4.32223e-06	0.436339	789	3.37836e-23	1200	1	1
BCAS1	0.476438	415	4.36117e-06	0.417965	2960	3.66838e-13	3375	20	1
GCFC2	0.47613	421	4.39475e-06	0.25775	5054	1.94734e-08	5475	2	0
WDTC1	0.475949	423	4.43111e-06	0.370022	1973	1.2386e-16	2396	1	0
NAAA	0.475057	433	4.61329e-06	0.273662	4495	2.16235e-09	4928	4	0
ANKS1A	0.474726	439	4.65896e-06	0.458407	513	1.07952e-25	952	6	1
ZBTB44	0.47441	442	4.73248e-06	0.374978	1868	4.45037e-17	2310	11	0
PLBD2	0.474197	446	4.76164e-06	0.337799	2723	6.29389e-14	3169	12	0
EHHADH	0.47381	450	4.85075e-06	0.331322	2885	2.03061e-13	3335	3	0
KBTBD11	0.473487	454	4.91969e-06	0.304079	3581	2.10964e-11	4035	8	0
LPAR3	0.473203	457	4.98683e-06	0.467696	408	8.70745e-27	865	1	1
PRKAB2	0.473045	460	5.01001e-06	0.413232	1202	8.94382e-21	1662	1	1
PLA2G12A	0.472935	463	5.01664e-06	0.319846	3154	1.53056e-12	3617	4	0
SKI	0.472808	465	5.03991e-06	0.386734	1637	3.66974e-18	2102	1	0
TXNDC16	0.472493	470	5.09889e-06	0.369533	1982	1.36801e-16	2452	14	0
CBX5	0.472256	474	5.14117e-06	0.345848	2543	1.40718e-14	3017	12	0
PDE5A	0.472003	479	5.17905e-06	0.469662	388	5.04823e-27	867	4	1
TFCP2	0.471554	488	5.24742e-06	0.266908	5293	4.84434e-08	5781	12	0
RPS6KC1	0.470733	495	5.48092e-06	0.45911	506	8.9277e-26	1001	1	1
FLNA	0.470157	501	5.6389e-06	0.387011	1635	3.44813e-18	2136	23	0
PTPN21	0.469518	508	5.81608e-06	0.366833	2045	2.3615e-16	2553	14	0
MTMR10	0.469455	509	5.83038e-06	0.392652	1541	9.9763e-19	2050	15	0
CDKN1B	0.469029	514	5.94842e-06	0.183425	7746	9.08214e-05	8260	12	0
SOX30	0.468279	601	7.5543e-06	0.30861	3462	1.00797e-11	4063	5	0
SUV39H2	0.467553	533	6.35839e-06	0.238832	5679	2.22547e-07	6212	10	0
REPS1	0.467095	538	6.50305e-06	0.230137	5986	6.37839e-07	6524	6	0
NEGR1	0.466188	550	6.77466e-06	0.308743	3454	9.87107e-12	4004	1	0
MTOR	0.465233	564	7.05772e-06	0.539001	64	1.99648e-36	628	1	1
LIFR	0.464752	572	7.19415e-06	0.449983	633	9.84151e-25	1205	5	1
PRMT3	0.46472	573	7.19725e-06	0.191133	7408	4.35004e-05	7981	11	0
FLNC	0.464657	577	7.17854e-06	0.367648	2026	2.00399e-16	2603	7	0
KCTD3	0.464484	580	7.2274e-06	0.325679	3021	5.53465e-13	3601	1	0
TRMT2B	0.464362	581	7.27557e-06	0.265597	4794	6.68459e-09	5375	23	0
PLA2R1	0.464357	582	7.2655e-06	0.509977	147	3.20173e-32	729	2	1
ZBTB4	0.464105	588	7.31752e-06	0.436204	790	3.49924e-23	1378	17	1
BTBD11	0.463474	597	7.52652e-06	0.322524	3087	9.63658e-13	3684	12	0
PPM1A	0.463111	607	7.58982e-06	0.350577	2414	5.77229e-15	3021	14	0
LYST	0.463	609	7.62246e-06	0.480278	316	2.44106e-28	925	1	1
FBLN1	0.462976	610	7.62233e-06	0.26784	4718	4.89454e-09	5328	22	0
NT5DC3	0.462761	611	7.72297e-06	0.298061	3737	5.52974e-11	4348	12	0
NISCH	0.462542	614	7.80134e-06	0.219612	6386	2.15052e-06	7000	3	0
SLMAP	0.461895	625	8.01102e-06	0.43648	788	3.25538e-23	1413	3	1
FOXN3	0.461674	630	8.06834e-06	0.576744	24	1.38104e-42	654	14	1
ZADH2	0.461319	640	8.13717e-06	0.305347	3544	1.71883e-11	4184	18	0
ARHGEF7	0.461075	649	8.15934e-06	0.356114	2283	1.9846e-15	2932	13	0
SLC1A1	0.460838	653	8.24126e-06	0.403971	1337	7.81669e-20	1990	9	1
RHOBTB3	0.460649	658	8.28481e-06	0.465873	433	1.4211e-26	1091	5	1
SH3BP4	0.459662	677	8.61076e-06	0.497182	203	1.70941e-30	880	2	1
DPYSL3	0.45952	679	8.66855e-06	0.356816	2272	1.72665e-15	2951	5	0
EVI5	0.459205	691	8.70229e-06	0.430401	893	1.45377e-22	1584	1	1
NFXL1	0.458597	708	8.85005e-06	0.391508	1558	1.28755e-18	2266	4	0
ZC3H18	0.458471	711	8.88828e-06	0.247829	5399	7.13139e-08	6110	16	0
B4GALT6	0.458337	712	8.95666e-06	0.368043	2017	1.85185e-16	2729	18	0
HECTD2	0.457114	732	9.46122e-06	0.458702	511	9.9404e-26	1243	10	1
PEX26	0.456972	734	9.52608e-06	0.376643	1828	3.15199e-17	2562	22	0
IRF2BPL	0.455938	750	9.99335e-06	0.235054	5812	3.53637e-07	6562	14	0
SLC25A30	0.455859	751	1.0033e-05	0.329159	2937	2.9891e-13	3688	13	0
PPFIBP1	0.455046	759	1.04826e-05	0.484672	284	6.87303e-29	1043	12	1
RNF115	0.454904	762	1.0541e-05	0.203712	6942	1.21618e-05	7704	1	0
MINK1	0.454675	767	1.06336e-05	0.248371	5382	6.64866e-08	6149	17	0
KLHL36	0.45462	769	1.06452e-05	0.267715	4722	4.98014e-09	5491	16	0
YLPM1	0.454241	776	1.08193e-05	0.425951	967	4.33268e-22	1743	14	1
ARHGAP1	0.453634	793	1.10249e-05	0.312786	3353	5.0434e-12	4146	11	0
TSHZ1	0.453231	801	1.1211e-05	0.533898	72	1.22049e-35	873	18	1
SHISA6	0.453192	803	1.12125e-05	0.494586	215	3.75278e-30	1018	17	1
TBCCD1	0.453184	804	1.12044e-05	0.207621	6805	8.04888e-06	7609	3	0
ZBTB18	0.452955	811	1.12779e-05	0.228062	6058	8.14482e-07	6869	1	0
RSPH3	0.452908	814	1.12717e-05	0.412306	1216	1.11374e-20	2030	6	1
ICK	0.452837	818	1.12697e-05	0.52524	101	2.1472e-34	919	6	1
RNF157	0.452355	825	1.15368e-05	0.359401	2213	1.04023e-15	3038	17	0
TNKS1BP1	0.452166	834	1.15564e-05	0.197614	7162	2.27977e-05	7996	11	0
MTR	0.451677	848	1.17399e-05	0.540163	62	1.3406e-36	910	1	1
ACVR2A	0.451401	852	1.19002e-05	0.20942	6731	6.64761e-06	7583	2	0
MOB1B	0.450888	865	1.21253e-05	0.272954	4518	2.39301e-09	5383	4	0
CHD6	0.449996	886	1.25545e-05	0.455496	549	2.34377e-25	1435	20	1
MAP3K3	0.449933	889	1.25642e-05	0.306125	3520	1.5159e-11	4409	17	0
MFN2	0.44972	896	1.2642e-05	0.344905	2567	1.67845e-14	3463	1	0
ADD1	0.449594	898	1.2719e-05	0.220864	6332	1.86769e-06	7230	4	0
DOCK5	0.448213	924	1.35329e-05	0.509383	150	3.85315e-32	1074	8	1
TMX4	0.448134	926	1.35736e-05	0.272103	4561	2.69329e-09	5487	20	0
SNX33	0.447005	961	1.40795e-05	0.399752	1416	2.03346e-19	2377	15	0
EHBP1	0.446666	968	1.42902e-05	0.298051	3738	5.53746e-11	4706	2	0
ZFHX3	0.446003	978	1.47673e-05	0.578167	21	8.49382e-43	999	16	1
POLR3A	0.445869	983	1.48208e-05	0.455611	547	2.27516e-25	1530	10	1
EPHB3	0.445577	990	1.49976e-05	0.279139	4325	9.78405e-10	5315	3	0
CRNKL1	0.445364	995	1.513e-05	0.266054	4776	6.28113e-09	5771	20	0
EPN2	0.445277	1000	1.51393e-05	0.199222	7110	1.93428e-05	8110	17	0
LRIG1	0.444954	1010	1.5307e-05	0.274013	4482	2.05683e-09	5492	3	0
RAB3GAP1	0.44422	1022	1.58627e-05	0.401405	1388	1.39863e-19	2410	2	1
SMCHD1	0.444141	1025	1.58971e-05	0.415971	1157	4.66718e-21	2182	18	1
KIF13A	0.444094	1028	1.58993e-05	0.519779	113	1.34708e-33	1141	6	1
CADM1	0.443881	1031	1.60726e-05	0.250836	4750	5.5747e-09	5781	11	0
ZDHHC7	0.443723	1036	1.61588e-05	0.275426	4437	1.67971e-09	5473	16	0
NUMA1	0.443131	907	1.30107e-05	0.220246	6358	2.00254e-06	7265	11	0
MTMR3	0.443068	1056	1.65362e-05	0.577426	22	1.11866e-42	1078	22	1
KDM1B	0.442523	1075	1.68229e-05	0.417932	1117	2.93894e-21	2192	6	1
KIAA1147	0.44205	1087	1.71508e-05	0.390606	1576	1.5688e-18	2663	7	0
UBR7	0.441853	1092	1.72897e-05	0.183147	7764	9.31436e-05	8856	14	0
ALDH3A2	0.441135	1114	1.77461e-05	0.304122	3580	2.09496e-11	4694	17	0
FAM189A2	0.440093	1139	1.85507e-05	0.224418	6189	1.24546e-06	7328	9	0
C6orf89	0.439817	1149	1.87158e-05	0.378574	1790	2.09896e-17	2939	6	0
RAVER2	0.439722	1151	1.87964e-05	0.359429	2211	1.03504e-15	3362	1	0
UPF2	0.439691	1153	1.88015e-05	0.422567	1020	9.86877e-22	2173	10	1
RASD1	0.43958	1159	1.88362e-05	0.247358	5417	7.57376e-08	6576	17	0
TTC7B	0.439091	1170	1.9249e-05	0.219665	6384	2.13759e-06	7554	14	0
LIPH	0.438641	1185	1.95562e-05	0.412962	1209	9.50864e-21	2394	3	1
CYP1B1	0.43846	1191	1.96831e-05	0.214413	6540	3.8664e-06	7731	2	0
PLXNB2	0.438381	1193	1.97487e-05	0.28813	4025	2.57599e-10	5218	22	0
TEX2	0.437994	1204	2.00538e-05	0.475774	346	8.98702e-28	1550	17	1
NEK9	0.437876	1208	2.01378e-05	0.475863	344	8.79133e-28	1552	14	1
GLB1L2	0.437316	1228	2.05246e-05	0.240711	5609	1.76556e-07	6837	11	0
SLIT2	0.437158	1230	2.06966e-05	0.417864	1118	2.9871e-21	2348	4	1
ALDH6A1	0.436258	1256	2.14516e-05	0.380129	1768	1.50523e-17	3024	14	0
MAN1A1	0.435856	1265	2.18455e-05	0.553172	41	1.31133e-38	1306	6	1
CPE	0.435343	1277	2.23494e-05	0.261431	4931	1.18526e-08	6208	4	0
GREM2	0.434664	1296	2.29797e-05	0.365258	2091	3.22725e-16	3387	1	0
ABHD2	0.433907	1315	2.37475e-05	0.363946	2119	4.20415e-16	3434	15	0
LMO7	0.433544	424	4.46576e-06	0.41867	1100	2.47079e-21	1524	13	1
RFX3	0.433346	1336	2.42068e-05	0.367003	2042	2.28082e-16	3378	9	0
ZCCHC24	0.432455	1368	2.49916e-05	0.312476	3360	5.31091e-12	4728	10	0
C2orf72	0.432447	1369	2.49856e-05	0.191693	6045	7.77543e-07	7414	2	0
SLC1A6	0.432423	1417	2.62749e-05	0.224888	6173	1.17945e-06	7590	19	0
RNLS	0.432329	1374	2.50787e-05	0.287729	4033	2.7395e-10	5407	10	0
RNF150	0.432108	1383	2.52602e-05	0.469522	392	5.21819e-27	1775	4	1
MAP2K6	0.432005	1387	2.53485e-05	0.252912	5212	3.69953e-08	6599	17	0
KIAA1107	0.431508	1403	2.58451e-05	0.520137	112	1.20584e-33	1515	1	1
FYCO1	0.431421	1405	2.59476e-05	0.538857	65	2.07914e-36	1470	3	1
TCF21	0.431232	1411	2.61425e-05	0.268205	4702	4.65481e-09	6113	6	0
CLASP2	0.430924	1419	2.64956e-05	0.322657	1762	1.41115e-17	3181	3	0
BCL2L2	0.430821	1423	2.65895e-05	0.323988	3063	7.43974e-13	4486	14	0
RYBP	0.429701	1456	2.78502e-05	0.21598	6496	3.24358e-06	7952	3	0
SLC22A3	0.429227	1472	2.83633e-05	0.398867	1430	2.48806e-19	2902	6	0
PARD6G	0.429164	1476	2.83967e-05	0.308712	3456	9.91935e-12	4932	18	0
DSEL	0.428715	1497	2.87842e-05	0.250796	5297	4.86755e-08	6794	18	0
C11orf54	0.428683	1498	2.88208e-05	0.26504	4822	7.20915e-09	6320	11	0
SMARCC1	0.428541	1501	2.90155e-05	0.373456	1898	6.11544e-17	3399	3	0
ZCCHC14	0.428044	1516	2.9619e-05	0.441561	737	8.7724e-24	2253	16	1
RREB1	0.42802	1518	2.9623e-05	0.492695	232	6.48061e-30	1750	6	1
RSPO2	0.427957	1521	2.96793e-05	0.463723	453	2.56947e-26	1974	8	1
COLEC12	0.427862	1528	2.97154e-05	0.241028	5601	1.69641e-07	7129	18	0
INMT	0.427476	1540	3.0191e-05	0.202172	7001	1.42679e-05	8541	7	0
LOC730101	0.427428	1041	1.61962e-05	0.34471	2571	1.74169e-14	3612	6	0
ZNF518A	0.427144	1549	3.06308e-05	0.386157	1650	4.14987e-18	3199	10	0
METAP1	0.426339	1569	3.1765e-05	0.50763	157	6.7076e-32	1726	4	1
MAP3K4	0.426308	1570	3.18059e-05	0.304243	3576	2.05466e-11	5146	6	0
PGM5	0.425976	605	7.56968e-06	0.360048	2202	9.14047e-16	2807	9	0
KIAA1143	0.42578	1588	3.2474e-05	0.306592	3511	1.40281e-11	5099	3	0
TAF3	0.425416	1596	3.3035e-05	0.458199	516	1.14066e-25	2112	10	1
SCIN	0.425353	1599	3.30999e-05	0.371639	1937	8.89832e-17	3536	7	0
NT5C2	0.425345	1601	3.30744e-05	0.212993	6603	4.5123e-06	8204	10	0
SF3A1	0.425266	1605	3.31507e-05	0.465647	438	1.50108e-26	2043	22	1
CUEDC1	0.424966	1617	3.351e-05	0.302987	3608	2.51941e-11	5225	17	0
CBX6	0.424817	1623	3.36916e-05	0.469602	390	5.11756e-27	2013	22	1
ACVR1B	0.424304	1640	3.43966e-05	0.256229	5100	2.38609e-08	6740	12	0
ROCK2	0.424288	1641	3.44085e-05	0.513702	130	9.88365e-33	1771	2	1
USP53	0.424162	1645	3.45886e-05	0.512064	135	1.68598e-32	1780	4	1
RNF125	0.423341	1681	3.55716e-05	0.442669	1657	4.46886e-18	3338	18	1
RBM18	0.422899	1700	3.61256e-05	0.304177	3579	2.0762e-11	5279	9	0
GSR	0.42256	1716	3.6529e-05	0.363144	2139	4.9311e-16	3855	8	0
SNRNP48	0.42241	1720	3.67749e-05	0.267621	4726	5.04564e-09	6446	6	0
SIRT1	0.422347	1721	3.68936e-05	0.420407	1061	1.64968e-21	2782	10	1
PPP1R13B	0.422307	1722	3.696e-05	0.254773	5146	2.89609e-08	6868	14	0
FLVCR1	0.422071	1728	3.73586e-05	0.307744	3487	1.16163e-11	5215	1	0
CCND2	0.421384	1751	3.84238e-05	0.269661	4640	3.80561e-09	6391	12	0
ATP11C	0.420911	1769	3.91293e-05	0.417556	1127	3.20625e-21	2896	23	1
KANSL1L	0.420832	1775	3.9182e-05	0.290813	3950	1.70816e-10	5725	2	0
DIP2A	0.420698	1779	3.94096e-05	0.183482	7741	9.03646e-05	9520	21	0
SFXN2	0.420682	1780	3.94247e-05	0.191397	7404	4.23552e-05	9184	10	0
TTC33	0.420634	1783	3.94702e-05	0.315552	3267	3.18118e-12	5050	5	0
ELOVL7	0.419695	1821	4.08803e-05	0.190767	7426	4.50645e-05	9247	5	0
ZNF708	0.418954	1845	4.21747e-05	0.289559	3984	2.07175e-10	5829	19	0
GGA2	0.418449	1861	4.30888e-05	0.224676	6181	1.20869e-06	8042	16	0
BAZ1B	0.418441	1862	4.30859e-05	0.547286	50	1.10578e-37	1912	7	1
ZKSCAN1	0.418401	1865	4.31177e-05	0.531573	82	2.55361e-35	1947	7	1
ZC3H7A	0.418141	1876	4.35339e-05	0.300298	3680	3.87874e-11	5556	16	0
GID4	0.41807	1880	4.36251e-05	0.430025	901	1.59103e-22	2781	17	1
USP19	0.418062	1881	4.36223e-05	0.254048	5182	3.18143e-08	7063	3	0
ACLY	0.417857	1885	4.40637e-05	0.273992	4483	2.06273e-09	6368	17	0
PHACTR2	0.417581	1895	4.45558e-05	0.605153	10	9.0679e-48	1905	6	1
DCLRE1A	0.417147	1906	4.54536e-05	0.266796	4754	5.66199e-09	6660	10	0
ZNF106	0.416989	1911	4.57605e-05	0.526937	95	1.22783e-34	2006	15	1
MXI1	0.416681	1921	4.63593e-05	0.403857	1341	8.01292e-20	3262	10	1
MLYCD	0.416634	1923	4.6441e-05	0.187115	7587	6.40449e-05	9510	16	0
PIP4K2B	0.416421	1930	4.68594e-05	0.200207	7076	1.74848e-05	9006	17	0
SRD5A2	0.416121	1938	4.75003e-05	0.429018	922	2.03166e-22	2860	2	1
DDHD1	0.415324	1966	4.90778e-05	0.288388	4015	2.479e-10	5981	14	0
SH3D19	0.414779	1986	5.01659e-05	0.467013	417	1.04684e-26	2403	4	1
UBXN7	0.414472	2003	5.06482e-05	0.391006	1566	1.43947e-18	3569	3	0
PIP4K2A	0.414385	2006	5.0831e-05	0.198246	7137	2.13837e-05	9143	10	0
YAP1	0.414077	2016	5.1501e-05	0.472495	362	2.30722e-27	2378	11	1
AFF3	0.413406	2046	5.27808e-05	0.446737	672	2.30327e-24	2718	2	1
LGR4	0.413296	2050	5.30196e-05	0.26647	4766	5.92302e-09	6816	11	0
CTDSP2	0.41317	2054	5.33088e-05	0.460986	483	5.40788e-26	2537	12	1
SSX2IP	0.412996	2065	5.35661e-05	0.390394	1582	1.64172e-18	3647	1	0
SIPA1L3	0.41182	2116	5.59884e-05	0.378192	1795	2.27724e-17	3911	19	0
TUBGCP5	0.41182	2116	5.59884e-05	0.186835	7595	6.58074e-05	9711	15	0
PTPN4	0.411631	2123	5.64227e-05	0.441412	740	9.11627e-24	2863	2	1
SORBS1	0.411536	2130	5.65482e-05	0.462561	464	3.54007e-26	2594	10	1
FARP1	0.411331	2138	5.70131e-05	0.19435	7287	3.16391e-05	9425	13	0
DHX38	0.411276	2140	5.71431e-05	0.221319	6318	1.77269e-06	8458	16	0
UBE4B	0.410913	2156	5.79284e-05	0.549076	46	5.93564e-38	2202	1	1
NWD1	0.410731	2163	5.83527e-05	0.386587	1640	3.78418e-18	3803	19	0
IL1R1	0.410148	2188	5.96732e-05	0.378581	1789	2.09673e-17	3977	2	0
FBXO21	0.41014	2191	5.96187e-05	0.414122	1188	7.23618e-21	3379	12	1
ITPR2	0.409808	2210	6.02516e-05	0.560747	31	8.00519e-40	2241	12	1
PLN	0.40965	2222	6.0476e-05	0.3457	2550	1.44521e-14	4772	6	0
SENP7	0.409493	2227	6.08935e-05	0.217034	6461	2.88214e-06	8688	3	0
HPSE2	0.408625	2259	6.31165e-05	0.328016	1116	2.91618e-21	3375	10	0
GREB1	0.408609	2260	6.3146e-05	0.213465	6585	4.28508e-06	8845	2	0
PRKCI	0.407883	2287	6.50648e-05	0.336153	2772	8.47971e-14	5059	3	0
EEF2K	0.407701	132	5.08296e-07	0.339025	2698	5.016e-14	2830	16	0
MSH6	0.407583	2299	6.58508e-05	0.20005	7083	1.77672e-05	9382	2	0
RPS6KA2	0.407504	2303	6.60352e-05	0.382316	1724	9.46254e-18	4027	6	0
DBT	0.407386	2314	6.61696e-05	0.443295	715	5.61746e-24	3029	1	1
NEXN	0.407299	2321	6.62997e-05	0.359664	2208	9.87016e-16	4529	1	0
KAT7	0.407267	2323	6.63628e-05	0.367105	2039	2.23464e-16	4362	17	0
CSNK1G2	0.406912	2335	6.73807e-05	0.31702	3312	3.92526e-12	5647	19	0
GMCL1	0.406881	2337	6.7445e-05	0.358644	2226	1.20921e-15	4563	2	0
PAIP2B	0.406526	2351	6.84217e-05	0.278084	4347	1.14423e-09	6698	2	0
FAM53C	0.406139	2372	6.93336e-05	0.275991	4416	1.54892e-09	6788	5	0
ZFP69B	0.405958	2384	6.97043e-05	0.332077	2861	1.77718e-13	5245	1	0
UBN1	0.405737	2392	7.0354e-05	0.233655	5855	4.19094e-07	8247	16	0
PPARA	0.405539	2401	7.08844e-05	0.461046	482	5.32415e-26	2883	22	1
SLK	0.405271	2417	7.15016e-05	0.401645	1384	1.32462e-19	3801	10	1
EIF4A2	0.404174	2463	7.46884e-05	0.1932	7326	3.54987e-05	9789	3	0
HERC4	0.404103	2469	7.48082e-05	0.280884	4259	7.58379e-10	6728	10	0
LATS2	0.404048	2474	7.48917e-05	0.342615	2621	2.5748e-14	5095	13	0
EDNRB	0.403638	2496	7.59815e-05	0.237529	5727	2.61339e-07	8223	13	0
COL4A3BP	0.403006	2519	7.80307e-05	0.441763	734	8.35067e-24	3253	5	1
TENM3	0.402178	2560	8.04644e-05	0.487114	266	3.38274e-29	2826	4	1
NRIP1	0.402059	2562	8.09408e-05	0.292022	3917	1.41817e-10	6479	21	0
TCTN2	0.401902	2569	8.14425e-05	0.236511	5763	2.96009e-07	8332	12	0
CAP2	0.401673	2581	8.2117e-05	0.531691	78	2.55135e-35	2659	6	1
TGOLN2	0.401223	2612	8.32251e-05	0.472861	358	2.08519e-27	2970	2	1
CNTN3	0.400994	2617	8.41429e-05	0.385805	721	6.61612e-24	3338	3	0
ITM2C	0.400939	2620	8.43082e-05	0.186974	7592	6.49236e-05	10212	2	0
TBCEL	0.400829	2626	8.46398e-05	0.390093	1587	1.75403e-18	4213	11	0
MYC	0.400797	2628	8.47256e-05	0.251105	5285	4.67667e-08	7913	8	0
CHD8	0.400663	2636	8.51079e-05	0.450772	615	8.08665e-25	3251	14	1
ARHGAP10	0.400544	1857	4.27779e-05	0.200272	7074	1.73662e-05	8931	4	0
SYNPO2	0.400387	2651	8.59496e-05	0.437372	779	2.59147e-23	3430	4	1
HK1	0.400379	2652	8.59553e-05	0.238725	5683	2.25504e-07	8335	10	0
MCM3AP	0.400181	2660	8.6651e-05	0.202028	7009	1.44797e-05	9669	21	0
CTC1	0.400103	2666	8.68396e-05	0.24406	5517	1.15502e-07	8183	17	0
HERPUD1	0.400071	2670	8.68632e-05	0.352716	2357	3.84378e-15	5027	16	0
HIBADH	0.400016	2675	8.69699e-05	0.23689	5752	2.82541e-07	8427	7	0
KDM2A	0.399834	2682	8.76301e-05	0.249652	5337	5.63927e-08	8019	11	0
OSBP	0.399763	2688	8.77832e-05	0.196615	7198	2.52273e-05	9886	11	0
SHPRH	0.3994	2706	8.89902e-05	0.467395	412	9.44373e-27	3118	6	0
ZNF589	0.399298	2710	8.93705e-05	0.320589	3135	1.34706e-12	5845	3	0
MAN2B2	0.398974	2722	9.06011e-05	0.283512	4169	5.14842e-10	6891	4	0
SLC35A1	0.398832	2735	9.0889e-05	0.256628	5088	2.26246e-08	7823	6	0
PI4KA	0.398737	2737	9.13043e-05	0.35022	2424	6.17597e-15	5161	22	0
KIAA0319L	0.398611	2741	9.18161e-05	0.284825	4124	4.23561e-10	6865	1	0
KLHL2	0.398572	2744	9.1918e-05	0.390651	1575	1.55344e-18	4319	4	0
HECTD4	0.398453	2752	9.22583e-05	0.365943	2071	2.81692e-16	4823	12	0
ARHGAP6	0.397467	2784	9.635e-05	0.23992	5637	1.94794e-07	8421	23	0
NEK7	0.397388	2788	9.66349e-05	0.371224	1944	9.69203e-17	4732	1	0
PTBP2	0.397199	2796	9.73783e-05	0.186177	6387	2.15592e-06	9183	1	0
TSR1	0.397191	2797	9.73862e-05	0.218745	6406	2.37589e-06	9203	17	0
MIB1	0.396844	2813	9.87179e-05	0.466127	427	1.33468e-26	3240	18	0
MACF1	0.396678	2822	9.93122e-05	0.547836	47	9.44798e-38	2869	1	0
CYP20A1	0.396646	2824	9.94158e-05	0.360539	2192	8.29045e-16	5016	2	0
KISS1R	-0.397167	2798	9.74796e-05	-0.275432	4436	1.6786e-09	7234	19	0
NR1I3	-0.397791	2775	9.49375e-05	-0.228866	6034	7.40843e-07	8809	1	0
CERKL	-0.398509	2748	9.21082e-05	-0.232639	5885	4.74095e-07	8633	2	0
SMAD5-AS1	-0.398595	2742	9.18636e-05	-0.266049	4777	6.2848e-09	7519	5	0
PROZ	-0.401436	2594	8.2803e-05	-0.210109	6707	6.17417e-06	9301	13	0
RHBG	-0.402209	2559	8.03525e-05	-0.206501	6839	9.07733e-06	9398	1	0
CDC25C	-0.403006	2519	7.80307e-05	-0.238975	5674	2.18636e-07	8193	5	0
MMP1	-0.403062	2514	7.79417e-05	-0.183208	7760	9.26444e-05	10274	11	0
WNT10B	-0.403393	2506	7.67357e-05	-0.280646	4270	7.85184e-10	6776	12	0
DUSP8	-0.404506	2450	7.36827e-05	-0.303123	3605	2.46468e-11	6055	11	0
DPEP2	-0.404545	2448	7.35775e-05	-0.185902	7638	7.19045e-05	10086	16	0
AMHR2	-0.405437	2405	7.11821e-05	-0.280263	4288	8.29719e-10	6693	12	0
FAM57B	-0.405784	2390	7.02226e-05	-0.222056	6289	1.63076e-06	8679	16	0
SHCBP1	-0.406147	2370	6.93608e-05	-0.211403	6652	5.37246e-06	9022	16	0
MS4A14	-0.40666	2343	6.81297e-05	-0.208971	6750	6.97417e-06	9093	11	0
UTS2B	-0.407125	2327	6.6791e-05	-0.211053	6671	5.57591e-06	8998	3	0
OR2B6	-0.407836	2289	6.51852e-05	-0.3293	2934	2.91456e-13	5223	6	0
TTLL9	-0.410226	2181	5.95916e-05	-0.267976	4716	4.80062e-09	6897	20	0
ZNF467	-0.410645	2164	5.86204e-05	-0.421217	1044	1.36409e-21	3208	7	0
CDH12	-0.410889	2158	5.79544e-05	-0.184055	7714	8.56418e-05	9872	5	0
IL20RB	-0.412333	2094	5.49097e-05	-0.224479	6187	1.2367e-06	8281	3	0
NUF2	-0.413043	2061	5.35216e-05	-0.211492	6648	5.32096e-06	8709	1	0
DERL3	-0.413391	2048	5.2778e-05	-0.308905	3450	9.60937e-12	5498	22	0
ICAM2	-0.414377	2007	5.08292e-05	-0.262096	4907	1.08283e-08	6914	17	0
ROPN1L	-0.414424	2004	5.07639e-05	-0.207237	6822	8.38355e-06	8826	5	0
CHST5	-0.418622	1856	4.27607e-05	-0.254227	5174	3.10794e-08	7030	16	0
PTCRA	-0.419964	1814	4.03851e-05	-0.226523	6112	9.75558e-07	7926	6	0
CST2	-0.420264	1798	4.00201e-05	-0.200381	7067	1.71785e-05	8865	20	0
CDC45	-0.420453	1792	3.97013e-05	-0.282535	4209	5.93877e-10	6001	22	0
MGC16025	-0.42058	1786	3.95326e-05	-0.202811	6974	1.3358e-05	8760	2	0
DNAH8	-0.421558	1744	3.81777e-05	-0.246578	5440	8.37518e-08	7184	6	0
TPPP3	-0.422576	1714	3.65368e-05	-0.265942	4780	6.3776e-09	6494	16	0
KCNK17	-0.423017	1695	3.59742e-05	-0.314232	3314	3.95895e-12	5009	6	0
MYEOV	-0.423096	1688	3.59516e-05	-0.19739	7171	2.3315e-05	8859	11	0
FOXS1	-0.424611	1635	3.38636e-05	-0.373543	1895	6.00922e-17	3530	20	0
ACHE	-0.424682	1633	3.37592e-05	-0.216525	6479	3.05161e-06	8112	7	0
DIRAS2	-0.425187	1609	3.32274e-05	-0.252064	5243	4.1348e-08	6852	9	0
KLF1	-0.426261	1571	3.18777e-05	-0.228733	6036	7.5274e-07	7607	19	0
FLJ12825	-0.426884	1556	3.09826e-05	-0.257155	5069	2.10935e-08	6625	12	0
CDHR3	-0.427231	1548	3.04882e-05	-0.187512	7561	6.17279e-05	9109	7	0
AGER	-0.428367	1507	2.92099e-05	-0.351744	2385	4.6244e-15	3892	6	0
UPK2	-0.43094	1418	2.64884e-05	-0.252866	5213	3.72262e-08	6631	11	0
EIF2B5	-0.431082	1370	2.50042e-05	-0.223713	6220	1.3498e-06	7590	3	0
UOX	-0.432265	1378	2.51043e-05	-0.257932	5049	1.89971e-08	6427	1	0
ATP6V0E2-AS1	-0.43292	1348	2.46375e-05	-0.182397	7808	9.97515e-05	9156	7	0
TMEM31	-0.434222	1308	2.34078e-05	-0.237177	5742	2.72777e-07	7050	23	0
VWA3A	-0.435201	1278	2.2532e-05	-0.201655	7027	1.50424e-05	8305	16	0
LGALS4	-0.436006	1258	2.17608e-05	-0.292	3918	1.42293e-10	5176	19	0
UBE2T	-0.437331	1225	2.05543e-05	-0.393033	1531	9.18195e-19	2756	1	0
SSTR1	-0.438515	1189	1.96472e-05	-0.220041	6364	2.05013e-06	7553	14	0
UNQ6494	-0.439454	1162	1.89392e-05	-0.295916	3800	7.74144e-11	4962	9	0
NRADDP	-0.442326	1080	1.69586e-05	-0.214363	6541	3.88787e-06	7621	3	0
ZMYND10	-0.444165	1024	1.58883e-05	-0.340077	2675	4.12731e-14	3699	3	0
ZNF205-AS1	-0.445522	991	1.50363e-05	-0.194312	7291	3.17522e-05	8282	16	0
MIR503HG	-0.447992	930	1.36414e-05	-0.205379	6878	1.02184e-05	7808	23	0
GZMH	-0.448071	928	1.36004e-05	-0.183506	7739	9.0172e-05	8667	14	0
CLDN22	-0.449491	901	1.27624e-05	-0.215655	6508	3.36304e-06	7409	4	0
KCNC4	-0.452821	819	1.12677e-05	-0.238077	5710	2.44178e-07	6529	1	0
LRRN1	-0.453776	789	1.09764e-05	-0.219781	6379	2.10983e-06	7168	3	0
TMEM217	-0.454091	778	1.08999e-05	-0.252243	5235	4.03976e-08	6013	6	0
TREM2	-0.457966	720	9.08183e-06	-0.251682	5259	4.34486e-08	5979	6	0
S100A2	-0.458707	705	8.82153e-06	-0.212813	6973	1.3353e-05	7678	1	0
LINC00240	-0.459946	670	8.53449e-06	-0.349265	2452	7.39553e-15	3122	6	0
FOXD4L1	-0.464626	578	7.18174e-06	-0.345563	2553	1.48289e-14	3131	2	0
FAM167B	-0.464996	568	7.12354e-06	-0.29159	3930	1.5157e-10	4498	1	0
PTPRR	-0.466575	545	6.65594e-06	-0.276598	4393	1.42021e-09	4938	12	0
CARD16	-0.47408	447	4.7908e-06	-0.191929	7379	4.02157e-05	7826	11	0
SERPINC1	-0.47628	417	4.38956e-06	-0.214813	6527	3.69809e-06	6944	1	0
ADAM18	-0.480462	371	3.65027e-06	-0.204779	6899	1.08809e-05	7270	8	0
ATP8B5P	-0.480573	369	3.64076e-06	-0.349781	2435	6.70948e-15	2804	9	0
TOP1P2	-0.483232	339	3.26489e-06	-0.272477	4536	2.56018e-09	4875	22	0
DYTN	-0.486625	314	2.74615e-06	-0.229112	6026	7.1965e-07	6340	2	0
FAM209B	-0.488764	292	2.51964e-06	-0.197058	7174	2.41462e-05	7466	20	0
GP2	-0.499708	218	1.47224e-06	-0.194766	7266	3.03798e-05	7484	16	0
SLPI	-0.510361	175	7.94979e-07	-0.293727	3874	1.08664e-10	4049	20	0
SPAG1	-0.582475	23	9.17021e-09	-0.289869	3972	1.97782e-10	3995	8	0
