# Supplementary material for: Somatic driver mutation prevalence in 1844 prostate cancers identifies ZNRF3 loss as a predictor of metastatic relapse
Source: Nat Commun. 2021 Oct 29;12:6248. doi: 10.1038/s41467-021-26489-0 (PMC8556363; doi:10.1038/s41467-021-26489-0)
Supplement: Supplementary file 3 — Supplementary Datasets [file 41467_2021_26489_MOESM3_ESM.zip › Supplementary Data/NatComms-Rev2-DataS04.xlsx]

## Sheet: Sheet1
Supplementary Data 4 - Driver Gene Mutations With Significantly Difference Prevalence in mCRPC than Expected and Present in at Least 5% of Localized Cancers
gene.id	type	Abb.Code	Abberation.Type	n.total	n.mets	events.mets	no.event.mets	proportion.mets	proportion.mets.ci.upper	proportion.mets.ci.lower	n.localized	events.localized	no.events.localized	events.total	proportion.localized	proportion.localized.ci.upper	proportion.localized.ci.lower	proportion.delta	proportion.delta.ci.upper	proportion.delta.ci.lower	expected.delta.proportion	adjusted.delta.proportion	adjusted.delta.proportion.ci.upper	adjusted.delta.proportion.lower	proportion.overall	proportion.overall.ci.upper	proportion.overall.ci.lower	freq.pval	freq.qval	log10.qval
BRCA2	CNA	BRCA2 CNA	Genomic Loss	1834	555	219	336	0.394595	0.435258	0.353931	1279	72	1207	291	0.056294	0.0689259	0.043662	0.338301	0.382173	0.294428	0.106528	0.231772	0.251084	0.21246	0.106528	0.120648	0.0924086	1e-05	2.35417e-05	4.62816
CCND1	CNA	CCND1 CNA	Genomic Gain	1834	555	151	404	0.272072	0.309097	0.235047	1279	135	1144	286	0.105551	0.122391	0.0887117	0.166521	0.208487	0.124554	0.0341385	0.132382	0.147893	0.116871	0.155943	0.172548	0.139339	1e-05	2.35417e-05	4.62816
CDH1	CNA	CDH1 CNA	Genomic Loss	1834	555	236	319	0.425225	0.466356	0.384094	1279	256	1023	492	0.200156	0.222085	0.178228	0.225069	0.272972	0.177166	0.109616	0.115453	0.130079	0.100827	0.268266	0.288544	0.247989	1e-05	2.35417e-05	4.62816
CDK12	CNA	CDK12 CNA	Genomic Loss	1834	555	47	508	0.0846847	0.107848	0.0615215	1279	74	1205	121	0.0578577	0.0706533	0.0450621	0.026827	0.0545812	-0.000927228	0.108822	-0.0819952	-0.0694386	-0.0945518	0.065976	0.0773373	0.0546147	1e-05	2.35417e-05	4.62816
CHD1	CNA	CHD1 CNA	Genomic Loss	1834	555	156	399	0.281081	0.318481	0.243682	1279	203	1076	359	0.158718	0.178744	0.138691	0.122363	0.166079	0.0786477	0.101618	0.020745	0.0272681	0.0142218	0.195747	0.213906	0.177588	0.01131	0.0190751	1.71953
CHD1	SV	CHD1 SV	SV	302	101	2	99	0.019802	0.046973	-0.00736908	201	32	169	34	0.159204	0.209784	0.108624	-0.139402	-0.0745477	-0.204256	0	-0.139402	-0.100337	-0.178467	0.112583	0.148232	0.0769334	0.000151796	0.000336333	3.47323
chr10:89 Mbp	SV	chr10:89 Mbp SV	Inversion	302	101	14	87	0.138614	0.206004	0.0712235	201	11	190	25	0.0547264	0.0861702	0.0232826	0.0838875	0.165691	0.00208432	0	0.0838875	0.115154	0.0526213	0.0827815	0.11386	0.0517033	0.0156556	0.0252726	1.59735
chr21:42 Mbp	SV	chr21:42 Mbp SV	Inter-chromosomal translocation	302	101	20	81	0.19802	0.27574	0.1203	201	17	184	37	0.0845771	0.123045	0.0461095	0.113443	0.207599	0.019286	0	0.113443	0.149211	0.0776747	0.122517	0.159497	0.0855363	0.00832926	0.0144801	1.83923
chr3:125 Mbp	SV	chr3:125 Mbp SV	Inversion	302	101	1	100	0.00990099	0.0292106	-0.00940864	201	15	186	16	0.0746269	0.110957	0.038297	-0.0647259	-0.0161451	-0.113307	0	-0.0647259	-0.036976	-0.0924758	0.0529801	0.0782434	0.0277169	0.0149585	0.0244973	1.61088
ETV1	CNA	ETV1 CNA	Genomic Gain	1834	555	168	387	0.302703	0.340926	0.26448	1279	178	1101	346	0.139171	0.158141	0.120202	0.163531	0.207495	0.119568	0.109931	0.0536002	0.0639083	0.0432922	0.188659	0.206565	0.170753	1e-05	2.35417e-05	4.62816
ETV5	CNA	ETV5 CNA	Genomic Gain	1834	555	181	374	0.326126	0.365129	0.287124	1279	117	1162	298	0.0914777	0.107277	0.0756781	0.234648	0.278021	0.191275	0.0976413	0.137007	0.152744	0.12127	0.162486	0.17937	0.145603	1e-05	2.35417e-05	4.62816
MSH2	SNV	MSH2 SNV	Non-synonymous	1759	555	8	547	0.0144144	0.0243308	0.00449799	1204	64	1140	72	0.0531561	0.0658285	0.0404837	-0.0387417	-0.0213344	-0.0561491	0.0219333	-0.0606751	-0.0495183	-0.0718318	0.0409323	0.0501917	0.031673	1e-05	2.35417e-05	4.62816
MYC	CNA	MYC CNA	Genomic Gain	1834	555	357	198	0.643243	0.683098	0.603388	1279	267	1012	624	0.208757	0.231031	0.186483	0.434486	0.481435	0.387538	0.0165877	0.417899	0.440472	0.395326	0.34024	0.361924	0.318556	1e-05	2.35417e-05	4.62816
NKX3-1	CNA	NKX3-1 CNA	Genomic Loss	1834	555	375	180	0.675676	0.714622	0.636729	1279	644	635	1019	0.503518	0.53092	0.476117	0.172157	0.221069	0.123245	0.0119797	0.160178	0.176964	0.143391	0.555616	0.578358	0.532874	1e-05	2.35417e-05	4.62816
NKX3-1	SV	NKX3-1 SV	SV	302	101	2	99	0.019802	0.046973	-0.00736908	201	23	178	25	0.114428	0.158436	0.0704194	-0.0946259	-0.0354673	-0.153784	0	-0.0946259	-0.0616139	-0.127638	0.0827815	0.11386	0.0517033	0.00356754	0.00671887	2.1727
PRKDC	CNA	PRKDC CNA	Genomic Gain	1834	555	247	308	0.445045	0.486392	0.403698	1279	77	1202	324	0.0602033	0.0732394	0.0471672	0.384842	0.429487	0.340197	0.109931	0.274911	0.295344	0.254477	0.176663	0.194118	0.159208	1e-05	2.35417e-05	4.62816
PTEN	CNA	PTEN CNA	Genomic Loss	1834	555	289	266	0.520721	0.562284	0.479158	1279	165	1114	454	0.129007	0.147378	0.110636	0.391714	0.438448	0.34498	0.110799	0.280915	0.301485	0.260345	0.247546	0.267299	0.227794	1e-05	2.35417e-05	4.62816
RB1	CNA	RB1 CNA	Genomic Loss	1834	555	343	212	0.618018	0.658441	0.577595	1279	175	1104	518	0.136826	0.15566	0.117991	0.481192	0.52708	0.435305	0.102916	0.378277	0.400472	0.356081	0.282443	0.303047	0.261839	1e-05	2.35417e-05	4.62816
RB1	SV	RB1 SV	SV	302	101	4	97	0.039604	0.0776395	0.0015684	201	32	169	36	0.159204	0.209784	0.108624	-0.1196	-0.0488764	-0.190324	0	-0.1196	-0.0830019	-0.156198	0.119205	0.155751	0.0826595	0.0021967	0.00435487	2.36103
SPOP	SNV	SPOP SNV	Non-synonymous	1759	555	32	523	0.0576577	0.0770505	0.0382648	1204	103	1101	135	0.0855482	0.101347	0.0697492	-0.0278905	-0.00156051	-0.0542205	0.023049	-0.0509396	-0.0406642	-0.0612149	0.0767482	0.0891881	0.0643082	1e-05	2.35417e-05	4.62816
TP53	CNA	TP53 CNA	Genomic Loss	1834	555	336	219	0.605405	0.646069	0.564742	1279	156	1123	492	0.12197	0.139905	0.104035	0.483435	0.52917	0.4377	0.0575934	0.425842	0.448472	0.403211	0.268266	0.288544	0.247989	1e-05	2.35417e-05	4.62816
ZBTB16	CNA	ZBTB16 CNA	Genomic Loss	1834	555	127	428	0.228829	0.263778	0.193879	1279	105	1174	232	0.0820954	0.0971399	0.0670508	0.146733	0.186075	0.107392	0.0998095	0.0469239	0.0566026	0.0372452	0.126499	0.141713	0.111286	1e-05	2.35417e-05	4.62816
ZFHX3	CNA	ZFHX3 CNA	Genomic Loss	1834	555	285	270	0.513514	0.555097	0.47193	1279	163	1116	448	0.127443	0.145719	0.109168	0.38607	0.432784	0.339356	0.0755345	0.310536	0.331713	0.289359	0.244275	0.263939	0.224611	1e-05	2.35417e-05	4.62816
ZNRF3	CNA	ZNRF3 CNA	Genomic Loss	1834	555	166	389	0.299099	0.337192	0.261006	1279	122	1157	288	0.095387	0.111486	0.0792881	0.203712	0.246359	0.161065	0.103895	0.0998166	0.113536	0.0860976	0.157034	0.173685	0.140382	1e-05	2.35417e-05	4.62816
