# Supplementary material for: Somatic driver mutation prevalence in 1844 prostate cancers identifies ZNRF3 loss as a predictor of metastatic relapse
Source: Nat Commun. 2021 Oct 29;12:6248. doi: 10.1038/s41467-021-26489-0 (PMC8556363; doi:10.1038/s41467-021-26489-0)
Supplement: Supplementary file 3 — Supplementary Datasets [file 41467_2021_26489_MOESM3_ESM.zip › Supplementary Data/NatComms-Rev2-DataS03.xlsx]

## Sheet: Sheet1
Supplementary Data 3 - Proportion of Driver Mutations in Localized and Metastatic Prostate Cancer Specimens
gene.id	type	Abb.Code	Abberation.Type	n.total	n.mets	events.mets	no.event.mets	proportion.mets	proportion.mets.ci.upper	proportion.mets.ci.lower	n.localized	events.localized	no.events.localized	events.total	proportion.localized	proportion.localized.ci.upper	proportion.localized.ci.lower	proportion.delta	proportion.delta.ci.upper	proportion.delta.ci.lower	expected.delta.proportion	adjusted.delta.proportion	adjusted.delta.proportion.ci.upper	adjusted.delta.proportion.lower	proportion.overall	proportion.overall.ci.upper	proportion.overall.ci.lower	freq.pval	freq.qval	log10.qval
NKX3-1	CNA	NKX3-1 CNA	Genomic Loss	1834	555	375	180	0.675676	0.714622	0.636729	1279	644	635	1019	0.503518	0.53092	0.476117	0.172157	0.221069	0.123245	0.0119797	0.160178	0.176964	0.143391	0.555616	0.578358	0.532874	1e-05	2.35417e-05	4.62816
ERG	SV	ERG SV	SV	302	101	43	58	0.425743	0.522175	0.32931	201	78	123	121	0.38806	0.455429	0.32069	0.0376829	0.162755	-0.0873893	0	0.0376829	0.0591604	0.0162054	0.400662	0.455931	0.345394	0.536312	0.571729	0.24281
PTEN	SV	PTEN SV	SV	302	101	22	79	0.217822	0.298322	0.137321	201	45	156	67	0.223881	0.281508	0.166253	-0.00605881	0.100381	-0.112498	0	-0.00605881	0.00269358	-0.0148112	0.221854	0.268716	0.174993	1	1	0
MYC	CNA	MYC CNA	Genomic Gain	1834	555	357	198	0.643243	0.683098	0.603388	1279	267	1012	624	0.208757	0.231031	0.186483	0.434486	0.481435	0.387538	0.0165877	0.417899	0.440472	0.395326	0.34024	0.361924	0.318556	1e-05	2.35417e-05	4.62816
CDH1	CNA	CDH1 CNA	Genomic Loss	1834	555	236	319	0.425225	0.466356	0.384094	1279	256	1023	492	0.200156	0.222085	0.178228	0.225069	0.272972	0.177166	0.109616	0.115453	0.130079	0.100827	0.268266	0.288544	0.247989	1e-05	2.35417e-05	4.62816
RB1	SV	RB1 SV	SV	302	101	4	97	0.039604	0.0776395	0.0015684	201	32	169	36	0.159204	0.209784	0.108624	-0.1196	-0.0488764	-0.190324	0	-0.1196	-0.0830019	-0.156198	0.119205	0.155751	0.0826595	0.0021967	0.00435487	2.36103
CHD1	SV	CHD1 SV	SV	302	101	2	99	0.019802	0.046973	-0.00736908	201	32	169	34	0.159204	0.209784	0.108624	-0.139402	-0.0745477	-0.204256	0	-0.139402	-0.100337	-0.178467	0.112583	0.148232	0.0769334	0.000151796	0.000336333	3.47323
CHD1	CNA	CHD1 CNA	Genomic Loss	1834	555	156	399	0.281081	0.318481	0.243682	1279	203	1076	359	0.158718	0.178744	0.138691	0.122363	0.166079	0.0786477	0.101618	0.020745	0.0272681	0.0142218	0.195747	0.213906	0.177588	0.01131	0.0190751	1.71953
ETV1	CNA	ETV1 CNA	Genomic Gain	1834	555	168	387	0.302703	0.340926	0.26448	1279	178	1101	346	0.139171	0.158141	0.120202	0.163531	0.207495	0.119568	0.109931	0.0536002	0.0639083	0.0432922	0.188659	0.206565	0.170753	1e-05	2.35417e-05	4.62816
RB1	CNA	RB1 CNA	Genomic Loss	1834	555	343	212	0.618018	0.658441	0.577595	1279	175	1104	518	0.136826	0.15566	0.117991	0.481192	0.52708	0.435305	0.102916	0.378277	0.400472	0.356081	0.282443	0.303047	0.261839	1e-05	2.35417e-05	4.62816
PTEN	CNA	PTEN CNA	Genomic Loss	1834	555	289	266	0.520721	0.562284	0.479158	1279	165	1114	454	0.129007	0.147378	0.110636	0.391714	0.438448	0.34498	0.110799	0.280915	0.301485	0.260345	0.247546	0.267299	0.227794	1e-05	2.35417e-05	4.62816
ZFHX3	CNA	ZFHX3 CNA	Genomic Loss	1834	555	285	270	0.513514	0.555097	0.47193	1279	163	1116	448	0.127443	0.145719	0.109168	0.38607	0.432784	0.339356	0.0755345	0.310536	0.331713	0.289359	0.244275	0.263939	0.224611	1e-05	2.35417e-05	4.62816
TP53	CNA	TP53 CNA	Genomic Loss	1834	555	336	219	0.605405	0.646069	0.564742	1279	156	1123	492	0.12197	0.139905	0.104035	0.483435	0.52917	0.4377	0.0575934	0.425842	0.448472	0.403211	0.268266	0.288544	0.247989	1e-05	2.35417e-05	4.62816
NKX3-1	SV	NKX3-1 SV	SV	302	101	2	99	0.019802	0.046973	-0.00736908	201	23	178	25	0.114428	0.158436	0.0704194	-0.0946259	-0.0354673	-0.153784	0	-0.0946259	-0.0616139	-0.127638	0.0827815	0.11386	0.0517033	0.00356754	0.00671887	2.1727
CCND1	CNA	CCND1 CNA	Genomic Gain	1834	555	151	404	0.272072	0.309097	0.235047	1279	135	1144	286	0.105551	0.122391	0.0887117	0.166521	0.208487	0.124554	0.0341385	0.132382	0.147893	0.116871	0.155943	0.172548	0.139339	1e-05	2.35417e-05	4.62816
ZNRF3	CNA	ZNRF3 CNA	Genomic Loss	1834	555	166	389	0.299099	0.337192	0.261006	1279	122	1157	288	0.095387	0.111486	0.0792881	0.203712	0.246359	0.161065	0.103895	0.0998166	0.113536	0.0860976	0.157034	0.173685	0.140382	1e-05	2.35417e-05	4.62816
ETV5	CNA	ETV5 CNA	Genomic Gain	1834	555	181	374	0.326126	0.365129	0.287124	1279	117	1162	298	0.0914777	0.107277	0.0756781	0.234648	0.278021	0.191275	0.0976413	0.137007	0.152744	0.12127	0.162486	0.17937	0.145603	1e-05	2.35417e-05	4.62816
PRKDC	SV	PRKDC SV	SV	302	101	5	96	0.049505	0.0918102	0.00719967	201	18	183	23	0.0895522	0.129027	0.0500771	-0.0400473	0.0252529	-0.105347	0	-0.0400473	-0.0179335	-0.0621611	0.0761589	0.106076	0.0462424	0.256748	0.305395	0.515138
SPOP	SNV	SPOP SNV	Non-synonymous	1759	555	32	523	0.0576577	0.0770505	0.0382648	1204	103	1101	135	0.0855482	0.101347	0.0697492	-0.0278905	-0.00156051	-0.0542205	0.023049	-0.0509396	-0.0406642	-0.0612149	0.0767482	0.0891881	0.0643082	1e-05	2.35417e-05	4.62816
chr21:42 Mbp	SV	chr21:42 Mbp SV	Inter-chromosomal translocation	302	101	20	81	0.19802	0.27574	0.1203	201	17	184	37	0.0845771	0.123045	0.0461095	0.113443	0.207599	0.019286	0	0.113443	0.149211	0.0776747	0.122517	0.159497	0.0855363	0.00832926	0.0144801	1.83923
ZBTB16	CNA	ZBTB16 CNA	Genomic Loss	1834	555	127	428	0.228829	0.263778	0.193879	1279	105	1174	232	0.0820954	0.0971399	0.0670508	0.146733	0.186075	0.107392	0.0998095	0.0469239	0.0566026	0.0372452	0.126499	0.141713	0.111286	1e-05	2.35417e-05	4.62816
chr3:129 Mbp	SV	chr3:129 Mbp SV	Inversion	302	101	2	99	0.019802	0.046973	-0.00736908	201	15	186	17	0.0746269	0.110957	0.038297	-0.0548249	-0.00202024	-0.10763	0	-0.0548249	-0.0291506	-0.0804991	0.0562914	0.0822866	0.0302962	0.0634713	0.091952	1.03644
chr3:125 Mbp	SV	chr3:125 Mbp SV	Inversion	302	101	1	100	0.00990099	0.0292106	-0.00940864	201	15	186	16	0.0746269	0.110957	0.038297	-0.0647259	-0.0161451	-0.113307	0	-0.0647259	-0.036976	-0.0924758	0.0529801	0.0782434	0.0277169	0.0149585	0.0244973	1.61088
chr6:97 Mbp	SV	chr6:97 Mbp SV	Inter-chromosomal translocation	302	101	1	100	0.00990099	0.0292106	-0.00940864	201	13	188	14	0.0646766	0.0986793	0.030674	-0.0547756	-0.00823461	-0.101317	0	-0.0547756	-0.0291123	-0.080439	0.0463576	0.0700717	0.0226436	0.04001	0.0595079	1.22543
PRKDC	CNA	PRKDC CNA	Genomic Gain	1834	555	247	308	0.445045	0.486392	0.403698	1279	77	1202	324	0.0602033	0.0732394	0.0471672	0.384842	0.429487	0.340197	0.109931	0.274911	0.295344	0.254477	0.176663	0.194118	0.159208	1e-05	2.35417e-05	4.62816
ETV1	SV	ETV1 SV	SV	302	101	12	89	0.118812	0.181916	0.0557075	201	12	189	24	0.0597015	0.0924569	0.026946	0.0591104	0.137648	-0.0194268	0	0.0591104	0.0857087	0.0325121	0.0794702	0.109975	0.048965	0.112127	0.150837	0.821492
chr4:148 Mbp	SV	chr4:148 Mbp SV	Inter-chromosomal translocation	302	101	3	98	0.029703	0.0628121	-0.00340615	201	12	189	15	0.0597015	0.0924569	0.026946	-0.0299985	0.0240135	-0.0840105	0	-0.0299985	-0.0107592	-0.0492378	0.0496689	0.0741726	0.0251651	0.400288	0.447848	0.34887
CDK12	CNA	CDK12 CNA	Genomic Loss	1834	555	47	508	0.0846847	0.107848	0.0615215	1279	74	1205	121	0.0578577	0.0706533	0.0450621	0.026827	0.0545812	-0.000927228	0.108822	-0.0819952	-0.0694386	-0.0945518	0.065976	0.0773373	0.0546147	1e-05	2.35417e-05	4.62816
BRCA2	CNA	BRCA2 CNA	Genomic Loss	1834	555	219	336	0.394595	0.435258	0.353931	1279	72	1207	291	0.056294	0.0689259	0.043662	0.338301	0.382173	0.294428	0.106528	0.231772	0.251084	0.21246	0.106528	0.120648	0.0924086	1e-05	2.35417e-05	4.62816
chr10:89 Mbp	SV	chr10:89 Mbp SV	Inversion	302	101	14	87	0.138614	0.206004	0.0712235	201	11	190	25	0.0547264	0.0861702	0.0232826	0.0838875	0.165691	0.00208432	0	0.0838875	0.115154	0.0526213	0.0827815	0.11386	0.0517033	0.0156556	0.0252726	1.59735
TP53	SV	TP53 SV	SV	302	101	13	88	0.128713	0.194024	0.0634018	201	11	190	24	0.0547264	0.0861702	0.0232826	0.0739865	0.153911	-0.00593778	0	0.0739865	0.103508	0.0444651	0.0794702	0.109975	0.048965	0.040023	0.0595079	1.22543
chr17:25 Mbp	SV	chr17:25 Mbp SV	Inter-chromosomal translocation	302	101	10	91	0.0990099	0.15726	0.0407601	201	11	190	21	0.0547264	0.0861702	0.0232826	0.0442835	0.117916	-0.0293494	0	0.0442835	0.0674862	0.0210808	0.0695364	0.098225	0.0408479	0.158571	0.20286	0.692803
MSH2	SNV	MSH2 SNV	Non-synonymous	1759	555	8	547	0.0144144	0.0243308	0.00449799	1204	64	1140	72	0.0531561	0.0658285	0.0404837	-0.0387417	-0.0213344	-0.0561491	0.0219333	-0.0606751	-0.0495183	-0.0718318	0.0409323	0.0501917	0.031673	1e-05	2.35417e-05	4.62816
ATM	SV	ATM SV	SV	302	101	6	95	0.0594059	0.105507	0.0133048	201	10	191	16	0.0497512	0.0798105	0.019692	0.0096547	0.072128	-0.0528186	0	0.0096547	0.0206832	-0.00137377	0.0529801	0.0782434	0.0277169	0.787226	0.816115	0.0882486
PIK3CA	SV	PIK3CA SV	SV	302	101	1	100	0.00990099	0.0292106	-0.00940864	201	10	191	11	0.0497512	0.0798105	0.019692	-0.0398503	0.00331486	-0.0830154	0	-0.0398503	-0.0177886	-0.0619119	0.0364238	0.0575533	0.0152944	0.106954	0.145613	0.836801
NCOR1	CNA	NCOR1 CNA	Genomic Loss	1834	555	199	356	0.358559	0.398458	0.318659	1279	59	1220	258	0.0461298	0.057626	0.0346335	0.312429	0.355243	0.269614	0.100329	0.2121	0.230809	0.19339	0.140676	0.156589	0.124763	1e-05	2.35417e-05	4.62816
chr7:145019604	ncSNV	chr7:145019604 SNV	Non-coding SNV	302	101	0	101	0	0	0	201	9	191	9	0.045	0.0737309	0.0162691	-0.045	-0.00890262	-0.0810974	7.48255e-07	-0.0450007	-0.0216197	-0.0683818	0.0298013	0.0489792	0.0106234	1e-05	2.35417e-05	4.62816
ASXL2	SV	ASXL2 SV	SV	302	101	7	94	0.0693069	0.118839	0.0197748	201	9	192	16	0.0447761	0.0733674	0.0161848	0.0245308	0.0891606	-0.040099	0	0.0245308	0.0419776	0.00708403	0.0529801	0.0782434	0.0277169	0.417506	0.462531	0.334859
MYC	SV	MYC SV	SV	302	101	2	99	0.019802	0.046973	-0.00736908	201	9	192	11	0.0447761	0.0733674	0.0161848	-0.0249741	0.0219066	-0.0718549	0	-0.0249741	-0.00737441	-0.0425739	0.0364238	0.0575533	0.0152944	0.346438	0.399464	0.398523
APC	CNA	APC CNA	Genomic Loss	1834	555	139	416	0.25045	0.286498	0.214403	1279	57	1222	196	0.0445661	0.055875	0.0332571	0.205884	0.244956	0.166813	0.109804	0.0960808	0.109569	0.0825931	0.10687	0.12101	0.0927305	1e-05	2.35417e-05	4.62816
CDKN2A	CNA	CDKN2A CNA	Genomic Loss	1834	555	107	448	0.192793	0.225613	0.159972	1279	56	1223	163	0.0437842	0.0549981	0.0325703	0.149009	0.184984	0.113033	0.0604555	0.088553	0.101555	0.0755506	0.0888768	0.101901	0.0758529	1e-05	2.35417e-05	4.62816
TTN	SNV	TTN SNV	Non-synonymous	1759	555	103	452	0.185586	0.21793	0.153241	1204	52	1152	155	0.0431894	0.0546721	0.0317067	0.142396	0.178035	0.106757	0.235863	-0.0934668	-0.0798636	-0.10707	0.0881182	0.101365	0.074871	1e-05	2.35417e-05	4.62816
BRCA1	CNA	BRCA1 CNA	Genomic Loss	1834	555	58	497	0.104505	0.129956	0.0790533	1279	55	1224	113	0.0430023	0.0541202	0.0318845	0.0615022	0.0905676	0.0324367	0.105604	-0.0441014	-0.0347044	-0.0534984	0.061614	0.0726189	0.050609	1e-05	2.35417e-05	4.62816
AKT1	CNA	AKT1 CNA	Genomic Gain	1834	555	117	438	0.210811	0.244746	0.176876	1279	54	1225	171	0.0422205	0.0532413	0.0311996	0.16859	0.205562	0.131619	0.0585814	0.110009	0.12433	0.0956882	0.0932388	0.106546	0.0799312	1e-05	2.35417e-05	4.62816
TP53	SNV	TP53 SNV	Non-synonymous	1759	555	209	346	0.376577	0.416888	0.336265	1204	49	1155	258	0.0406977	0.0518587	0.0295366	0.335879	0.379023	0.292735	0.0308272	0.305052	0.326569	0.283535	0.146674	0.163207	0.130141	1e-05	2.35417e-05	4.62816
chr22:31826396	ncSNV	chr22:31826396 SNV	Non-coding SNV	302	101	0	101	0	0	0	201	8	192	8	0.04	0.0671586	0.0128414	-0.04	-0.00547103	-0.074529	7.72004e-07	-0.0400008	-0.0178992	-0.0621023	0.0264901	0.044602	0.00837815	1e-05	2.35417e-05	4.62816
chr7:61 Mbp	SV	chr7:61 Mbp SV	Inter-chromosomal translocation	302	101	17	84	0.168317	0.241286	0.0953479	201	8	193	25	0.039801	0.0668272	0.0127748	0.128516	0.213767	0.0432646	0	0.128516	0.166261	0.0907707	0.0827815	0.11386	0.0517033	0.000264608	0.000575014	3.24032
BRAF	SV	BRAF SV	SV	302	101	2	99	0.019802	0.046973	-0.00736908	201	8	193	10	0.039801	0.0668272	0.0127748	-0.019999	0.0257625	-0.0657605	0	-0.019999	-0.00420945	-0.0357886	0.0331126	0.0532933	0.0129318	0.504537	0.542978	0.265218
BRAF	CNA	BRAF CNA	Genomic Gain	1834	555	184	371	0.331532	0.370698	0.292365	1279	45	1234	229	0.0351837	0.0452812	0.0250862	0.296348	0.338087	0.254609	0.0961126	0.200235	0.21855	0.18192	0.124864	0.139993	0.109735	1e-05	2.35417e-05	4.62816
chr4:39684557	ncSNV	chr4:39684557 SNV	Non-coding SNV	302	101	1	100	0.00990099	0.0292106	-0.00940864	201	7	193	8	0.035	0.0604706	0.00952942	-0.025099	0.0142512	-0.0644492	7.47617e-07	-0.0250998	-0.00745696	-0.0427426	0.0264901	0.044602	0.00837815	1e-05	2.35417e-05	4.62816
chr13:58055742	ncSNV	chr13:58055742 SNV	Non-coding SNV	302	101	0	101	0	0	0	201	7	193	7	0.035	0.0604706	0.00952942	-0.035	-0.00215481	-0.0678452	5.48264e-07	-0.0350005	-0.0142727	-0.0557284	0.0231788	0.0401497	0.00620788	1e-05	2.35417e-05	4.62816
chr16:64910033	ncSNV	chr16:64910033 SNV	Non-coding SNV	302	101	0	101	0	0	0	201	7	193	7	0.035	0.0604706	0.00952942	-0.035	-0.00215481	-0.0678452	7.48255e-07	-0.0350007	-0.0142729	-0.0557286	0.0231788	0.0401497	0.00620788	1e-05	2.35417e-05	4.62816
chr2:131394079	ncSNV	chr2:131394079 SNV	Non-coding SNV	302	101	0	101	0	0	0	201	7	193	7	0.035	0.0604706	0.00952942	-0.035	-0.00215481	-0.0678452	6.27554e-07	-0.0350006	-0.0142728	-0.0557285	0.0231788	0.0401497	0.00620788	1e-05	2.35417e-05	4.62816
ZNRF3	SV	ZNRF3 SV	SV	302	101	11	90	0.108911	0.169667	0.0481546	201	7	194	18	0.0348259	0.060172	0.00947973	0.074085	0.147354	0.000815665	0	0.074085	0.103625	0.0445455	0.0596026	0.0863045	0.0329008	0.017818	0.0279643	1.5534
ETV4	SV	ETV4 SV	SV	302	101	6	95	0.0594059	0.105507	0.0133048	201	7	194	13	0.0348259	0.060172	0.00947973	0.0245801	0.0846274	-0.0354673	0	0.0245801	0.0420439	0.00711622	0.0430464	0.0659374	0.0201553	0.37123	0.423728	0.372913
NCOR1	SV	NCOR1 SV	SV	302	101	5	96	0.049505	0.0918102	0.00719967	201	7	194	12	0.0348259	0.060172	0.00947973	0.0146791	0.0714341	-0.042076	0	0.0146791	0.0282432	0.00111498	0.0397351	0.0617662	0.017704	0.543738	0.574228	0.240916
ERCC2	SV	ERCC2 SV	SV	302	101	1	100	0.00990099	0.0292106	-0.00940864	201	6	195	7	0.0298507	0.0533771	0.00632438	-0.0199498	0.0179243	-0.0578238	0	-0.0199498	-0.00417925	-0.0357203	0.0231788	0.0401497	0.00620788	0.430671	0.467941	0.329809
MSH2	SV	MSH2 SV	SV	302	101	1	100	0.00990099	0.0292106	-0.00940864	201	6	195	7	0.0298507	0.0533771	0.00632438	-0.0199498	0.0179243	-0.0578238	0	-0.0199498	-0.00417925	-0.0357203	0.0231788	0.0401497	0.00620788	0.430671	0.467941	0.329809
KDM6A	SV	KDM6A SV	SV	302	101	6	95	0.0594059	0.105507	0.0133048	201	5	196	11	0.0248756	0.0464072	0.00334409	0.0345303	0.0928498	-0.0237892	0	0.0345303	0.0551234	0.0139372	0.0364238	0.0575533	0.0152944	0.189945	0.233302	0.632082
ETV5	SV	ETV5 SV	SV	302	101	2	99	0.019802	0.046973	-0.00736908	201	5	196	7	0.0248756	0.0464072	0.00334409	-0.00507364	0.0370325	-0.0471797	0	-0.00507364	0.00293959	-0.0130869	0.0231788	0.0401497	0.00620788	1	1	0
ATM	CNA	ATM CNA	Genomic Loss	1834	555	106	449	0.190991	0.223694	0.158288	1279	30	1249	136	0.0234558	0.0317504	0.0151613	0.167535	0.202566	0.132504	0.108876	0.0586587	0.0694134	0.0479041	0.0741549	0.086147	0.0621627	1e-05	2.35417e-05	4.62816
RB1	SNV	RB1 SNV	Non-synonymous	1759	555	21	534	0.0378378	0.0537122	0.0219635	1204	26	1178	47	0.0215947	0.0298053	0.0133841	0.0162432	0.0354314	-0.00294508	0.0101762	0.0060669	0.00969589	0.00243792	0.0267197	0.034256	0.0191834	0.12346	0.164129	0.784814
MUC16	SNV	MUC16 SNV	Non-synonymous	1759	555	86	469	0.154955	0.185061	0.124849	1204	24	1180	110	0.0199336	0.0278288	0.0120384	0.135021	0.167462	0.102581	0.0358474	0.099174	0.113142	0.0852058	0.0625355	0.0738508	0.0512203	1e-05	2.35417e-05	4.62816
CDKN2A	SV	CDKN2A SV	SV	302	101	2	99	0.019802	0.046973	-0.00736908	201	4	197	6	0.0199005	0.039208	0.00059304	-9.85173e-05	0.0406719	-0.0408689	0	-9.85173e-05	0.00102089	-0.00121792	0.0198675	0.0356062	0.00412891	1	1	0
AXL	SV	AXL SV	SV	302	101	1	100	0.00990099	0.0292106	-0.00940864	201	4	197	5	0.0199005	0.039208	0.00059304	-0.00999951	0.024745	-0.044744	0	-0.00999951	0.00122222	-0.0212212	0.0165563	0.0309479	0.0021647	0.66748	0.698381	0.155907
HDAC4	CNA	HDAC4 CNA	Genomic Gain	1834	555	47	508	0.0846847	0.107848	0.0615215	1279	23	1256	70	0.0179828	0.0252658	0.0106998	0.0667019	0.0922748	0.0411289	0.0531489	0.013553	0.0188449	0.00826112	0.0381679	0.046937	0.0293988	0.032855	0.0501705	1.29955
MSH2	CNA	MSH2 CNA	Genomic Loss	1834	555	66	489	0.118919	0.145849	0.0919885	1279	22	1257	88	0.0172009	0.0243267	0.0100752	0.101718	0.130867	0.072569	0.106748	-0.00503029	-0.00179243	-0.00826815	0.0479826	0.0577644	0.0382007	0.159775	0.20286	0.692803
CSMD3	SNV	CSMD3 SNV	Non-synonymous	1759	555	50	505	0.0900901	0.11391	0.0662698	1204	20	1184	70	0.0166113	0.0238308	0.00939179	0.0734788	0.0996853	0.0472723	0.0395716	0.0339072	0.0423654	0.025449	0.0397953	0.0489306	0.0306601	0.00056	0.00115054	2.9391
MSH6	CNA	MSH6 CNA	Genomic Loss	1834	555	78	477	0.140541	0.169456	0.111626	1279	21	1258	99	0.0164191	0.0233837	0.00945441	0.124121	0.155155	0.0930877	0.111039	0.0130827	0.0182832	0.00788221	0.0539804	0.0643228	0.0436379	0.050775	0.074514	1.12776
FOXA1	SV	FOXA1 SV	SV	302	101	6	95	0.0594059	0.105507	0.0133048	201	3	198	9	0.0149254	0.0316885	-0.00183776	0.0444806	0.100973	-0.0120117	0	0.0444806	0.0677324	0.0212287	0.0298013	0.0489792	0.0106234	0.064807	0.0926987	1.03293
MED12	SV	MED12 SV	SV	302	101	1	100	0.00990099	0.0292106	-0.00940864	201	3	198	4	0.0149254	0.0316885	-0.00183776	-0.00502438	0.0279844	-0.0380332	0	-0.00502438	0.00295006	-0.0129988	0.013245	0.0261389	0.000351148	1	1	0
CTNNB1	CNA	CTNNB1 CNA	Genomic Gain	1834	555	124	431	0.223423	0.258078	0.188768	1279	19	1260	143	0.0148554	0.0214853	0.00822537	0.208568	0.245143	0.171993	0.098379	0.110189	0.12452	0.0958581	0.0779716	0.0902431	0.0657002	1e-05	2.35417e-05	4.62816
PTEN	SNV	PTEN SNV	Non-synonymous	1759	555	38	517	0.0684685	0.0894798	0.0474571	1204	17	1187	55	0.0141196	0.0207841	0.00745512	0.0543489	0.077708	0.0309897	0.00845903	0.0458898	0.0556685	0.0361111	0.0312678	0.0394012	0.0231343	1e-05	2.35417e-05	4.62816
FOXA1	SNV	FOXA1 SNV	Non-synonymous	1759	555	48	507	0.0864865	0.109872	0.0631013	1204	16	1188	64	0.013289	0.0197573	0.00682082	0.0731974	0.0987769	0.047618	0.00491515	0.0682823	0.0800697	0.0564949	0.0363843	0.0451348	0.0276338	1e-05	2.35417e-05	4.62816
RYR2	SNV	RYR2 SNV	Non-synonymous	1759	555	32	523	0.0576577	0.0770505	0.0382648	1204	16	1188	48	0.013289	0.0197573	0.00682082	0.0443686	0.0661279	0.0226093	0.0320733	0.0122953	0.0174453	0.0071453	0.0272882	0.0349021	0.0196744	0.08987	0.125374	0.901792
PRB4	SNV	PRB4 SNV	Non-synonymous	1759	555	8	547	0.0144144	0.0243308	0.00449799	1204	14	1190	22	0.0116279	0.0176835	0.00557235	0.00278651	0.0157219	-0.0101489	0.00157653	0.00120997	0.00283458	-0.000414633	0.0125071	0.0177007	0.00731351	0.22094	0.265598	0.575775
ASXL2	CNA	ASXL2 CNA	Genomic Loss	1834	555	52	503	0.0936937	0.117938	0.0694498	1279	14	1265	66	0.0109461	0.0166485	0.00524363	0.0827476	0.108945	0.0565503	0.109041	-0.0262933	-0.0189702	-0.0336164	0.0359869	0.0445114	0.0274624	0.00269	0.00524086	2.2806
SPTA1	SNV	SPTA1 SNV	Non-synonymous	1759	555	21	534	0.0378378	0.0537122	0.0219635	1204	12	1192	33	0.00996678	0.0155778	0.00435572	0.0278711	0.0460241	0.00971801	0.00921834	0.0186527	0.0249755	0.01233	0.0187607	0.0251013	0.01242	0.00053	0.00110907	2.95504
MED12	SNV	MED12 SNV	Non-synonymous	1759	555	13	542	0.0234234	0.0360065	0.0108403	1204	12	1192	25	0.00996678	0.0155778	0.00435572	0.0134566	0.0285503	-0.00163701	0.0735504	-0.0600938	-0.0489872	-0.0712004	0.0142126	0.0197442	0.00868101	1e-05	2.35417e-05	4.62816
HDAC4	SV	HDAC4 SV	SV	302	101	8	93	0.0792079	0.131878	0.0265383	201	2	199	10	0.00995025	0.0236718	-0.00377131	0.0692577	0.131123	0.00739192	0	0.0692577	0.0978929	0.0406224	0.0331126	0.0532933	0.0129318	0.00300894	0.00576288	2.23936
FOXA1	CNA	FOXA1 CNA	Genomic Gain	1834	555	130	425	0.234234	0.26947	0.198999	1279	11	1268	141	0.00860047	0.0136611	0.00353982	0.225634	0.262523	0.188745	0.0265989	0.199035	0.217309	0.180761	0.0768811	0.0890737	0.0646886	1e-05	2.35417e-05	4.62816
SYNE1	SNV	SYNE1 SNV	Non-synonymous	1759	555	55	500	0.0990991	0.123958	0.0742401	1204	10	1194	65	0.00830565	0.0134321	0.00317918	0.0907935	0.117492	0.0640952	0.125346	-0.0345526	-0.0260172	-0.0430881	0.0369528	0.0457688	0.0281368	0.01683	0.0267858	1.5721
ATM	SNV	ATM SNV	Non-synonymous	1759	555	29	526	0.0522523	0.0707666	0.0337379	1204	10	1194	39	0.00830565	0.0134321	0.00317918	0.0439466	0.0644738	0.0234194	0.055246	-0.0112994	-0.00635988	-0.0162389	0.0221717	0.0290527	0.0152907	0.16205	0.203463	0.691515
FAT3	SNV	FAT3 SNV	Non-synonymous	1759	555	29	526	0.0522523	0.0707666	0.0337379	1204	10	1194	39	0.00830565	0.0134321	0.00317918	0.0439466	0.0644738	0.0234194	0.0310852	0.0128614	0.0181271	0.00759571	0.0221717	0.0290527	0.0152907	0.07731	0.1092	0.961776
ZFHX3	SNV	ZFHX3 SNV	Non-synonymous	1759	555	29	526	0.0522523	0.0707666	0.0337379	1204	10	1194	39	0.00830565	0.0134321	0.00317918	0.0439466	0.0644738	0.0234194	0.0341331	0.0098135	0.0144202	0.00520676	0.0221717	0.0290527	0.0152907	0.14683	0.19071	0.719626
NCOR2	SNV	NCOR2 SNV	Non-synonymous	1759	555	13	542	0.0234234	0.0360065	0.0108403	1204	10	1194	23	0.00830565	0.0134321	0.00317918	0.0151178	0.0300213	0.000214271	0.0384475	-0.0233298	-0.0162755	-0.030384	0.0130756	0.0183844	0.00776681	0.00596	0.0106902	1.97102
KDM6A	CNA	KDM6A CNA	Genomic Loss	1834	555	27	528	0.0486486	0.0665471	0.0307502	1279	10	1269	37	0.00781861	0.0126457	0.00299157	0.04083	0.0606598	0.0210003	0.0865997	-0.0457697	-0.036205	-0.0553344	0.0201745	0.0266092	0.0137397	1e-05	2.35417e-05	4.62816
PRKDC	SNV	PRKDC SNV	Non-synonymous	1759	555	20	535	0.036036	0.0515423	0.0205297	1204	9	1195	29	0.00747508	0.0123405	0.00260965	0.028561	0.0461288	0.0109931	0.0216736	0.00688737	0.0107524	0.00302238	0.0164866	0.0224375	0.0105358	0.17289	0.214688	0.668193
PCDH15	SNV	PCDH15 SNV	Non-synonymous	1759	555	18	537	0.0324324	0.0471705	0.0176944	1204	9	1195	27	0.00747508	0.0123405	0.00260965	0.0249573	0.0417939	0.00812078	0.0817138	-0.0567565	-0.0459435	-0.0675694	0.0153496	0.0210949	0.00960432	1e-05	2.35417e-05	4.62816
KMT2C	SNV	KMT2C SNV	Non-synonymous	1759	555	47	508	0.0846847	0.107848	0.0615215	1204	8	1196	55	0.00664452	0.0112336	0.00205542	0.0780402	0.10297	0.0531106	0.0333671	0.0446731	0.0543274	0.0350187	0.0312678	0.0394012	0.0231343	1e-05	2.35417e-05	4.62816
AHNAK2	SNV	AHNAK2 SNV	Non-synonymous	1759	555	45	510	0.0810811	0.103791	0.0583716	1204	5	1199	50	0.00415282	0.00778537	0.000520279	0.0769283	0.101243	0.0526139	0.0277919	0.0491363	0.0592378	0.0390349	0.0284252	0.0361915	0.020659	1e-05	2.35417e-05	4.62816
APC	SNV	APC SNV	Non-synonymous	1759	555	43	512	0.0774775	0.0997201	0.0552349	1204	5	1199	48	0.00415282	0.00778537	0.000520279	0.0733247	0.0971781	0.0494712	0.0279592	0.0453655	0.0550908	0.0356402	0.0272882	0.0349021	0.0196744	1e-05	2.35417e-05	4.62816
GNAS	SNV	GNAS SNV	Non-synonymous	1759	555	16	539	0.0288288	0.0427498	0.0149078	1204	5	1199	21	0.00415282	0.00778537	0.000520279	0.024676	0.0403793	0.00897267	0.0528739	-0.0281979	-0.0204618	-0.035934	0.0119386	0.0170143	0.00686295	0.00418	0.00774328	2.11108
KDM6A	SNV	KDM6A SNV	Non-synonymous	1759	555	11	544	0.0198198	0.0314159	0.00822371	1204	5	1199	16	0.00415282	0.00778537	0.000520279	0.015667	0.0291349	0.00219906	0.0907051	-0.0750381	-0.0627262	-0.0873501	0.00909608	0.0135328	0.00465932	1e-05	2.35417e-05	4.62816
TPTE	SNV	TPTE SNV	Non-synonymous	1759	555	9	546	0.0162162	0.0267246	0.00570787	1204	5	1199	14	0.00415282	0.00778537	0.000520279	0.0120634	0.0244981	-0.000371272	0.00650101	0.00556239	0.00903809	0.00208668	0.00795907	0.0121117	0.00380648	0.10505	0.144764	0.839339
IDH1	SNV	IDH1 SNV	Non-synonymous	1759	555	1	554	0.0018018	0.00533015	-0.00172655	1204	5	1199	6	0.00415282	0.00778537	0.000520279	-0.00235102	0.00402921	-0.00873126	0.00868111	-0.0110321	-0.00615074	-0.0159135	0.00341103	0.00613576	0.000686296	0.00442	0.00805581	2.09389
BRAF	SNV	BRAF SNV	Non-synonymous	1759	555	6	549	0.0108108	0.0194144	0.00220725	1204	4	1200	10	0.00332226	0.00657266	7.1858e-05	0.00748855	0.0180018	-0.00302472	0.0408816	-0.033393	-0.0249969	-0.0417891	0.00568505	0.00919865	0.00217145	0.00015	0.000336333	3.47323
CTNNB1	SNV	CTNNB1 SNV	Non-synonymous	1759	555	25	530	0.045045	0.0623004	0.0277897	1204	3	1201	28	0.00249169	0.0053078	-0.000324408	0.0425534	0.0613532	0.0237535	0.0901173	-0.0475639	-0.0376172	-0.0575107	0.0159181	0.0217672	0.0100691	0.00035	0.000746226	3.12713
NCOR1	SNV	NCOR1 SNV	Non-synonymous	1759	555	13	542	0.0234234	0.0360065	0.0108403	1204	3	1201	16	0.00249169	0.0053078	-0.000324408	0.0209317	0.0351423	0.00672117	0.0401093	-0.0191776	-0.0127682	-0.025587	0.00909608	0.0135328	0.00465932	0.02246	0.0347669	1.45883
ADAMTS20	SNV	ADAMTS20 SNV	Non-synonymous	1759	555	12	543	0.0216216	0.0337222	0.00952102	1204	3	1201	15	0.00249169	0.0053078	-0.000324408	0.0191299	0.0328701	0.00538977	0.0126396	0.00649034	0.010243	0.00273764	0.00852757	0.0128247	0.00423047	0.13188	0.173284	0.761241
KMT2D	SNV	KMT2D SNV	Non-synonymous	1759	555	40	515	0.0720721	0.0935875	0.0505566	1204	2	1202	42	0.00166113	0.00396142	-0.000639166	0.0704109	0.0933652	0.0474567	0.0166671	0.0537438	0.0642826	0.043205	0.0238772	0.0310118	0.0167426	1e-05	2.35417e-05	4.62816
QRICH2	SNV	QRICH2 SNV	Non-synonymous	1759	555	15	540	0.027027	0.0405185	0.0135356	1204	2	1202	17	0.00166113	0.00396142	-0.000639166	0.0253659	0.0403682	0.0103636	0.0107727	0.0145932	0.0201974	0.00898913	0.00966458	0.0142366	0.00509259	0.00631	0.0111411	1.95307
BRCA1	SNV	BRCA1 SNV	Non-synonymous	1759	555	10	545	0.018018	0.0290846	0.0069514	1204	2	1202	12	0.00166113	0.00396142	-0.000639166	0.0163569	0.0289762	0.00373755	0.0456617	-0.0293048	-0.0214229	-0.0371868	0.00682206	0.0106688	0.0029753	0.00173	0.00349089	2.45706
AKT1	SNV	AKT1 SNV	Non-synonymous	1759	555	6	549	0.0108108	0.0194144	0.00220725	1204	2	1202	8	0.00166113	0.00396142	-0.000639166	0.00914968	0.0193716	-0.00107227	0.0281471	-0.0189974	-0.0126176	-0.0253772	0.00454804	0.00769249	0.00140358	0.00879	0.0150496	1.82248
AR	CNA	AR CNA	Genomic Gain	1834	555	395	160	0.711712	0.749397	0.674026	1279	2	1277	397	0.00156372	0.00372923	-0.000601791	0.710148	0.749188	0.671108	0.100919	0.609229	0.63156	0.586898	0.216467	0.235315	0.197618	1e-05	2.35417e-05	4.62816
ASXL2	SNV	ASXL2 SNV	Non-synonymous	1759	555	13	542	0.0234234	0.0360065	0.0108403	1204	1	1203	14	0.000830565	0.0024578	-0.000796666	0.0225929	0.0365969	0.00858879	0.0190577	0.00353512	0.0063088	0.000761443	0.00795907	0.0121117	0.00380648	0.29835	0.347562	0.458967
MLH1	SNV	MLH1 SNV	Non-synonymous	1759	555	4	551	0.00720721	0.0142448	0.000169643	1204	1	1203	5	0.000830565	0.0024578	-0.000796666	0.00637664	0.0149161	-0.00216278	0.0412321	-0.0348554	-0.026284	-0.0434269	0.00284252	0.00533056	0.000354486	0.00014	0.000322857	3.49099
AR	SNV	AR SNV	Non-synonymous	1759	555	76	479	0.136937	0.165539	0.108335	1204	0	1204	76	0	0	0	0.136937	0.166855	0.107019	0.00863733	0.1283	0.143928	0.112671	0.0432064	0.0527082	0.0337046	1e-05	2.35417e-05	4.62816
BRCA2	SNV	BRCA2 SNV	Non-synonymous	1759	555	41	514	0.0738739	0.0956354	0.0521123	1204	0	1204	41	0	0	0	0.0738739	0.0969516	0.0507961	0.0255011	0.0483728	0.0583994	0.0383461	0.0233087	0.0303599	0.0162575	1e-05	2.35417e-05	4.62816
MSH6	SNV	MSH6 SNV	Non-synonymous	1759	555	7	548	0.0126126	0.0218971	0.00332817	1204	0	1204	7	0	0	0	0.0126126	0.0232132	0.00201199	0.0307139	-0.0181012	-0.0118709	-0.0243316	0.00397953	0.00692174	0.00103733	0.01467	0.0243781	1.613
HRAS	SNV	HRAS SNV	Non-synonymous	1759	555	5	550	0.00900901	0.0168701	0.00114792	1204	0	1204	5	0	0	0	0.00900901	0.0181863	-0.000168267	0.00657621	0.0024328	0.00473502	0.000130577	0.00284252	0.00533056	0.000354486	0.28286	0.33295	0.477621
ERCC2	SNV	ERCC2 SNV	Non-synonymous	1759	555	3	552	0.00540541	0.0115056	-0.000694832	1204	0	1204	3	0	0	0	0.00540541	0.0128218	-0.00201102	0.00691704	-0.00151163	0.000303957	-0.00332722	0.00170551	0.00363384	-0.00022281	0.39581	0.447265	0.349435
CDKN2A	SNV	CDKN2A SNV	Non-synonymous	1759	555	2	553	0.0036036	0.00858894	-0.00138173	1204	0	1204	2	0	0	0	0.0036036	0.00990512	-0.00269791	0.00739479	-0.00379119	-0.000919176	-0.0066632	0.00113701	0.00271193	-0.000437909	0.20761	0.252257	0.598156
