# Supplementary material for: Somatic driver mutation prevalence in 1844 prostate cancers identifies ZNRF3 loss as a predictor of metastatic relapse
Source: Nat Commun. 2021 Oct 29;12:6248. doi: 10.1038/s41467-021-26489-0 (PMC8556363; doi:10.1038/s41467-021-26489-0)
Supplement: Supplementary file 3 — Supplementary Datasets [file 41467_2021_26489_MOESM3_ESM.zip › Supplementary Data/NatComms-Rev2-DataS02.xlsx]

## Sheet: Sheet1
Supplementary Data 2 - Gene-Wise Driver Mutation Summary
index	gene.id	Mutation.Types	n.gene	gene.proportion	CI.Upper	CI.Lower	Notes
1	NKX3-1	CNA + SV	1838	0.572172	0.613312	0.531033
53	ERG	SV ONLY	302	0.400662	0.485962	0.315363
34	MYC	CNA + SV	1838	0.363419	0.396245	0.330592
3	RB1	CNA + SNV + SV	1844	0.336367	0.367878	0.304857
2	TP53	CNA + SNV + SV	1844	0.329985	0.360819	0.29915
5	PTEN	CNA + SNV + SV	1844	0.28836	0.317	0.259719
7	CDH1	CNA ONLY	1834	0.268266	0.296496	0.240036
6	PRKDC	CNA + SNV + SV	1844	0.259432	0.287185	0.23168
9	ZFHX3	CNA + SNV	1844	0.258854	0.286516	0.231192
11	CHD1	CNA + SV	1838	0.258661	0.286346	0.230976
8	ETV1	CNA + SV	1838	0.251573	0.278902	0.224243
4	AR	CNA + SNV	1844	0.24015	0.266797	0.213503
10	ETV5	CNA + SV	1838	0.185665	0.209493	0.161837
12	NCOR1	CNA + SNV + SV	1844	0.180716	0.203923	0.157509
15	ZNRF3	CNA + SV	1838	0.176901	0.199826	0.153977
13	BRCA2	CNA + SNV	1844	0.167878	0.19018	0.145577
17	CCND1	CNA ONLY	1834	0.155943	0.177497	0.13439
18	BRAF	CNA + SNV + SV	1844	0.15487	0.176371	0.133369
16	FOXA1	CNA + SNV + SV	1844	0.130479	0.150236	0.110722
19	ZBTB16	CNA ONLY	1834	0.126499	0.145927	0.107072
61	chr21:42 Mbp	SV ONLY	302	0.122517	0.170498	0.074535	Contains TMPRSS2; Recurrent SVs in Fraser et al, Nature 2017
14	APC	CNA + SNV	1844	0.118974	0.137773	0.100175
22	ATM	CNA + SNV + SV	1844	0.111913	0.130161	0.0936649
21	MSH2	CNA + SNV + SV	1844	0.111551	0.130234	0.0928688
20	CDKN2A	CNA + SNV + SV	1844	0.109339	0.12782	0.0908585
44	AKT1	CNA + SNV	1844	0.0967023	0.113682	0.0797223
23	CTNNB1	CNA + SNV	1844	0.0911783	0.107668	0.074689
27	TTN	SNV ONLY	1759	0.0881182	0.104708	0.0715285
39	chr10:89 Mbp	SV ONLY	302	0.0827815	0.122665	0.042898	Contains PTEN; Recurrent inversion in Fraser et al, Nature 2017
40	chr7:61 Mbp	SV ONLY	302	0.0827815	0.122665	0.042898	Recurrent SVs in Fraser et al, Nature 2017
28	ASXL2	CNA + SNV + SV	1844	0.0825965	0.0983578	0.0668352
24	SPOP	SNV ONLY	1759	0.0767482	0.0922445	0.0612518
26	HDAC4	CNA + SV	1838	0.0712805	0.0864587	0.0561023
42	chr17:25 Mbp	SV ONLY	302	0.0695364	0.106322	0.0327504	Recurrent SVs in Fraser et al, Nature 2017
48	BRCA1	CNA + SNV	1844	0.0662668	0.080357	0.0521767
31	CDK12	CNA ONLY	1834	0.065976	0.0800585	0.0518935
56	KDM6A	CNA + SNV + SV	1844	0.0651521	0.0797382	0.050566
30	MUC16	SNV ONLY	1759	0.0625355	0.0765456	0.0485254
43	MSH6	CNA + SNV	1844	0.0568753	0.069954	0.0437966
46	chr3:129 Mbp	SV ONLY	302	0.0562914	0.0896893	0.0228935	Recurrent SVs in Fraser et al, Nature 2017
47	chr3:125 Mbp	SV ONLY	302	0.0529801	0.0854747	0.0204855	Recurrent SVs in Fraser et al, Nature 2017
71	chr4:148 Mbp	SV ONLY	302	0.0496689	0.0812337	0.018104	Recurrent SVs in Fraser et al, Nature 2017
54	chr6:97 Mbp	SV ONLY	302	0.0463576	0.0769637	0.0157515	Recurrent SVs in Fraser et al, Nature 2017
50	ETV4	SV ONLY	302	0.0430464	0.0726617	0.013431
32	CSMD3	SNV ONLY	1759	0.0397953	0.0510252	0.0285655
55	SYNE1	SNV ONLY	1759	0.0369528	0.047785	0.0261207
57	PIK3CA	SV ONLY	302	0.0364238	0.0639469	0.00890079
29	KMT2C	SNV ONLY	1759	0.0312678	0.0412571	0.0212784
60	chr7:145019604	SNV ONLY	302	0.0298013	0.0550506	0.004552	Recurrent non-Coding SNV
37	AHNAK2	SNV ONLY	1759	0.0284252	0.0379653	0.0188852
36	MED12	SNV + SV	1759	0.0274577	0.0376653	0.01725
59	RYR2	SNV ONLY	1759	0.0272882	0.0366425	0.017934
63	chr22:31826396	SNV ONLY	302	0.0264901	0.0505168	0.00246334
64	chr4:39684557	SNV ONLY	302	0.0264901	0.0505168	0.00246334
49	ERCC2	SNV + SV	1759	0.0248843	0.0347169	0.0150518
58	KMT2D	SNV ONLY	1759	0.0238772	0.0326504	0.015104
65	chr13:58055742	SNV ONLY	302	0.0231788	0.0459119	0.000445687	Recurrent non-Coding SNV
66	chr16:64910033	SNV ONLY	302	0.0231788	0.0459119	0.000445687	Recurrent non-Coding SNV
67	chr2:131394079	SNV ONLY	302	0.0231788	0.0459119	0.000445687	Recurrent non-Coding SNV
25	FAT3	SNV ONLY	1759	0.0221717	0.0306394	0.013704
38	SPTA1	SNV ONLY	1759	0.0187607	0.0265814	0.0109399
72	AXL	SV ONLY	302	0.0165563	0.0364217	0
33	PCDH15	SNV ONLY	1759	0.0153496	0.0224645	0.00823479
62	NCOR2	SNV ONLY	1759	0.0130756	0.0196777	0.00647357
41	PRB4	SNV ONLY	1759	0.0125071	0.0189745	0.00603968
35	GNAS	SNV ONLY	1759	0.0119386	0.0182685	0.0056087
52	QRICH2	SNV ONLY	1759	0.00966458	0.015411	0.00391814
45	ADAMTS20	SNV ONLY	1759	0.00852757	0.0139583	0.00309681
51	TPTE	SNV ONLY	1759	0.00795907	0.0132247	0.00269342
69	IDH1	SNV ONLY	1759	0.00341103	0.00708307	0
68	HRAS	SNV ONLY	1759	0.00284252	0.0062583	0
70	MLH1	SNV ONLY	1759	0.00284252	0.0062583	0
