# Supplementary material for: Somatic driver mutation prevalence in 1844 prostate cancers identifies ZNRF3 loss as a predictor of metastatic relapse
Source: Nat Commun. 2021 Oct 29;12:6248. doi: 10.1038/s41467-021-26489-0 (PMC8556363; doi:10.1038/s41467-021-26489-0)
Supplement: Supplementary file 3 — Supplementary Datasets [file 41467_2021_26489_MOESM3_ESM.zip › Supplementary Data/NatComms-Rev2-DataS01.xlsx]

## Sheet: Sheet1
Supplementary Data 1 - Per Patient Data Availability Matrix
case.index	case.id	study.id	disease.site	CNA	SNV	SV	Outcome	Reference
1	Baca_01-28_T_wgs	Baca	localized	1	1	0	0	PMID: 23622249
2	Baca_02-1431_T_wgs	Baca	localized	1	1	0	0	PMID: 23622249
3	Baca_03-1426_T_wgs	Baca	localized	1	1	1	0	PMID: 23622249
4	Baca_03-2345_T_wgs	Baca	localized	1	1	1	0	PMID: 23622249
5	Baca_03-3125_T_wgs	Baca	localized	1	1	1	0	PMID: 23622249
6	Baca_03-728_T_wgs	Baca	localized	1	1	1	0	PMID: 23622249
7	Baca_04-1084_T_wgs	Baca	localized	1	1	1	0	PMID: 23622249
8	Baca_04-1243_T_wgs	Baca	localized	1	1	1	0	PMID: 23622249
9	Baca_05-1657_T_wgs	Baca	localized	1	1	1	0	PMID: 23622249
10	Baca_05-2709_T_wgs	Baca	localized	1	1	0	0	PMID: 23622249
11	Baca_05-3595_T_wgs	Baca	localized	1	1	1	0	PMID: 23622249
12	Baca_05-3852_T_wgs	Baca	localized	1	1	1	0	PMID: 23622249
13	Baca_05-620_T_wgs	Baca	localized	1	1	1	0	PMID: 23622249
14	Baca_06-1749_T_wgs	Baca	localized	1	1	1	0	PMID: 23622249
15	Baca_06-3199_T_wgs	Baca	localized	1	1	1	0	PMID: 23622249
16	Baca_07-144_T_wgs	Baca	localized	1	1	1	0	PMID: 23622249
17	Baca_07-3258_T_wgs	Baca	localized	1	1	0	0	PMID: 23622249
18	Baca_07-360_T_wgs	Baca	localized	1	1	0	0	PMID: 23622249
19	Baca_07-4610_T_wgs	Baca	localized	1	1	1	0	PMID: 23622249
20	Baca_07-4814_T_wgs	Baca	localized	1	1	0	0	PMID: 23622249
21	Baca_07-4941_T_wgs	Baca	localized	1	1	1	0	PMID: 23622249
22	Baca_07-5021_T_wgs	Baca	localized	1	1	1	0	PMID: 23622249
23	Baca_07-5037_T_wgs	Baca	localized	1	1	1	0	PMID: 23622249
24	Baca_07-5318_T_wgs	Baca	localized	1	1	1	0	PMID: 23622249
25	Baca_07-837_T_wgs	Baca	localized	1	1	1	0	PMID: 23622249
26	Baca_08-1042_T_wgs	Baca	localized	1	1	1	0	PMID: 23622249
27	Baca_08-1541_T_wgs	Baca	localized	1	1	1	0	PMID: 23622249
28	Baca_08-2153_T_wgs	Baca	localized	1	1	1	0	PMID: 23622249
29	Baca_08-217_T_wgs	Baca	localized	1	1	1	0	PMID: 23622249
30	Baca_08-2455_T_wgs	Baca	localized	1	1	0	0	PMID: 23622249
31	Baca_08-4154_T_wgs	Baca	localized	1	1	1	0	PMID: 23622249
32	Baca_08-492_T_wgs	Baca	localized	1	1	1	0	PMID: 23622249
33	Baca_08-501_T_wgs	Baca	localized	1	1	1	0	PMID: 23622249
34	Baca_08-556_T_wgs	Baca	localized	1	1	1	0	PMID: 23622249
35	Baca_08-5852_T_wgs	Baca	localized	1	1	1	0	PMID: 23622249
36	Baca_08-716_T_wgs	Baca	localized	1	1	1	0	PMID: 23622249
37	Baca_08-784_T_wgs	Baca	localized	1	1	1	0	PMID: 23622249
38	Baca_09-146_T_wgs	Baca	localized	1	1	1	0	PMID: 23622249
39	Baca_09-37_T_wgs	Baca	localized	1	1	1	0	PMID: 23622249
40	Baca_09-396_T_wgs	Baca	localized	1	1	1	0	PMID: 23622249
41	Baca_09-3983_T_wgs	Baca	localized	1	1	0	0	PMID: 23622249
42	Baca_09-601_T_wgs	Baca	localized	1	1	0	0	PMID: 23622249
43	Baca_09-628_T_wgs	Baca	localized	1	1	1	0	PMID: 23622249
44	Baca_09-730_T_wgs	Baca	localized	1	1	0	0	PMID: 23622249
45	Baca_STID0000000410_T_wgs	Baca	localized	1	1	1	0	PMID: 23622249
46	Baca_STID0000000415_T_wgs	Baca	localized	1	1	0	0	PMID: 23622249
47	Baca_STID0000002525_T_wgs	Baca	localized	1	1	1	0	PMID: 23622249
48	Baca_STID0000002621_T_wgs	Baca	localized	1	1	1	0	PMID: 23622249
49	Baca_STID0000002682_T_wgs	Baca	localized	1	1	1	0	PMID: 23622249
50	Baca_STID0000002741_T_wgs	Baca	localized	1	1	0	0	PMID: 23622249
51	Baca_STID0000002872_T_wgs	Baca	localized	1	1	1	0	PMID: 23622249
52	Baca_STID0000003042_T_wgs	Baca	localized	1	1	1	0	PMID: 23622249
53	Baca_STID0000003127_T_wgs	Baca	localized	1	1	1	0	PMID: 23622249
54	P04-1084	Barbieri	localized	1	1	0	0	PMID: 22610119
55	PR-09-5094	Barbieri	localized	1	1	0	0	PMID: 22610119
56	P05-3859	Barbieri	localized	1	1	0	0	PMID: 22610119
57	P01-28	Barbieri	localized	1	1	0	0	PMID: 22610119
58	PR-06-1749	Barbieri	localized	1	1	0	0	PMID: 22610119
59	PR-02-254	Barbieri	localized	1	1	0	0	PMID: 22610119
60	PR-09-2767	Barbieri	localized	1	1	0	0	PMID: 22610119
61	P04-1243	Barbieri	localized	1	1	0	0	PMID: 22610119
62	PR-0415	Barbieri	localized	1	1	0	0	PMID: 22610119
63	P04-2740	Barbieri	localized	1	1	0	0	PMID: 22610119
64	PR-02-1082	Barbieri	localized	1	1	0	0	PMID: 22610119
65	PR-09-3421	Barbieri	localized	1	1	0	0	PMID: 22610119
66	P06-4428	Barbieri	localized	1	1	0	0	PMID: 22610119
67	PR-03-022	Barbieri	localized	1	1	0	0	PMID: 22610119
68	P03-1426	Barbieri	localized	1	1	0	0	PMID: 22610119
69	PR-06-1651	Barbieri	localized	1	1	0	0	PMID: 22610119
70	PR-09-5446	Barbieri	localized	1	1	0	0	PMID: 22610119
71	P03-1906	Barbieri	localized	1	1	0	0	PMID: 22610119
72	PR-09-2744	Barbieri	localized	1	1	0	0	PMID: 22610119
73	PR-2682	Barbieri	localized	1	1	0	0	PMID: 22610119
74	PR-00-1823	Barbieri	localized	1	1	0	0	PMID: 22610119
75	P07-837	Barbieri	localized	1	1	0	0	PMID: 22610119
76	P05-620	Barbieri	localized	1	1	0	0	PMID: 22610119
77	P06-3939	Barbieri	localized	1	1	0	0	PMID: 22610119
78	PR-09-3687	Barbieri	localized	1	1	0	0	PMID: 22610119
79	PR-09-5702	Barbieri	localized	1	1	0	0	PMID: 22610119
80	PR-3051	Barbieri	localized	1	1	0	0	PMID: 22610119
81	PR-2915	Barbieri	localized	1	1	0	0	PMID: 22610119
82	PR-01-2554	Barbieri	localized	1	1	0	0	PMID: 22610119
83	P05-2212	Barbieri	localized	1	1	0	0	PMID: 22610119
84	PR-05-3595	Barbieri	localized	1	1	0	0	PMID: 22610119
85	PR-04-903	Barbieri	localized	1	1	0	0	PMID: 22610119
86	PR-00-160	Barbieri	localized	1	1	0	0	PMID: 22610119
87	P06-1125	Barbieri	localized	1	1	0	0	PMID: 22610119
88	PR-04-639	Barbieri	localized	1	1	0	0	PMID: 22610119
89	PR-04-3113	Barbieri	localized	1	1	0	0	PMID: 22610119
90	P07-360	Barbieri	localized	1	1	0	0	PMID: 22610119
91	P00-000450	Barbieri	localized	1	1	0	0	PMID: 22610119
92	P07-684	Barbieri	localized	1	1	0	0	PMID: 22610119
93	PR-01-1934	Barbieri	localized	1	1	0	0	PMID: 22610119
94	PR-04-1367	Barbieri	localized	1	1	0	0	PMID: 22610119
95	P03-2345	Barbieri	localized	1	1	0	0	PMID: 22610119
96	PR-1024	Barbieri	localized	1	1	0	0	PMID: 22610119
97	P03-1334	Barbieri	localized	1	1	0	0	PMID: 22610119
98	P05-3436	Barbieri	localized	1	1	0	0	PMID: 22610119
99	P05-3852	Barbieri	localized	1	1	0	0	PMID: 22610119
100	P09-1580	Barbieri	localized	1	1	0	0	PMID: 22610119
101	P07-144	Barbieri	localized	1	1	0	0	PMID: 22610119
102	P04-594	Barbieri	localized	1	1	0	0	PMID: 22610119
103	PR-09-5700	Barbieri	localized	1	1	0	0	PMID: 22610119
104	P02-2035	Barbieri	localized	1	1	0	0	PMID: 22610119
105	PR-2762	Barbieri	localized	1	1	0	0	PMID: 22610119
106	PR-3127	Barbieri	localized	1	1	0	0	PMID: 22610119
107	PR-02-1899	Barbieri	localized	1	1	0	0	PMID: 22610119
108	PR-09-3566	Barbieri	localized	1	1	0	0	PMID: 22610119
109	PR-09-5245	Barbieri	localized	1	1	0	0	PMID: 22610119
110	PR-09-2517	Barbieri	localized	1	1	0	0	PMID: 22610119
111	P04-2599	Barbieri	localized	1	1	0	0	PMID: 22610119
112	P04-1421	Barbieri	localized	1	1	0	0	PMID: 22610119
113	PR-01-2492	Barbieri	localized	1	1	0	0	PMID: 22610119
114	P07-5036	Barbieri	localized	1	1	0	0	PMID: 22610119
115	PR-02-2072	Barbieri	localized	1	1	0	0	PMID: 22610119
116	PR-01-2382	Barbieri	localized	1	1	0	0	PMID: 22610119
117	PR-05-839	Barbieri	localized	1	1	0	0	PMID: 22610119
118	P04-2641	Barbieri	localized	1	1	0	0	PMID: 22610119
119	P06-1696	Barbieri	localized	1	1	0	0	PMID: 22610119
120	PR-3034	Barbieri	localized	1	1	0	0	PMID: 22610119
121	PR-04-3222	Barbieri	localized	1	1	0	0	PMID: 22610119
122	PR-2761	Barbieri	localized	1	1	0	0	PMID: 22610119
123	P04-1790	Barbieri	localized	1	1	0	0	PMID: 22610119
124	PR-00-1165	Barbieri	localized	1	1	0	0	PMID: 22610119
125	P02-1562	Barbieri	localized	1	1	0	0	PMID: 22610119
126	PR-02-1736	Barbieri	localized	1	1	0	0	PMID: 22610119
127	PR-0427	Barbieri	localized	1	1	0	0	PMID: 22610119
128	P06-2325	Barbieri	localized	1	1	0	0	PMID: 22610119
129	PR-2916	Barbieri	localized	1	1	0	0	PMID: 22610119
130	PR-3048	Barbieri	localized	1	1	0	0	PMID: 22610119
131	PR-2661	Barbieri	localized	1	1	0	0	PMID: 22610119
132	PR-3026	Barbieri	localized	1	1	0	0	PMID: 22610119
133	PR-3035	Barbieri	localized	1	1	0	0	PMID: 22610119
134	PR-02-2480	Barbieri	localized	1	1	0	0	PMID: 22610119
135	PR-04-3347	Barbieri	localized	1	1	0	0	PMID: 22610119
136	P05-3829	Barbieri	localized	1	1	0	0	PMID: 22610119
137	P06-3676	Barbieri	localized	1	1	0	0	PMID: 22610119
138	P09-649	Barbieri	localized	1	1	0	0	PMID: 22610119
139	PR-2740	Barbieri	localized	1	1	0	0	PMID: 22610119
140	P04-2666	Barbieri	localized	1	1	0	0	PMID: 22610119
141	PR-06-1999	Barbieri	localized	1	1	0	0	PMID: 22610119
142	P03-595	Barbieri	localized	1	1	0	0	PMID: 22610119
143	P03-2620	Barbieri	localized	1	1	0	0	PMID: 22610119
144	P03-3391	Barbieri	localized	1	1	0	0	PMID: 22610119
145	P04-47	Barbieri	localized	1	1	0	0	PMID: 22610119
146	P05-2594	Barbieri	localized	1	1	0	0	PMID: 22610119
147	P07-718	Barbieri	localized	1	1	0	0	PMID: 22610119
148	P08-590	Barbieri	localized	1	1	0	0	PMID: 22610119
149	P08-2516	Barbieri	localized	1	1	0	0	PMID: 22610119
150	P09-120	Barbieri	localized	1	1	0	0	PMID: 22610119
151	P09-1372	Barbieri	localized	1	1	0	0	PMID: 22610119
152	P09-2497	Barbieri	localized	1	1	0	0	PMID: 22610119
153	PR-02-169	Barbieri	localized	1	1	0	0	PMID: 22610119
154	PR-03-870	Barbieri	localized	1	1	0	0	PMID: 22610119
155	PR-03-1026	Barbieri	localized	1	1	0	0	PMID: 22610119
156	PR-04-194	Barbieri	localized	1	1	0	0	PMID: 22610119
157	PR-05-3440	Barbieri	localized	1	1	0	0	PMID: 22610119
158	PR-0099	Barbieri	localized	1	1	0	0	PMID: 22610119
159	PR-1043	Barbieri	localized	1	1	0	0	PMID: 22610119
160	PR-2858	Barbieri	localized	1	1	0	0	PMID: 22610119
161	PR-2872	Barbieri	localized	1	1	0	0	PMID: 22610119
162	PR-3023	Barbieri	localized	1	1	0	0	PMID: 22610119
163	Berger_0508_T_wgs	Berger	localized	0	1	1	0	PMID: 21307934
164	Berger_0581_T_wgs	Berger	localized	0	1	0	0	PMID: 21307934
165	Berger_1701_T_wgs	Berger	localized	0	1	1	0	PMID: 21307934
166	Berger_1783_T_wgs	Berger	localized	0	1	0	0	PMID: 21307934
167	Berger_2832_T_wgs	Berger	localized	0	1	1	0	PMID: 21307934
168	Berger_3027_T_wgs	Berger	localized	0	1	0	0	PMID: 21307934
169	Berger_3043_T_wgs	Berger	localized	0	1	1	0	PMID: 21307934
170	CPCG0001	CPC-GENE	localized	1	1	1	1	PMID: 28068672
171	CPCG0002	CPC-GENE	localized	1	0	0	1	PMID: 28068672
172	CPCG0003	CPC-GENE	localized	1	1	1	1	PMID: 28068672
173	CPCG0004	CPC-GENE	localized	1	1	0	1	PMID: 28068672
174	CPCG0005	CPC-GENE	localized	1	1	0	1	PMID: 28068672
175	CPCG0006	CPC-GENE	localized	1	1	1	1	PMID: 28068672
176	CPCG0007	CPC-GENE	localized	1	1	0	1	PMID: 28068672
177	CPCG0008	CPC-GENE	localized	1	1	0	1	PMID: 28068672
178	CPCG0009	CPC-GENE	localized	1	1	0	1	PMID: 28068672
179	CPCG0015	CPC-GENE	localized	1	1	0	1	PMID: 28068672
180	CPCG0019	CPC-GENE	localized	1	1	0	1	PMID: 28068672
181	CPCG0020	CPC-GENE	localized	1	1	1	1	PMID: 28068672
182	CPCG0022	CPC-GENE	localized	1	1	1	1	PMID: 28068672
183	CPCG0027	CPC-GENE	localized	1	1	1	1	PMID: 28068672
184	CPCG0030	CPC-GENE	localized	1	1	0	1	PMID: 28068672
185	CPCG0036	CPC-GENE	localized	1	1	0	1	PMID: 28068672
186	CPCG0040	CPC-GENE	localized	1	1	1	1	PMID: 28068672
187	CPCG0042	CPC-GENE	localized	1	1	0	1	PMID: 28068672
188	CPCG0043	CPC-GENE	localized	1	0	0	1	PMID: 28068672
189	CPCG0046	CPC-GENE	localized	1	1	1	1	PMID: 28068672
190	CPCG0047	CPC-GENE	localized	1	1	1	1	PMID: 28068672
191	CPCG0048	CPC-GENE	localized	1	1	1	1	PMID: 28068672
192	CPCG0050	CPC-GENE	localized	1	1	1	1	PMID: 28068672
193	CPCG0057	CPC-GENE	localized	1	1	1	1	PMID: 28068672
194	CPCG0059	CPC-GENE	localized	1	1	0	1	PMID: 28068672
195	CPCG0063	CPC-GENE	localized	1	1	1	1	PMID: 28068672
196	CPCG0066	CPC-GENE	localized	1	0	0	1	PMID: 28068672
197	CPCG0067	CPC-GENE	localized	1	1	0	1	PMID: 28068672
198	CPCG0068	CPC-GENE	localized	1	0	0	1	PMID: 28068672
199	CPCG0069	CPC-GENE	localized	1	0	0	1	PMID: 28068672
200	CPCG0070	CPC-GENE	localized	1	1	0	1	PMID: 28068672
201	CPCG0071	CPC-GENE	localized	1	1	0	1	PMID: 28068672
202	CPCG0072	CPC-GENE	localized	1	1	0	1	PMID: 28068672
203	CPCG0073	CPC-GENE	localized	1	1	1	1	PMID: 28068672
204	CPCG0074	CPC-GENE	localized	1	1	0	1	PMID: 28068672
205	CPCG0075	CPC-GENE	localized	1	1	0	1	PMID: 28068672
206	CPCG0076	CPC-GENE	localized	1	1	0	1	PMID: 28068672
207	CPCG0078	CPC-GENE	localized	1	1	1	1	PMID: 28068672
208	CPCG0081	CPC-GENE	localized	1	1	1	1	PMID: 28068672
209	CPCG0082	CPC-GENE	localized	1	1	0	1	PMID: 28068672
210	CPCG0083	CPC-GENE	localized	1	1	1	1	PMID: 28068672
211	CPCG0084	CPC-GENE	localized	1	1	0	1	PMID: 28068672
212	CPCG0087	CPC-GENE	localized	1	1	1	1	PMID: 28068672
213	CPCG0089	CPC-GENE	localized	1	1	0	1	PMID: 28068672
214	CPCG0090	CPC-GENE	localized	1	1	1	1	PMID: 28068672
215	CPCG0091	CPC-GENE	localized	1	0	0	1	PMID: 28068672
216	CPCG0092	CPC-GENE	localized	1	1	0	1	PMID: 28068672
217	CPCG0093	CPC-GENE	localized	1	0	0	1	PMID: 28068672
218	CPCG0094	CPC-GENE	localized	1	1	1	1	PMID: 28068672
219	CPCG0095	CPC-GENE	localized	1	1	1	1	PMID: 28068672
220	CPCG0096	CPC-GENE	localized	1	1	0	1	PMID: 28068672
221	CPCG0097	CPC-GENE	localized	1	1	0	1	PMID: 28068672
222	CPCG0098	CPC-GENE	localized	1	1	1	1	PMID: 28068672
223	CPCG0099	CPC-GENE	localized	1	1	1	1	PMID: 28068672
224	CPCG0100	CPC-GENE	localized	1	1	0	1	PMID: 28068672
225	CPCG0102	CPC-GENE	localized	1	1	1	1	PMID: 28068672
226	CPCG0103	CPC-GENE	localized	1	1	0	1	PMID: 28068672
227	CPCG0107	CPC-GENE	localized	1	0	0	1	PMID: 28068672
228	CPCG0114	CPC-GENE	localized	1	1	1	1	PMID: 28068672
229	CPCG0117	CPC-GENE	localized	1	1	1	1	PMID: 28068672
230	CPCG0119	CPC-GENE	localized	1	1	0	1	PMID: 28068672
231	CPCG0120	CPC-GENE	localized	1	1	0	1	PMID: 28068672
232	CPCG0121	CPC-GENE	localized	1	1	1	1	PMID: 28068672
233	CPCG0122	CPC-GENE	localized	1	1	1	1	PMID: 28068672
234	CPCG0123	CPC-GENE	localized	1	1	1	1	PMID: 28068672
235	CPCG0124	CPC-GENE	localized	1	1	1	1	PMID: 28068672
236	CPCG0125	CPC-GENE	localized	1	0	0	1	PMID: 28068672
237	CPCG0126	CPC-GENE	localized	1	1	0	1	PMID: 28068672
238	CPCG0127	CPC-GENE	localized	1	1	1	1	PMID: 28068672
239	CPCG0128	CPC-GENE	localized	1	1	1	1	PMID: 28068672
240	CPCG0129	CPC-GENE	localized	1	0	0	1	PMID: 28068672
241	CPCG0130	CPC-GENE	localized	1	0	0	1	PMID: 28068672
242	CPCG0131	CPC-GENE	localized	1	0	0	1	PMID: 28068672
243	CPCG0132	CPC-GENE	localized	1	0	0	1	PMID: 28068672
244	CPCG0154	CPC-GENE	localized	1	1	1	1	PMID: 28068672
245	CPCG0158	CPC-GENE	localized	1	1	1	1	PMID: 28068672
246	CPCG0166	CPC-GENE	localized	1	1	1	1	PMID: 28068672
247	CPCG0182	CPC-GENE	localized	1	1	1	1	PMID: 28068672
248	CPCG0183	CPC-GENE	localized	1	1	1	1	PMID: 28068672
249	CPCG0184	CPC-GENE	localized	1	1	1	1	PMID: 28068672
250	CPCG0185	CPC-GENE	localized	1	1	1	1	PMID: 28068672
251	CPCG0187	CPC-GENE	localized	1	1	0	1	PMID: 28068672
252	CPCG0188	CPC-GENE	localized	1	1	0	1	PMID: 28068672
253	CPCG0189	CPC-GENE	localized	1	1	1	1	PMID: 28068672
254	CPCG0190	CPC-GENE	localized	1	1	1	1	PMID: 28068672
255	CPCG0191	CPC-GENE	localized	1	1	1	1	PMID: 28068672
256	CPCG0192	CPC-GENE	localized	1	1	0	1	PMID: 31591588
257	CPCG0194	CPC-GENE	localized	1	1	0	1	PMID: 28068672
258	CPCG0196	CPC-GENE	localized	1	1	1	1	PMID: 28068672
259	CPCG0198	CPC-GENE	localized	1	1	0	1	PMID: 28068672
260	CPCG0199	CPC-GENE	localized	1	1	1	1	PMID: 28068672
261	CPCG0200	CPC-GENE	localized	1	0	0	1	PMID: 28068672
262	CPCG0201	CPC-GENE	localized	1	1	1	1	PMID: 28068672
263	CPCG0203	CPC-GENE	localized	1	0	0	1	PMID: 28068672
264	CPCG0204	CPC-GENE	localized	1	1	0	1	PMID: 28068672
265	CPCG0205	CPC-GENE	localized	1	1	1	1	PMID: 28068672
266	CPCG0206	CPC-GENE	localized	1	1	1	1	PMID: 28068672
267	CPCG0208	CPC-GENE	localized	1	1	1	1	PMID: 28068672
268	CPCG0210	CPC-GENE	localized	1	1	1	1	PMID: 28068672
269	CPCG0211	CPC-GENE	localized	1	1	1	1	PMID: 28068672
270	CPCG0212	CPC-GENE	localized	1	1	1	1	PMID: 28068672
271	CPCG0213	CPC-GENE	localized	1	1	1	1	PMID: 28068672
272	CPCG0217	CPC-GENE	localized	1	1	1	1	PMID: 28068672
273	CPCG0219	CPC-GENE	localized	1	1	0	1	PMID: 28068672
274	CPCG0220	CPC-GENE	localized	1	0	0	1	PMID: 28068672
275	CPCG0221	CPC-GENE	localized	1	0	0	1	PMID: 28068672
276	CPCG0222	CPC-GENE	localized	1	0	0	1	PMID: 28068672
277	CPCG0223	CPC-GENE	localized	1	0	0	1	PMID: 28068672
278	CPCG0225	CPC-GENE	localized	1	0	0	1	PMID: 28068672
279	CPCG0226	CPC-GENE	localized	1	0	0	1	PMID: 28068672
280	CPCG0227	CPC-GENE	localized	1	0	0	1	PMID: 28068672
281	CPCG0228	CPC-GENE	localized	1	0	0	1	PMID: 28068672
282	CPCG0229	CPC-GENE	localized	1	0	0	1	PMID: 28068672
283	CPCG0232	CPC-GENE	localized	1	1	1	1	PMID: 28068672
284	CPCG0233	CPC-GENE	localized	1	1	1	1	PMID: 28068672
285	CPCG0234	CPC-GENE	localized	1	1	1	1	PMID: 28068672
286	CPCG0235	CPC-GENE	localized	1	1	0	1	PMID: 28068672
287	CPCG0236	CPC-GENE	localized	1	1	1	1	PMID: 28068672
288	CPCG0237	CPC-GENE	localized	1	1	1	1	PMID: 28068672
289	CPCG0238	CPC-GENE	localized	1	1	1	1	PMID: 28068672
290	CPCG0240	CPC-GENE	localized	1	1	0	1	PMID: 28068672
291	CPCG0241	CPC-GENE	localized	1	1	1	1	PMID: 28068672
292	CPCG0242	CPC-GENE	localized	1	1	1	1	PMID: 28068672
293	CPCG0243	CPC-GENE	localized	1	1	1	1	PMID: 28068672
294	CPCG0246	CPC-GENE	localized	1	1	1	1	PMID: 28068672
295	CPCG0248	CPC-GENE	localized	1	1	1	1	PMID: 28068672
296	CPCG0249	CPC-GENE	localized	1	1	1	1	PMID: 28068672
297	CPCG0250	CPC-GENE	localized	1	1	1	1	PMID: 28068672
298	CPCG0251	CPC-GENE	localized	1	1	1	1	PMID: 28068672
299	CPCG0255	CPC-GENE	localized	1	1	1	1	PMID: 28068672
300	CPCG0256	CPC-GENE	localized	1	1	1	1	PMID: 28068672
301	CPCG0257	CPC-GENE	localized	1	1	0	1	PMID: 28068672
302	CPCG0258	CPC-GENE	localized	1	1	1	1	PMID: 28068672
303	CPCG0259	CPC-GENE	localized	1	1	1	1	PMID: 28068672
304	CPCG0260	CPC-GENE	localized	1	1	1	1	PMID: 28068672
305	CPCG0262	CPC-GENE	localized	1	1	1	1	PMID: 28068672
306	CPCG0263	CPC-GENE	localized	1	1	1	1	PMID: 28068672
307	CPCG0265	CPC-GENE	localized	1	1	1	1	PMID: 28068672
308	CPCG0266	CPC-GENE	localized	1	1	1	1	PMID: 28068672
309	CPCG0267	CPC-GENE	localized	1	1	1	1	PMID: 28068672
310	CPCG0268	CPC-GENE	localized	1	1	1	1	PMID: 28068672
311	CPCG0269	CPC-GENE	localized	1	1	1	1	PMID: 28068672
312	CPCG0271	CPC-GENE	localized	1	0	0	1	PMID: 28068672
313	CPCG0274	CPC-GENE	localized	1	1	0	1	PMID: 28068672
314	CPCG0277	CPC-GENE	localized	1	0	0	1	PMID: 28068672
315	CPCG0278	CPC-GENE	localized	1	0	0	1	PMID: 28068672
316	CPCG0279	CPC-GENE	localized	1	0	0	1	PMID: 28068672
317	CPCG0280	CPC-GENE	localized	1	0	0	1	PMID: 28068672
318	CPCG0281	CPC-GENE	localized	1	0	0	1	PMID: 28068672
319	CPCG0282	CPC-GENE	localized	1	0	0	1	PMID: 28068672
320	CPCG0283	CPC-GENE	localized	1	0	0	1	PMID: 28068672
321	CPCG0285	CPC-GENE	localized	1	0	0	1	PMID: 28068672
322	CPCG0286	CPC-GENE	localized	1	0	0	1	PMID: 28068672
323	CPCG0287	CPC-GENE	localized	1	0	0	1	PMID: 28068672
324	CPCG0288	CPC-GENE	localized	1	0	0	1	PMID: 28068672
325	CPCG0289	CPC-GENE	localized	1	0	0	1	PMID: 28068672
326	CPCG0290	CPC-GENE	localized	1	0	0	1	PMID: 28068672
327	CPCG0291	CPC-GENE	localized	1	0	0	1	PMID: 28068672
328	CPCG0292	CPC-GENE	localized	1	0	0	1	PMID: 28068672
329	CPCG0293	CPC-GENE	localized	1	0	0	1	PMID: 28068672
330	CPCG0294	CPC-GENE	localized	1	0	0	1	PMID: 28068672
331	CPCG0295	CPC-GENE	localized	1	0	0	1	PMID: 28068672
332	CPCG0296	CPC-GENE	localized	1	0	0	1	PMID: 28068672
333	CPCG0297	CPC-GENE	localized	1	0	0	1	PMID: 28068672
334	CPCG0298	CPC-GENE	localized	1	0	0	1	PMID: 28068672
335	CPCG0299	CPC-GENE	localized	1	0	0	1	PMID: 28068672
336	CPCG0300	CPC-GENE	localized	1	0	0	1	PMID: 28068672
337	CPCG0301	CPC-GENE	localized	1	0	0	1	PMID: 28068672
338	CPCG0302	CPC-GENE	localized	1	0	0	1	PMID: 28068672
339	CPCG0303	CPC-GENE	localized	1	0	0	1	PMID: 28068672
340	CPCG0304	CPC-GENE	localized	1	0	0	1	PMID: 28068672
341	CPCG0305	CPC-GENE	localized	1	0	0	1	PMID: 28068672
342	CPCG0306	CPC-GENE	localized	1	0	0	1	PMID: 28068672
343	CPCG0307	CPC-GENE	localized	1	0	0	1	PMID: 28068672
344	CPCG0308	CPC-GENE	localized	1	0	0	1	PMID: 28068672
345	CPCG0309	CPC-GENE	localized	1	0	0	1	PMID: 28068672
346	CPCG0310	CPC-GENE	localized	1	0	0	1	PMID: 28068672
347	CPCG0311	CPC-GENE	localized	1	0	0	1	PMID: 28068672
348	CPCG0312	CPC-GENE	localized	1	0	0	1	PMID: 28068672
349	CPCG0313	CPC-GENE	localized	1	0	0	1	PMID: 28068672
350	CPCG0314	CPC-GENE	localized	1	0	0	1	PMID: 28068672
351	CPCG0315	CPC-GENE	localized	1	0	0	1	PMID: 28068672
352	CPCG0316	CPC-GENE	localized	1	0	0	1	PMID: 28068672
353	CPCG0317	CPC-GENE	localized	1	0	0	1	PMID: 28068672
354	CPCG0318	CPC-GENE	localized	1	0	0	1	PMID: 28068672
355	CPCG0319	CPC-GENE	localized	1	0	0	1	PMID: 28068672
356	CPCG0320	CPC-GENE	localized	1	0	0	1	PMID: 28068672
357	CPCG0321	CPC-GENE	localized	1	0	0	1	PMID: 28068672
358	CPCG0322	CPC-GENE	localized	1	0	0	1	PMID: 28068672
359	CPCG0323	CPC-GENE	localized	1	0	0	1	PMID: 28068672
360	CPCG0324	CPC-GENE	localized	1	1	1	1	PMID: 28068672
361	CPCG0326	CPC-GENE	localized	1	0	0	1	PMID: 28068672
362	CPCG0327	CPC-GENE	localized	1	0	0	1	PMID: 28068672
363	CPCG0328	CPC-GENE	localized	1	0	0	1	PMID: 28068672
364	CPCG0329	CPC-GENE	localized	1	0	0	1	PMID: 28068672
365	CPCG0330	CPC-GENE	localized	1	0	0	1	PMID: 28068672
366	CPCG0331	CPC-GENE	localized	1	1	1	1	PMID: 28068672
367	CPCG0333	CPC-GENE	localized	1	1	0	1	PMID: 28068672
368	CPCG0334	CPC-GENE	localized	1	1	1	1	PMID: 28068672
369	CPCG0335	CPC-GENE	localized	1	0	0	1	PMID: 28068672
370	CPCG0336	CPC-GENE	localized	1	1	1	1	PMID: 28068672
371	CPCG0339	CPC-GENE	localized	1	1	1	1	PMID: 28068672
372	CPCG0340	CPC-GENE	localized	1	1	1	1	PMID: 28068672
373	CPCG0341	CPC-GENE	localized	1	1	1	1	PMID: 28068672
374	CPCG0342	CPC-GENE	localized	1	1	1	1	PMID: 28068672
375	CPCG0344	CPC-GENE	localized	1	1	1	1	PMID: 28068672
376	CPCG0345	CPC-GENE	localized	1	1	1	1	PMID: 28068672
377	CPCG0346	CPC-GENE	localized	1	1	1	1	PMID: 28068672
378	CPCG0347	CPC-GENE	localized	1	0	0	1	PMID: 28068672
379	CPCG0348	CPC-GENE	localized	1	1	1	1	PMID: 28068672
380	CPCG0349	CPC-GENE	localized	1	1	0	1	PMID: 28068672
381	CPCG0350	CPC-GENE	localized	1	1	1	1	PMID: 28068672
382	CPCG0352	CPC-GENE	localized	1	1	1	1	PMID: 28068672
383	CPCG0353	CPC-GENE	localized	1	1	1	1	PMID: 28068672
384	CPCG0354	CPC-GENE	localized	1	1	1	1	PMID: 28068672
385	CPCG0355	CPC-GENE	localized	1	1	1	1	PMID: 28068672
386	CPCG0356	CPC-GENE	localized	1	1	1	1	PMID: 28068672
387	CPCG0357	CPC-GENE	localized	1	1	1	1	PMID: 28068672
388	CPCG0358	CPC-GENE	localized	1	1	1	1	PMID: 28068672
389	CPCG0360	CPC-GENE	localized	1	1	1	1	PMID: 28068672
390	CPCG0361	CPC-GENE	localized	1	1	1	1	PMID: 28068672
391	CPCG0362	CPC-GENE	localized	1	1	1	1	PMID: 28068672
392	CPCG0363	CPC-GENE	localized	1	1	1	1	PMID: 28068672
393	CPCG0364	CPC-GENE	localized	1	1	1	1	PMID: 28068672
394	CPCG0365	CPC-GENE	localized	1	1	1	1	PMID: 28068672
395	CPCG0366	CPC-GENE	localized	1	1	1	1	PMID: 28068672
396	CPCG0368	CPC-GENE	localized	1	1	1	1	PMID: 28068672
397	CPCG0369	CPC-GENE	localized	1	1	1	1	PMID: 28068672
398	CPCG0371	CPC-GENE	localized	1	1	1	1	PMID: 28068672
399	CPCG0372	CPC-GENE	localized	1	1	1	1	PMID: 28068672
400	CPCG0373	CPC-GENE	localized	1	1	1	1	PMID: 28068672
401	CPCG0374	CPC-GENE	localized	1	1	1	1	PMID: 28068672
402	CPCG0375	CPC-GENE	localized	1	1	1	1	PMID: 28068672
403	CPCG0377	CPC-GENE	localized	1	1	0	1	PMID: 28068672
404	CPCG0378	CPC-GENE	localized	1	1	1	1	PMID: 28068672
405	CPCG0379	CPC-GENE	localized	1	1	1	1	PMID: 28068672
406	CPCG0380	CPC-GENE	localized	1	1	1	1	PMID: 28068672
407	CPCG0381	CPC-GENE	localized	1	1	1	1	PMID: 28068672
408	CPCG0382	CPC-GENE	localized	1	1	0	1	PMID: 28068672
409	CPCG0387	CPC-GENE	localized	1	1	1	1	PMID: 28068672
410	CPCG0388	CPC-GENE	localized	1	1	1	1	PMID: 28068672
411	CPCG0389	CPC-GENE	localized	1	0	0	1	PMID: 28068672
412	CPCG0390	CPC-GENE	localized	1	0	0	1	PMID: 28068672
413	CPCG0391	CPC-GENE	localized	1	1	1	1	PMID: 28068672
414	CPCG0392	CPC-GENE	localized	1	1	1	1	PMID: 28068672
415	CPCG0394	CPC-GENE	localized	1	1	0	1	PMID: 28068672
416	CPCG0395	CPC-GENE	localized	1	1	0	1	PMID: 28068672
417	CPCG0396	CPC-GENE	localized	1	1	0	1	PMID: 28068672
418	CPCG0397	CPC-GENE	localized	1	0	0	1	PMID: 28068672
419	CPCG0398	CPC-GENE	localized	1	1	0	1	PMID: 28068672
420	CPCG0401	CPC-GENE	localized	1	1	1	1	PMID: 28068672
421	CPCG0402	CPC-GENE	localized	1	0	0	1	PMID: 28068672
422	CPCG0404	CPC-GENE	localized	1	1	1	1	PMID: 28068672
423	CPCG0406	CPC-GENE	localized	1	1	0	1	PMID: 28068672
424	CPCG0407	CPC-GENE	localized	1	1	1	1	PMID: 28068672
425	CPCG0408	CPC-GENE	localized	1	1	0	1	PMID: 28068672
426	CPCG0409	CPC-GENE	localized	1	1	1	1	PMID: 28068672
427	CPCG0410	CPC-GENE	localized	1	1	1	1	PMID: 28068672
428	CPCG0411	CPC-GENE	localized	1	1	1	1	PMID: 28068672
429	CPCG0412	CPC-GENE	localized	1	1	1	1	PMID: 28068672
430	CPCG0413	CPC-GENE	localized	1	1	1	1	PMID: 28068672
431	CPCG0414	CPC-GENE	localized	1	1	1	1	PMID: 28068672
432	CPCG0415	CPC-GENE	localized	1	1	0	1	PMID: 28068672
433	CPCG0416	CPC-GENE	localized	1	1	0	1	PMID: 28068672
434	CPCG0418	CPC-GENE	localized	1	1	0	1	PMID: 28068672
435	CPCG0423	CPC-GENE	localized	1	1	0	1	PMID: 28068672
436	CPCG0424	CPC-GENE	localized	1	1	0	1	PMID: 31591588
437	CPCG0426	CPC-GENE	localized	1	1	0	1	PMID: 31591588
438	CPCG0428	CPC-GENE	localized	1	1	0	1	PMID: 28068672
439	CPCG0432	CPC-GENE	localized	1	1	0	1	PMID: 31591588
440	CPCG0433	CPC-GENE	localized	1	1	0	1	PMID: 31591588
441	CPCG0434	CPC-GENE	localized	1	1	0	1	PMID: 28068672
442	CPCG0435	CPC-GENE	localized	1	1	0	1	PMID: 28068672
443	CPCG0437	CPC-GENE	localized	1	1	0	1	PMID: 31591588
444	CPCG0439	CPC-GENE	localized	1	1	0	1	PMID: 28068672
445	CPCG0445	CPC-GENE	localized	1	1	0	1	PMID: 28068672
446	CPCG0448	CPC-GENE	localized	1	1	0	1	PMID: 28068672
447	CPCG0450	CPC-GENE	localized	1	1	0	1	PMID: 28068672
448	CPCG0451	CPC-GENE	localized	1	1	0	1	PMID: 28068672
449	CPCG0452	CPC-GENE	localized	1	1	0	1	PMID: 28068672
450	CPCG0453	CPC-GENE	localized	1	1	0	1	PMID: 28068672
451	CPCG0454	CPC-GENE	localized	1	1	0	1	PMID: 28068672
452	CPCG0455	CPC-GENE	localized	1	1	0	1	PMID: 28068672
453	CPCG0456	CPC-GENE	localized	1	1	0	1	PMID: 28068672
454	CPCG0457	CPC-GENE	localized	1	1	0	1	PMID: 28068672
455	CPCG0458	CPC-GENE	localized	1	1	0	1	PMID: 30889379
456	CPCG0459	CPC-GENE	localized	1	1	0	1	PMID: 28068672
457	CPCG0462	CPC-GENE	localized	1	1	0	1	PMID: 28068672
458	CPCG0463	CPC-GENE	localized	1	1	0	1	PMID: 28068672
459	CPCG0464	CPC-GENE	localized	1	1	0	1	PMID: 28068672
460	CPCG0465	CPC-GENE	localized	1	1	0	1	PMID: 28068672
461	CPCG0466	CPC-GENE	localized	1	1	0	1	PMID: 28068672
462	CPCG0467	CPC-GENE	localized	1	1	0	1	PMID: 28068672
463	CPCG0468	CPC-GENE	localized	1	0	0	1	PMID: 28068672
464	CPCG0470	CPC-GENE	localized	1	1	0	1	PMID: 28068672
465	CPCG0471	CPC-GENE	localized	1	1	0	1	PMID: 28068672
466	CPCG0472	CPC-GENE	localized	1	1	0	1	PMID: 28068672
467	CPCG0474	CPC-GENE	localized	1	1	0	1	PMID: 31591588
468	CPCG0482	CPC-GENE	localized	1	1	0	1	PMID: 31591588
469	CPCG0483	CPC-GENE	localized	1	1	0	1	PMID: 31591588
470	CPCG0484	CPC-GENE	localized	1	1	0	1	PMID: 31591588
471	CPCG0486	CPC-GENE	localized	1	1	0	1	PMID: 31591588
472	CPCG0487	CPC-GENE	localized	1	1	0	1	PMID: 31591588
473	CPCG0489	CPC-GENE	localized	1	1	0	1	PMID: 31591588
474	CPCG0490	CPC-GENE	localized	1	1	0	1	PMID: 31591588
475	CPCG0492	CPC-GENE	localized	1	1	0	1	PMID: 31591588
476	CPCG0493	CPC-GENE	localized	0	1	0	1	PMID: 31591588
477	CPCG0496	CPC-GENE	localized	1	1	0	1	PMID: 31591588
478	CPCG0498	CPC-GENE	localized	1	1	0	1	PMID: 31591588
479	CPCG0499	CPC-GENE	localized	1	1	0	1	PMID: 31591588
480	CPCG0500	CPC-GENE	localized	1	1	0	1	PMID: 31591588
481	CPCG0502	CPC-GENE	localized	1	1	0	1	PMID: 31591588
482	CPCG0503	CPC-GENE	localized	1	1	0	1	PMID: 31591588
483	CPCG0504	CPC-GENE	localized	1	1	0	1	PMID: 31591588
484	CPCG0508	CPC-GENE	localized	1	1	0	1	PMID: 31591588
485	CPCG0509	CPC-GENE	localized	0	1	0	1	PMID: 31591588
486	CPCG0514	CPC-GENE	localized	1	1	0	1	PMID: 31591588
487	CPCG0519	CPC-GENE	localized	1	1	0	1	PMID: 31591588
488	CPCG0520	CPC-GENE	localized	1	1	0	1	PMID: 31591588
489	CPCG0521	CPC-GENE	localized	1	1	0	1	PMID: 31591588
490	CPCG0522	CPC-GENE	localized	1	1	0	1	PMID: 31591588
491	CPCG0523	CPC-GENE	localized	1	1	0	1	PMID: 31591588
492	CPCG0524	CPC-GENE	localized	1	1	0	1	PMID: 31591588
493	CPCG0525	CPC-GENE	localized	1	1	0	1	PMID: 31591588
494	CPCG0526	CPC-GENE	localized	1	1	0	1	PMID: 31591588
495	CPCG0527	CPC-GENE	localized	1	1	0	1	PMID: 31591588
496	CPCG0528	CPC-GENE	localized	1	1	0	1	PMID: 31591588
497	CPCG0529	CPC-GENE	localized	1	1	0	1	PMID: 31591588
498	CPCG0531	CPC-GENE	localized	1	1	0	1	PMID: 31591588
499	CPCG0532	CPC-GENE	localized	1	1	0	1	PMID: 31591588
500	CPCG0533	CPC-GENE	localized	1	0	0	1	PMID: 30643250
501	CPCG0534	CPC-GENE	localized	1	1	0	1	PMID: 31591588
502	CPCG0537	CPC-GENE	localized	1	1	0	1	PMID: 31591588
503	CPCG0539	CPC-GENE	localized	1	1	0	1	PMID: 31591588
504	CPCG0540	CPC-GENE	localized	1	1	0	1	PMID: 30889379
505	CPCG0545	CPC-GENE	localized	1	1	0	1	PMID: 30889379
506	CPCG0547	CPC-GENE	localized	1	1	0	1	PMID: 30889379
507	CPCG0550	CPC-GENE	localized	1	1	0	1	PMID: 30889379
508	CPCG0551	CPC-GENE	localized	1	1	0	1	PMID: 30889379
509	CPCG0557	CPC-GENE	localized	1	1	0	1	PMID: 30889379
510	CPCG0559	CPC-GENE	localized	1	1	0	1	PMID: 31591588
511	CPCG0560	CPC-GENE	localized	1	1	0	1	PMID: 31591588
512	CPCG0561	CPC-GENE	localized	1	1	0	1	PMID: 31591588
513	CPCG0562	CPC-GENE	localized	1	1	0	1	PMID: 31591588
514	CPCG0563	CPC-GENE	localized	1	1	0	1	PMID: 31591588
515	CPCG0565	CPC-GENE	localized	1	1	0	1	PMID: 31591588
516	CPCG0566	CPC-GENE	localized	1	1	0	1	PMID: 31591588
517	CPCG0567	CPC-GENE	localized	1	1	0	1	PMID: 31591588
518	CPCG0568	CPC-GENE	localized	1	1	0	1	PMID: 31591588
519	CPCG0569	CPC-GENE	localized	1	1	0	1	PMID: 31591588
520	CPCG0570	CPC-GENE	localized	1	1	0	1	PMID: 31591588
521	CPCG0571	CPC-GENE	localized	1	1	0	1	PMID: 31591588
522	CPCG0572	CPC-GENE	localized	1	0	0	1	PMID: 30643250
523	CPCG0573	CPC-GENE	localized	1	1	0	1	PMID: 31591588
524	CPCG0574	CPC-GENE	localized	1	1	0	1	PMID: 31591588
525	CPCG0575	CPC-GENE	localized	1	1	0	1	PMID: 31591588
526	CPCG0576	CPC-GENE	localized	1	1	0	1	PMID: 31591588
527	CPCG0577	CPC-GENE	localized	1	1	0	1	PMID: 31591588
528	CPCG0578	CPC-GENE	localized	1	1	0	1	PMID: 31591588
529	CPCG0579	CPC-GENE	localized	1	1	0	1	PMID: 31591588
530	CPCG0580	CPC-GENE	localized	1	1	0	1	PMID: 31591588
531	CPCG0581	CPC-GENE	localized	1	1	0	1	PMID: 31591588
532	CPCG0582	CPC-GENE	localized	1	1	0	1	PMID: 31591588
533	CPCG0584	CPC-GENE	localized	0	1	0	1	PMID: 30889379
534	CPCG0587	CPC-GENE	localized	1	1	0	1	PMID: 31591588
535	CPCG0588	CPC-GENE	localized	1	1	0	1	PMID: 31591588
536	CPCG0589	CPC-GENE	localized	1	1	0	1	PMID: 31591588
537	CPCG0590	CPC-GENE	localized	1	1	0	1	PMID: 31591588
538	CPCG0591	CPC-GENE	localized	1	1	0	1	PMID: 31591588
539	CPCG0592	CPC-GENE	localized	1	1	0	1	PMID: 31591588
540	CPCG0593	CPC-GENE	localized	1	1	0	1	PMID: 31591588
541	CPCG0594	CPC-GENE	localized	1	1	0	1	PMID: 31591588
542	CPCG0595	CPC-GENE	localized	1	1	0	1	PMID: 31591588
543	CPCG0596	CPC-GENE	localized	1	1	0	1	PMID: 31591588
544	CPCG0597	CPC-GENE	localized	1	1	0	1	PMID: 31591588
545	CPCG0598	CPC-GENE	localized	1	1	0	1	PMID: 31591588
546	CPCG0599	CPC-GENE	localized	1	1	0	1	PMID: 31591588
547	CPCG0600	CPC-GENE	localized	1	1	0	1	PMID: 31591588
548	CPCG0601	CPC-GENE	localized	1	1	0	1	PMID: 31591588
549	CPCG0602	CPC-GENE	localized	1	1	0	1	PMID: 31591588
550	CPCG0603	CPC-GENE	localized	1	1	0	1	PMID: 31591588
551	CPCG0604	CPC-GENE	localized	1	1	0	1	PMID: 31591588
552	CPCG0605	CPC-GENE	localized	1	1	0	1	PMID: 31591588
553	CPCG0606	CPC-GENE	localized	1	1	0	1	PMID: 31591588
554	CPCG0607	CPC-GENE	localized	1	1	0	1	PMID: 31591588
555	ICGC_PCA012	Gerhauser	localized	1	1	0	0	PMID: 30537516
556	ICGC_PCA013	Gerhauser	localized	1	1	0	0	PMID: 30537516
557	ICGC_PCA014	Gerhauser	localized	1	1	0	0	PMID: 30537516
558	ICGC_PCA015	Gerhauser	localized	1	1	0	0	PMID: 30537516
559	ICGC_PCA016	Gerhauser	localized	1	1	0	0	PMID: 30537516
560	ICGC_PCA017	Gerhauser	localized	1	1	0	0	PMID: 30537516
561	ICGC_PCA018	Gerhauser	localized	1	1	0	0	PMID: 30537516
562	ICGC_PCA019	Gerhauser	localized	1	1	0	0	PMID: 30537516
563	ICGC_PCA020	Gerhauser	localized	1	1	0	0	PMID: 30537516
564	ICGC_PCA021	Gerhauser	localized	1	1	0	0	PMID: 30537516
565	ICGC_PCA022	Gerhauser	localized	1	1	0	0	PMID: 30537516
566	ICGC_PCA023	Gerhauser	localized	1	1	0	0	PMID: 30537516
567	ICGC_PCA024	Gerhauser	localized	1	1	0	0	PMID: 30537516
568	ICGC_PCA025	Gerhauser	localized	1	1	0	0	PMID: 30537516
569	ICGC_PCA026	Gerhauser	localized	1	1	0	0	PMID: 30537516
570	ICGC_PCA027	Gerhauser	localized	1	1	0	0	PMID: 30537516
571	ICGC_PCA028	Gerhauser	localized	1	1	0	0	PMID: 30537516
572	ICGC_PCA029	Gerhauser	localized	1	1	0	0	PMID: 30537516
573	ICGC_PCA030	Gerhauser	localized	1	1	0	0	PMID: 30537516
574	ICGC_PCA031	Gerhauser	localized	1	1	0	0	PMID: 30537516
575	ICGC_PCA032	Gerhauser	localized	1	1	0	0	PMID: 30537516
576	ICGC_PCA033	Gerhauser	localized	1	1	0	0	PMID: 30537516
577	ICGC_PCA034	Gerhauser	localized	1	1	0	0	PMID: 30537516
578	ICGC_PCA035	Gerhauser	localized	1	1	0	0	PMID: 30537516
579	ICGC_PCA036	Gerhauser	localized	1	1	0	0	PMID: 30537516
580	ICGC_PCA037	Gerhauser	localized	1	1	0	0	PMID: 30537516
581	ICGC_PCA038	Gerhauser	localized	1	1	0	0	PMID: 30537516
582	ICGC_PCA039	Gerhauser	localized	1	1	0	0	PMID: 30537516
583	ICGC_PCA040	Gerhauser	localized	1	1	0	0	PMID: 30537516
584	ICGC_PCA041	Gerhauser	localized	1	1	0	0	PMID: 30537516
585	ICGC_PCA042	Gerhauser	localized	1	1	0	0	PMID: 30537516
586	ICGC_PCA043	Gerhauser	localized	1	1	0	0	PMID: 30537516
587	ICGC_PCA044	Gerhauser	localized	1	1	0	0	PMID: 30537516
588	ICGC_PCA045	Gerhauser	localized	1	1	0	0	PMID: 30537516
589	ICGC_PCA046	Gerhauser	localized	1	1	0	0	PMID: 30537516
590	ICGC_PCA048	Gerhauser	localized	1	1	0	0	PMID: 30537516
591	ICGC_PCA049	Gerhauser	localized	1	1	0	0	PMID: 30537516
592	ICGC_PCA050	Gerhauser	localized	1	1	0	0	PMID: 30537516
593	ICGC_PCA051	Gerhauser	localized	1	1	0	0	PMID: 30537516
594	ICGC_PCA052	Gerhauser	localized	1	1	0	0	PMID: 30537516
595	ICGC_PCA053	Gerhauser	localized	1	1	0	0	PMID: 30537516
596	ICGC_PCA054	Gerhauser	localized	1	1	0	0	PMID: 30537516
597	ICGC_PCA055	Gerhauser	localized	1	1	0	0	PMID: 30537516
598	ICGC_PCA056	Gerhauser	localized	1	1	0	0	PMID: 30537516
599	ICGC_PCA057	Gerhauser	localized	1	1	0	0	PMID: 30537516
600	ICGC_PCA058	Gerhauser	localized	1	1	0	0	PMID: 30537516
601	ICGC_PCA059	Gerhauser	localized	1	1	0	0	PMID: 30537516
602	ICGC_PCA060	Gerhauser	localized	1	1	0	0	PMID: 30537516
603	ICGC_PCA061	Gerhauser	localized	1	1	0	0	PMID: 30537516
604	ICGC_PCA062	Gerhauser	localized	1	1	0	0	PMID: 30537516
605	ICGC_PCA063	Gerhauser	localized	1	1	0	0	PMID: 30537516
606	ICGC_PCA064	Gerhauser	localized	1	1	0	0	PMID: 30537516
607	ICGC_PCA065	Gerhauser	localized	1	1	0	0	PMID: 30537516
608	ICGC_PCA066	Gerhauser	localized	1	1	0	0	PMID: 30537516
609	ICGC_PCA067	Gerhauser	localized	1	1	0	0	PMID: 30537516
610	ICGC_PCA068	Gerhauser	localized	1	1	0	0	PMID: 30537516
611	ICGC_PCA069	Gerhauser	localized	1	1	0	0	PMID: 30537516
612	ICGC_PCA070	Gerhauser	localized	1	1	0	0	PMID: 30537516
613	ICGC_PCA071	Gerhauser	localized	1	1	0	0	PMID: 30537516
614	ICGC_PCA072	Gerhauser	localized	1	1	0	0	PMID: 30537516
615	ICGC_PCA073	Gerhauser	localized	1	1	0	0	PMID: 30537516
616	ICGC_PCA074	Gerhauser	localized	1	1	0	0	PMID: 30537516
617	ICGC_PCA075	Gerhauser	localized	1	1	0	0	PMID: 30537516
618	ICGC_PCA077	Gerhauser	localized	1	1	0	0	PMID: 30537516
619	ICGC_PCA078	Gerhauser	localized	1	1	0	0	PMID: 30537516
620	ICGC_PCA079	Gerhauser	localized	1	1	0	0	PMID: 30537516
621	ICGC_PCA081	Gerhauser	localized	1	1	0	0	PMID: 30537516
622	ICGC_PCA082	Gerhauser	localized	1	1	0	0	PMID: 30537516
623	ICGC_PCA083	Gerhauser	localized	1	1	0	0	PMID: 30537516
624	ICGC_PCA084	Gerhauser	localized	1	1	0	0	PMID: 30537516
625	ICGC_PCA085	Gerhauser	localized	1	1	0	0	PMID: 30537516
626	ICGC_PCA086	Gerhauser	localized	1	1	0	0	PMID: 30537516
627	ICGC_PCA087	Gerhauser	localized	1	1	0	0	PMID: 30537516
628	ICGC_PCA088	Gerhauser	localized	1	1	0	0	PMID: 30537516
629	ICGC_PCA089	Gerhauser	localized	1	1	0	0	PMID: 30537516
630	ICGC_PCA090	Gerhauser	localized	1	1	0	0	PMID: 30537516
631	ICGC_PCA091	Gerhauser	localized	1	1	0	0	PMID: 30537516
632	ICGC_PCA092	Gerhauser	localized	1	1	0	0	PMID: 30537516
633	ICGC_PCA093	Gerhauser	localized	1	1	0	0	PMID: 30537516
634	ICGC_PCA094	Gerhauser	localized	1	1	0	0	PMID: 30537516
635	ICGC_PCA095	Gerhauser	localized	1	1	0	0	PMID: 30537516
636	ICGC_PCA096	Gerhauser	localized	1	1	0	0	PMID: 30537516
637	ICGC_PCA097	Gerhauser	localized	1	1	0	0	PMID: 30537516
638	ICGC_PCA098	Gerhauser	localized	1	1	0	0	PMID: 30537516
639	ICGC_PCA099	Gerhauser	localized	1	1	0	0	PMID: 30537516
640	ICGC_PCA100	Gerhauser	localized	1	1	0	0	PMID: 30537516
641	ICGC_PCA101	Gerhauser	localized	1	1	0	0	PMID: 30537516
642	ICGC_PCA102	Gerhauser	localized	1	1	0	0	PMID: 30537516
643	ICGC_PCA103	Gerhauser	localized	1	1	0	0	PMID: 30537516
644	ICGC_PCA104	Gerhauser	localized	1	1	0	0	PMID: 30537516
645	ICGC_PCA105	Gerhauser	localized	1	1	0	0	PMID: 30537516
646	ICGC_PCA106	Gerhauser	localized	1	1	0	0	PMID: 30537516
647	ICGC_PCA107	Gerhauser	localized	1	1	0	0	PMID: 30537516
648	ICGC_PCA108	Gerhauser	localized	1	1	0	0	PMID: 30537516
649	ICGC_PCA110	Gerhauser	localized	1	1	0	0	PMID: 30537516
650	ICGC_PCA111	Gerhauser	localized	1	1	0	0	PMID: 30537516
651	ICGC_PCA112	Gerhauser	localized	1	1	0	0	PMID: 30537516
652	ICGC_PCA113	Gerhauser	localized	1	1	0	0	PMID: 30537516
653	ICGC_PCA114	Gerhauser	localized	1	1	0	0	PMID: 30537516
654	ICGC_PCA115	Gerhauser	localized	1	1	0	0	PMID: 30537516
655	ICGC_PCA116	Gerhauser	localized	1	1	0	0	PMID: 30537516
656	ICGC_PCA117	Gerhauser	localized	1	1	0	0	PMID: 30537516
657	ICGC_PCA118	Gerhauser	localized	1	1	0	0	PMID: 30537516
658	ICGC_PCA121	Gerhauser	localized	1	1	0	0	PMID: 30537516
659	ICGC_PCA122	Gerhauser	localized	1	1	0	0	PMID: 30537516
660	ICGC_PCA123	Gerhauser	localized	1	1	0	0	PMID: 30537516
661	ICGC_PCA124	Gerhauser	localized	1	1	0	0	PMID: 30537516
662	ICGC_PCA125	Gerhauser	localized	1	1	0	0	PMID: 30537516
663	ICGC_PCA126	Gerhauser	localized	1	1	0	0	PMID: 30537516
664	ICGC_PCA127	Gerhauser	localized	1	1	0	0	PMID: 30537516
665	ICGC_PCA128	Gerhauser	localized	1	1	0	0	PMID: 30537516
666	ICGC_PCA129	Gerhauser	localized	1	1	0	0	PMID: 30537516
667	ICGC_PCA130	Gerhauser	localized	1	1	0	0	PMID: 30537516
668	ICGC_PCA131	Gerhauser	localized	1	1	0	0	PMID: 30537516
669	ICGC_PCA132	Gerhauser	localized	1	1	0	0	PMID: 30537516
670	ICGC_PCA133	Gerhauser	localized	1	1	0	0	PMID: 30537516
671	ICGC_PCA134	Gerhauser	localized	1	1	0	0	PMID: 30537516
672	ICGC_PCA135	Gerhauser	localized	1	1	0	0	PMID: 30537516
673	ICGC_PCA136	Gerhauser	localized	1	1	0	0	PMID: 30537516
674	ICGC_PCA137	Gerhauser	localized	1	1	0	0	PMID: 30537516
675	ICGC_PCA138	Gerhauser	localized	1	1	0	0	PMID: 30537516
676	ICGC_PCA139	Gerhauser	localized	1	1	0	0	PMID: 30537516
677	ICGC_PCA140	Gerhauser	localized	1	1	0	0	PMID: 30537516
678	ICGC_PCA141	Gerhauser	localized	1	1	0	0	PMID: 30537516
679	ICGC_PCA142	Gerhauser	localized	1	1	0	0	PMID: 30537516
680	ICGC_PCA143	Gerhauser	localized	1	1	0	0	PMID: 30537516
681	ICGC_PCA144	Gerhauser	localized	1	1	0	0	PMID: 30537516
682	ICGC_PCA145	Gerhauser	localized	1	1	0	0	PMID: 30537516
683	ICGC_PCA146	Gerhauser	localized	1	1	0	0	PMID: 30537516
684	ICGC_PCA148	Gerhauser	localized	1	1	0	0	PMID: 30537516
685	ICGC_PCA149	Gerhauser	localized	1	1	0	0	PMID: 30537516
686	ICGC_PCA150	Gerhauser	localized	1	1	0	0	PMID: 30537516
687	ICGC_PCA151	Gerhauser	localized	1	1	0	0	PMID: 30537516
688	ICGC_PCA152	Gerhauser	localized	1	1	0	0	PMID: 30537516
689	ICGC_PCA153	Gerhauser	localized	1	1	0	0	PMID: 30537516
690	ICGC_PCA154	Gerhauser	localized	1	1	0	0	PMID: 30537516
691	ICGC_PCA155	Gerhauser	localized	1	1	0	0	PMID: 30537516
692	ICGC_PCA156	Gerhauser	localized	1	1	0	0	PMID: 30537516
693	ICGC_PCA157	Gerhauser	localized	1	1	0	0	PMID: 30537516
694	ICGC_PCA158	Gerhauser	localized	1	1	0	0	PMID: 30537516
695	ICGC_PCA159	Gerhauser	localized	1	1	0	0	PMID: 30537516
696	ICGC_PCA160	Gerhauser	localized	1	1	0	0	PMID: 30537516
697	ICGC_PCA161	Gerhauser	localized	1	1	0	0	PMID: 30537516
698	ICGC_PCA162	Gerhauser	localized	1	1	0	0	PMID: 30537516
699	ICGC_PCA163	Gerhauser	localized	1	1	0	0	PMID: 30537516
700	ICGC_PCA164	Gerhauser	localized	1	1	0	0	PMID: 30537516
701	ICGC_PCA165	Gerhauser	localized	1	1	0	0	PMID: 30537516
702	ICGC_PCA166	Gerhauser	localized	1	1	0	0	PMID: 30537516
703	ICGC_PCA167	Gerhauser	localized	1	1	0	0	PMID: 30537516
704	ICGC_PCA168	Gerhauser	localized	1	1	0	0	PMID: 30537516
705	ICGC_PCA169	Gerhauser	localized	1	1	0	0	PMID: 30537516
706	ICGC_PCA170	Gerhauser	localized	1	1	0	0	PMID: 30537516
707	ICGC_PCA171	Gerhauser	localized	1	1	0	0	PMID: 30537516
708	ICGC_PCA172	Gerhauser	localized	1	1	0	0	PMID: 30537516
709	ICGC_PCA173	Gerhauser	localized	1	1	0	0	PMID: 30537516
710	ICGC_PCA174	Gerhauser	localized	1	1	0	0	PMID: 30537516
711	ICGC_PCA175	Gerhauser	localized	1	1	0	0	PMID: 30537516
712	ICGC_PCA176	Gerhauser	localized	1	1	0	0	PMID: 30537516
713	ICGC_PCA177	Gerhauser	localized	1	1	0	0	PMID: 30537516
714	ICGC_PCA178	Gerhauser	localized	1	1	0	0	PMID: 30537516
715	ICGC_PCA179	Gerhauser	localized	1	1	0	0	PMID: 30537516
716	ICGC_PCA180	Gerhauser	localized	1	1	0	0	PMID: 30537516
717	ICGC_PCA181	Gerhauser	localized	1	1	0	0	PMID: 30537516
718	ICGC_PCA182	Gerhauser	localized	1	1	0	0	PMID: 30537516
719	ICGC_PCA183	Gerhauser	localized	1	1	0	0	PMID: 30537516
720	ICGC_PCA184	Gerhauser	localized	1	1	0	0	PMID: 30537516
721	ICGC_PCA185	Gerhauser	localized	1	1	0	0	PMID: 30537516
722	ICGC_PCA186	Gerhauser	localized	1	1	0	0	PMID: 30537516
723	ICGC_PCA187	Gerhauser	localized	1	1	0	0	PMID: 30537516
724	ICGC_PCA188	Gerhauser	localized	1	1	0	0	PMID: 30537516
725	ICGC_PCA189	Gerhauser	localized	1	1	0	0	PMID: 30537516
726	ICGC_PCA190	Gerhauser	localized	1	1	0	0	PMID: 30537516
727	ICGC_PCA191	Gerhauser	localized	1	1	0	0	PMID: 30537516
728	ICGC_PCA192	Gerhauser	localized	1	1	0	0	PMID: 30537516
729	ICGC_PCA193	Gerhauser	localized	1	1	0	0	PMID: 30537516
730	ICGC_PCA194	Gerhauser	localized	1	1	0	0	PMID: 30537516
731	ICGC_PCA195	Gerhauser	localized	1	1	0	0	PMID: 30537516
732	ICGC_PCA196	Gerhauser	localized	1	1	0	0	PMID: 30537516
733	ICGC_PCA197	Gerhauser	localized	1	1	0	0	PMID: 30537516
734	ICGC_PCA198	Gerhauser	localized	1	1	0	0	PMID: 30537516
735	ICGC_PCA199	Gerhauser	localized	1	1	0	0	PMID: 30537516
736	ICGC_PCA200	Gerhauser	localized	1	1	0	0	PMID: 30537516
737	ICGC_PCAL01	Gerhauser	localized	1	1	0	0	PMID: 30537516
738	ICGC_PCAL02	Gerhauser	localized	1	1	0	0	PMID: 30537516
739	ICGC_PCAL03	Gerhauser	localized	1	1	0	0	PMID: 30537516
740	ICGC_PCAL04	Gerhauser	localized	1	1	0	0	PMID: 30537516
741	ICGC_PCAL05	Gerhauser	localized	1	1	0	0	PMID: 30537516
742	ICGC_PCAL06	Gerhauser	localized	1	1	0	0	PMID: 30537516
743	ICGC_PCAL07	Gerhauser	localized	1	1	0	0	PMID: 30537516
744	ICGC_PCAL08	Gerhauser	localized	1	1	0	0	PMID: 30537516
745	ICGC_PCAL09	Gerhauser	localized	1	1	0	0	PMID: 30537516
746	ICGC_PCAL10	Gerhauser	localized	1	1	0	0	PMID: 30537516
747	ICGC_PCAL11	Gerhauser	localized	1	1	0	0	PMID: 30537516
748	ICGC_PCAL12	Gerhauser	localized	1	1	0	0	PMID: 30537516
749	ICGC_PCAL13	Gerhauser	localized	1	1	0	0	PMID: 30537516
750	ICGC_PCAL14	Gerhauser	localized	1	1	0	0	PMID: 30537516
751	ICGC_PCAL15	Gerhauser	localized	1	1	0	0	PMID: 30537516
752	ICGC_PCAL16	Gerhauser	localized	1	1	0	0	PMID: 30537516
753	ICGC_PCAL17	Gerhauser	localized	1	1	0	0	PMID: 30537516
754	ICGC_PCAL18	Gerhauser	localized	1	1	0	0	PMID: 30537516
755	ICGC_PCAL19	Gerhauser	localized	1	1	0	0	PMID: 30537516
756	ICGC_PCAL20	Gerhauser	localized	1	1	0	0	PMID: 30537516
757	ICGC_PCAL21	Gerhauser	localized	1	1	0	0	PMID: 30537516
758	ICGC_PCAL22	Gerhauser	localized	1	1	0	0	PMID: 30537516
759	ICGC_PCAL23	Gerhauser	localized	1	1	0	0	PMID: 30537516
760	ICGC_PCAL24	Gerhauser	localized	1	1	0	0	PMID: 30537516
761	ICGC_PCAL25	Gerhauser	localized	1	1	0	0	PMID: 30537516
762	ICGC_PCAL26	Gerhauser	localized	1	1	0	0	PMID: 30537516
763	ICGC_PCAL27	Gerhauser	localized	1	1	0	0	PMID: 30537516
764	ICGC_PCAL28	Gerhauser	localized	1	1	0	0	PMID: 30537516
765	ICGC_PCAL29	Gerhauser	localized	1	1	0	0	PMID: 30537516
766	ICGC_PCAL30	Gerhauser	localized	1	1	0	0	PMID: 30537516
767	ICGC_PCAL31	Gerhauser	localized	1	1	0	0	PMID: 30537516
768	ICGC_PCAL32	Gerhauser	localized	1	1	0	0	PMID: 30537516
769	ICGC_PCAL33	Gerhauser	localized	1	1	0	0	PMID: 30537516
770	ICGC_PCAL34	Gerhauser	localized	1	1	0	0	PMID: 30537516
771	ICGC_PCAL35	Gerhauser	localized	1	1	0	0	PMID: 30537516
772	ICGC_PCAL36	Gerhauser	localized	1	1	0	0	PMID: 30537516
773	ICGC_PCAL37	Gerhauser	localized	1	1	0	0	PMID: 30537516
774	ICGC_PCAL38	Gerhauser	localized	1	1	0	0	PMID: 30537516
775	ICGC_PCAL39	Gerhauser	localized	1	1	0	0	PMID: 30537516
776	ICGC_PCAL40	Gerhauser	localized	1	1	0	0	PMID: 30537516
777	ICGC_PCAL41	Gerhauser	localized	1	1	0	0	PMID: 30537516
778	ICGC_PCAL42	Gerhauser	localized	1	1	0	0	PMID: 30537516
779	ICGC_PCAL43	Gerhauser	localized	1	1	0	0	PMID: 30537516
780	ICGC_PCAL44	Gerhauser	localized	1	1	0	0	PMID: 30537516
781	ICGC_PCAL45	Gerhauser	localized	1	1	0	0	PMID: 30537516
782	ICGC_PCAL46	Gerhauser	localized	1	1	0	0	PMID: 30537516
783	ICGC_PCAL47	Gerhauser	localized	1	1	0	0	PMID: 30537516
784	ICGC_PCAL48	Gerhauser	localized	1	1	0	0	PMID: 30537516
785	ICGC_PCA001	Gerhauser, Weischenfeldt	localized	1	1	1	0	PMID: 23410972
786	ICGC_PCA010	Gerhauser, Weischenfeldt	localized	1	1	1	0	PMID: 23410972
787	ICGC_PCA011	Gerhauser, Weischenfeldt	localized	1	1	1	0	PMID: 23410972
788	ICGC_PCA002	Gerhauser, Weischenfeldt	localized	1	1	1	0	PMID: 23410972
789	ICGC_PCA003	Gerhauser, Weischenfeldt	localized	1	1	1	0	PMID: 23410972
790	ICGC_PCA004	Gerhauser, Weischenfeldt	localized	1	1	1	0	PMID: 23410972
791	ICGC_PCA005	Gerhauser, Weischenfeldt	localized	1	1	1	0	PMID: 23410972
792	ICGC_PCA006	Gerhauser, Weischenfeldt	localized	1	1	1	0	PMID: 23410972
793	ICGC_PCA007	Gerhauser, Weischenfeldt	localized	1	1	1	0	PMID: 23410972
794	ICGC_PCA008	Gerhauser, Weischenfeldt	localized	1	1	1	0	PMID: 23410972
795	ICGC_PCA009	Gerhauser, Weischenfeldt	localized	1	1	1	0	PMID: 23410972
796	DTB-003-BL	Quigley	metastatic	1	1	1	0	PMID: 30033370
797	DTB-005-BL	Quigley	metastatic	1	1	1	0	PMID: 30033370
798	DTB-008-BL	Quigley	metastatic	1	1	1	0	PMID: 30033370
799	DTB-009-BL	Quigley	metastatic	1	1	1	0	PMID: 30033370
800	DTB-011-BL	Quigley	metastatic	1	1	1	0	PMID: 30033370
801	DTB-018-BL	Quigley	metastatic	1	1	1	0	PMID: 30033370
802	DTB-019-PRO	Quigley	metastatic	1	1	1	0	PMID: 30033370
803	DTB-020-BL	Quigley	metastatic	1	1	1	0	PMID: 30033370
804	DTB-021-BL	Quigley	metastatic	1	1	1	0	PMID: 30033370
805	DTB-022-BL	Quigley	metastatic	1	1	1	0	PMID: 30033370
806	DTB-023-BL	Quigley	metastatic	1	1	1	0	PMID: 30033370
807	DTB-024-PRO	Quigley	metastatic	1	1	1	0	PMID: 30033370
808	DTB-034-BL	Quigley	metastatic	1	1	1	0	PMID: 30033370
809	DTB-035-BL	Quigley	metastatic	1	1	1	0	PMID: 30033370
810	DTB-036-BL	Quigley	metastatic	1	1	1	0	PMID: 30033370
811	DTB-037-BL	Quigley	metastatic	1	1	1	0	PMID: 30033370
812	DTB-040-BL	Quigley	metastatic	1	1	1	0	PMID: 30033370
813	DTB-042-BL	Quigley	metastatic	1	1	1	0	PMID: 30033370
814	DTB-053-BL	Quigley	metastatic	1	1	1	0	PMID: 30033370
815	DTB-055-PRO	Quigley	metastatic	1	1	1	0	PMID: 30033370
816	DTB-059-BL	Quigley	metastatic	1	1	1	0	PMID: 30033370
817	DTB-060-BL	Quigley	metastatic	1	1	1	0	PMID: 30033370
818	DTB-061-BL	Quigley	metastatic	1	1	1	0	PMID: 30033370
819	DTB-063-BL	Quigley	metastatic	1	1	1	0	PMID: 30033370
820	DTB-064-BL	Quigley	metastatic	1	1	1	0	PMID: 30033370
821	DTB-067-PRO	Quigley	metastatic	1	1	1	0	PMID: 30033370
822	DTB-069-BL	Quigley	metastatic	1	1	1	0	PMID: 30033370
823	DTB-071-BL	Quigley	metastatic	1	1	1	0	PMID: 30033370
824	DTB-074-BL	Quigley	metastatic	1	1	1	0	PMID: 30033370
825	DTB-077-PRO	Quigley	metastatic	1	1	1	0	PMID: 30033370
826	DTB-080-BL	Quigley	metastatic	1	1	1	0	PMID: 30033370
827	DTB-083-BL	Quigley	metastatic	1	1	1	0	PMID: 30033370
828	DTB-085-BL	Quigley	metastatic	1	1	1	0	PMID: 30033370
829	DTB-089-BL	Quigley	metastatic	1	1	1	0	PMID: 30033370
830	DTB-090-PRO	Quigley	metastatic	1	1	1	0	PMID: 30033370
831	DTB-091-BL	Quigley	metastatic	1	1	1	0	PMID: 30033370
832	DTB-092-BL	Quigley	metastatic	1	1	1	0	PMID: 30033370
833	DTB-094-BL	Quigley	metastatic	1	1	1	0	PMID: 30033370
834	DTB-097-PRO	Quigley	metastatic	1	1	1	0	PMID: 30033370
835	DTB-098-PRO2	Quigley	metastatic	1	1	1	0	PMID: 30033370
836	DTB-100-BL	Quigley	metastatic	1	1	1	0	PMID: 30033370
837	DTB-101-BL	Quigley	metastatic	1	1	1	0	PMID: 30033370
838	DTB-102-PRO	Quigley	metastatic	1	1	1	0	PMID: 30033370
839	DTB-104-BL	Quigley	metastatic	1	1	1	0	PMID: 30033370
840	DTB-111-PRO	Quigley	metastatic	1	1	1	0	PMID: 30033370
841	DTB-112-BL	Quigley	metastatic	1	1	1	0	PMID: 30033370
842	DTB-119-PRO	Quigley	metastatic	1	1	1	0	PMID: 30033370
843	DTB-121-BL	Quigley	metastatic	1	1	1	0	PMID: 30033370
844	DTB-124-BL	Quigley	metastatic	1	1	1	0	PMID: 30033370
845	DTB-126-BL	Quigley	metastatic	1	1	1	0	PMID: 30033370
846	DTB-127-PRO	Quigley	metastatic	1	1	1	0	PMID: 30033370
847	DTB-128-BL	Quigley	metastatic	1	1	1	0	PMID: 30033370
848	DTB-129-BL	Quigley	metastatic	1	1	1	0	PMID: 30033370
849	DTB-132-BL	Quigley	metastatic	1	1	1	0	PMID: 30033370
850	DTB-135-PRO	Quigley	metastatic	1	1	1	0	PMID: 30033370
851	DTB-137-PRO	Quigley	metastatic	1	1	1	0	PMID: 30033370
852	DTB-138-BL	Quigley	metastatic	1	1	1	0	PMID: 30033370
853	DTB-140-BL	Quigley	metastatic	1	1	1	0	PMID: 30033370
854	DTB-141-BL	Quigley	metastatic	1	1	1	0	PMID: 30033370
855	DTB-143-BL	Quigley	metastatic	1	1	1	0	PMID: 30033370
856	DTB-146-BL	Quigley	metastatic	1	1	1	0	PMID: 30033370
857	DTB-149-BL	Quigley	metastatic	1	1	1	0	PMID: 30033370
858	DTB-151-BL	Quigley	metastatic	1	1	1	0	PMID: 30033370
859	DTB-156-BL	Quigley	metastatic	1	1	1	0	PMID: 30033370
860	DTB-159-BL	Quigley	metastatic	1	1	1	0	PMID: 30033370
861	DTB-165-PRO	Quigley	metastatic	1	1	1	0	PMID: 30033370
862	DTB-167-PRO	Quigley	metastatic	1	1	1	0	PMID: 30033370
863	DTB-170-BL	Quigley	metastatic	1	1	1	0	PMID: 30033370
864	DTB-172-BL	Quigley	metastatic	1	1	1	0	PMID: 30033370
865	DTB-173-BL	Quigley	metastatic	1	1	1	0	PMID: 30033370
866	DTB-175-BL	Quigley	metastatic	1	1	1	0	PMID: 30033370
867	DTB-176-BL	Quigley	metastatic	1	1	1	0	PMID: 30033370
868	DTB-183-BL	Quigley	metastatic	1	1	1	0	PMID: 30033370
869	DTB-186-BL	Quigley	metastatic	1	1	1	0	PMID: 30033370
870	DTB-187-BL	Quigley	metastatic	1	1	1	0	PMID: 30033370
871	DTB-188-BL	Quigley	metastatic	1	1	1	0	PMID: 30033370
872	DTB-190-BL	Quigley	metastatic	1	1	1	0	PMID: 30033370
873	DTB-193-BL	Quigley	metastatic	1	1	1	0	PMID: 30033370
874	DTB-194-PRO	Quigley	metastatic	1	1	1	0	PMID: 30033370
875	DTB-201-PRO	Quigley	metastatic	1	1	1	0	PMID: 30033370
876	DTB-202-BL	Quigley	metastatic	1	1	1	0	PMID: 30033370
877	DTB-204-BL	Quigley	metastatic	1	1	1	0	PMID: 30033370
878	DTB-205-BL	Quigley	metastatic	1	1	1	0	PMID: 30033370
879	DTB-206-BL	Quigley	metastatic	1	1	1	0	PMID: 30033370
880	DTB-210-BL	Quigley	metastatic	1	1	1	0	PMID: 30033370
881	DTB-213-BL	Quigley	metastatic	1	1	1	0	PMID: 30033370
882	DTB-214-BL	Quigley	metastatic	1	1	1	0	PMID: 30033370
883	DTB-216-PRO	Quigley	metastatic	1	1	1	0	PMID: 30033370
884	DTB-220-BL	Quigley	metastatic	1	1	1	0	PMID: 30033370
885	DTB-222-BL	Quigley	metastatic	1	1	1	0	PMID: 30033370
886	DTB-223-BL	Quigley	metastatic	1	1	1	0	PMID: 30033370
887	DTB-232-PRO	Quigley	metastatic	1	1	1	0	PMID: 30033370
888	DTB-234-BL	Quigley	metastatic	1	1	1	0	PMID: 30033370
889	DTB-251-BL	Quigley	metastatic	1	1	1	0	PMID: 30033370
890	DTB-252-BL	Quigley	metastatic	1	1	1	0	PMID: 30033370
891	DTB-255-BL	Quigley	metastatic	1	1	1	0	PMID: 30033370
892	DTB-258-BL	Quigley	metastatic	1	1	1	0	PMID: 30033370
893	DTB-260-BL	Quigley	metastatic	1	1	1	0	PMID: 30033370
894	DTB-261-BL	Quigley	metastatic	1	1	1	0	PMID: 30033370
895	DTB-265-PRO	Quigley	metastatic	1	1	1	0	PMID: 30033370
896	DTB-266-BL	Quigley	metastatic	1	1	1	0	PMID: 30033370
897	1115015	Robinson, Abida (SU2C)	metastatic	1	1	0	0	PMID: 31061129
898	1115016	Robinson, Abida (SU2C)	metastatic	1	1	0	0	PMID: 31061129
899	1115019	Robinson, Abida (SU2C)	metastatic	1	1	0	0	PMID: 31061129
900	1115020	Robinson, Abida (SU2C)	metastatic	1	1	0	0	PMID: 31061129
901	1115021	Robinson, Abida (SU2C)	metastatic	1	1	0	0	PMID: 31061129
902	1115082	Robinson, Abida (SU2C)	metastatic	1	1	0	0	PMID: 31061129
903	1115083	Robinson, Abida (SU2C)	metastatic	1	1	0	0	PMID: 31061129
904	1115085	Robinson, Abida (SU2C)	metastatic	1	1	0	0	PMID: 31061129
905	1115087	Robinson, Abida (SU2C)	metastatic	1	1	0	0	PMID: 31061129
906	1115089	Robinson, Abida (SU2C)	metastatic	1	1	0	0	PMID: 31061129
907	1115090	Robinson, Abida (SU2C)	metastatic	1	1	0	0	PMID: 31061129
908	1115091	Robinson, Abida (SU2C)	metastatic	1	1	0	0	PMID: 31061129
909	1115092	Robinson, Abida (SU2C)	metastatic	1	1	0	0	PMID: 31061129
910	1115093	Robinson, Abida (SU2C)	metastatic	1	1	0	0	PMID: 31061129
911	1115150	Robinson, Abida (SU2C)	metastatic	1	1	0	0	PMID: 31061129
912	1115153	Robinson, Abida (SU2C)	metastatic	1	1	0	0	PMID: 31061129
913	1115153	Robinson, Abida (SU2C)	metastatic	1	1	0	0	PMID: 31061129
914	1115154	Robinson, Abida (SU2C)	metastatic	1	1	0	0	PMID: 31061129
915	1115154	Robinson, Abida (SU2C)	metastatic	1	1	0	0	PMID: 31061129
916	1115156	Robinson, Abida (SU2C)	metastatic	1	1	0	0	PMID: 31061129
917	1115156	Robinson, Abida (SU2C)	metastatic	1	1	0	0	PMID: 31061129
918	1115157	Robinson, Abida (SU2C)	metastatic	1	1	0	0	PMID: 31061129
919	1115157	Robinson, Abida (SU2C)	metastatic	1	1	0	0	PMID: 31061129
920	1115161	Robinson, Abida (SU2C)	metastatic	1	1	0	0	PMID: 31061129
921	1115161	Robinson, Abida (SU2C)	metastatic	1	1	0	0	PMID: 31061129
922	1115183	Robinson, Abida (SU2C)	metastatic	1	1	0	0	PMID: 31061129
923	1115183	Robinson, Abida (SU2C)	metastatic	1	1	0	0	PMID: 31061129
924	1115190	Robinson, Abida (SU2C)	metastatic	1	1	0	0	PMID: 31061129
925	1115200	Robinson, Abida (SU2C)	metastatic	1	1	0	0	PMID: 31061129
926	1115202	Robinson, Abida (SU2C)	metastatic	1	1	0	0	PMID: 31061129
927	1115202	Robinson, Abida (SU2C)	metastatic	1	1	0	0	PMID: 31061129
928	1115244	Robinson, Abida (SU2C)	metastatic	1	1	0	0	PMID: 31061129
929	1115244	Robinson, Abida (SU2C)	metastatic	1	1	0	0	PMID: 31061129
930	1115245	Robinson, Abida (SU2C)	metastatic	1	1	0	0	PMID: 31061129
931	1115249	Robinson, Abida (SU2C)	metastatic	1	1	0	0	PMID: 31061129
932	1115257	Robinson, Abida (SU2C)	metastatic	1	1	0	0	PMID: 31061129
933	1115263	Robinson, Abida (SU2C)	metastatic	1	1	0	0	PMID: 31061129
934	1115264	Robinson, Abida (SU2C)	metastatic	1	1	0	0	PMID: 31061129
935	1115265	Robinson, Abida (SU2C)	metastatic	1	1	0	0	PMID: 31061129
936	1115284	Robinson, Abida (SU2C)	metastatic	1	1	0	0	PMID: 31061129
937	1115303	Robinson, Abida (SU2C)	metastatic	1	1	0	0	PMID: 31061129
938	1115304	Robinson, Abida (SU2C)	metastatic	1	1	0	0	PMID: 31061129
939	1115305	Robinson, Abida (SU2C)	metastatic	1	1	0	0	PMID: 31061129
940	1115306	Robinson, Abida (SU2C)	metastatic	1	1	0	0	PMID: 31061129
941	1115307	Robinson, Abida (SU2C)	metastatic	1	1	0	0	PMID: 31061129
942	1115308	Robinson, Abida (SU2C)	metastatic	1	1	0	0	PMID: 31061129
943	1115309	Robinson, Abida (SU2C)	metastatic	1	1	0	0	PMID: 31061129
944	1115310	Robinson, Abida (SU2C)	metastatic	1	1	0	0	PMID: 31061129
945	1115311	Robinson, Abida (SU2C)	metastatic	1	1	0	0	PMID: 31061129
946	1115312	Robinson, Abida (SU2C)	metastatic	1	1	0	0	PMID: 31061129
947	1115313	Robinson, Abida (SU2C)	metastatic	1	1	0	0	PMID: 31061129
948	1115314	Robinson, Abida (SU2C)	metastatic	1	1	0	0	PMID: 31061129
949	1115342	Robinson, Abida (SU2C)	metastatic	1	1	0	0	PMID: 31061129
950	1115343	Robinson, Abida (SU2C)	metastatic	1	1	0	0	PMID: 31061129
951	1115362	Robinson, Abida (SU2C)	metastatic	1	1	0	0	PMID: 31061129
952	1115372	Robinson, Abida (SU2C)	metastatic	1	1	0	0	PMID: 31061129
953	1115378	Robinson, Abida (SU2C)	metastatic	1	1	0	0	PMID: 31061129
954	1115442	Robinson, Abida (SU2C)	metastatic	1	1	0	0	PMID: 31061129
955	1115444	Robinson, Abida (SU2C)	metastatic	1	1	0	0	PMID: 31061129
956	1115463	Robinson, Abida (SU2C)	metastatic	1	1	0	0	PMID: 31061129
957	1115466	Robinson, Abida (SU2C)	metastatic	1	1	0	0	PMID: 31061129
958	1115467	Robinson, Abida (SU2C)	metastatic	1	1	0	0	PMID: 31061129
959	1115468	Robinson, Abida (SU2C)	metastatic	1	1	0	0	PMID: 31061129
960	1115503	Robinson, Abida (SU2C)	metastatic	1	1	0	0	PMID: 31061129
961	1115525	Robinson, Abida (SU2C)	metastatic	1	1	0	0	PMID: 31061129
962	1115526	Robinson, Abida (SU2C)	metastatic	1	1	0	0	PMID: 31061129
963	1115527	Robinson, Abida (SU2C)	metastatic	1	1	0	0	PMID: 31061129
964	1115531	Robinson, Abida (SU2C)	metastatic	1	1	0	0	PMID: 31061129
965	1115544	Robinson, Abida (SU2C)	metastatic	1	1	0	0	PMID: 31061129
966	1115549	Robinson, Abida (SU2C)	metastatic	1	1	0	0	PMID: 31061129
967	1115550	Robinson, Abida (SU2C)	metastatic	1	1	0	0	PMID: 31061129
968	1115554	Robinson, Abida (SU2C)	metastatic	1	1	0	0	PMID: 31061129
969	1115556	Robinson, Abida (SU2C)	metastatic	1	1	0	0	PMID: 31061129
970	1115569	Robinson, Abida (SU2C)	metastatic	1	1	0	0	PMID: 31061129
971	1115574	Robinson, Abida (SU2C)	metastatic	1	1	0	0	PMID: 31061129
972	1115576	Robinson, Abida (SU2C)	metastatic	1	1	0	0	PMID: 31061129
973	1115577	Robinson, Abida (SU2C)	metastatic	1	1	0	0	PMID: 31061129
974	1115578	Robinson, Abida (SU2C)	metastatic	1	1	0	0	PMID: 31061129
975	1115581	Robinson, Abida (SU2C)	metastatic	1	1	0	0	PMID: 31061129
976	5115022	Robinson, Abida (SU2C)	metastatic	1	1	0	0	PMID: 31061129
977	5115023	Robinson, Abida (SU2C)	metastatic	1	1	0	0	PMID: 31061129
978	5115024	Robinson, Abida (SU2C)	metastatic	1	1	0	0	PMID: 31061129
979	5115026	Robinson, Abida (SU2C)	metastatic	1	1	0	0	PMID: 31061129
980	5115027	Robinson, Abida (SU2C)	metastatic	1	1	0	0	PMID: 31061129
981	5115028	Robinson, Abida (SU2C)	metastatic	1	1	0	0	PMID: 31061129
982	5115029	Robinson, Abida (SU2C)	metastatic	1	1	0	0	PMID: 31061129
983	5115030	Robinson, Abida (SU2C)	metastatic	1	1	0	0	PMID: 31061129
984	5115031	Robinson, Abida (SU2C)	metastatic	1	1	0	0	PMID: 31061129
985	5115032	Robinson, Abida (SU2C)	metastatic	1	1	0	0	PMID: 31061129
986	5115033	Robinson, Abida (SU2C)	metastatic	1	1	0	0	PMID: 31061129
987	5115034	Robinson, Abida (SU2C)	metastatic	1	1	0	0	PMID: 31061129
988	5115057	Robinson, Abida (SU2C)	metastatic	1	1	0	0	PMID: 31061129
989	5115058	Robinson, Abida (SU2C)	metastatic	1	1	0	0	PMID: 31061129
990	5115073	Robinson, Abida (SU2C)	metastatic	1	1	0	0	PMID: 31061129
991	5115075	Robinson, Abida (SU2C)	metastatic	1	1	0	0	PMID: 31061129
992	5115076	Robinson, Abida (SU2C)	metastatic	1	1	0	0	PMID: 31061129
993	5115077	Robinson, Abida (SU2C)	metastatic	1	1	0	0	PMID: 31061129
994	5115078	Robinson, Abida (SU2C)	metastatic	1	1	0	0	PMID: 31061129
995	5115098	Robinson, Abida (SU2C)	metastatic	1	1	0	0	PMID: 31061129
996	5115127	Robinson, Abida (SU2C)	metastatic	1	1	0	0	PMID: 31061129
997	5115128	Robinson, Abida (SU2C)	metastatic	1	1	0	0	PMID: 31061129
998	5115129	Robinson, Abida (SU2C)	metastatic	1	1	0	0	PMID: 31061129
999	5115130	Robinson, Abida (SU2C)	metastatic	1	1	0	0	PMID: 31061129
1000	5115152	Robinson, Abida (SU2C)	metastatic	1	1	0	0	PMID: 31061129
1001	5115158	Robinson, Abida (SU2C)	metastatic	1	1	0	0	PMID: 31061129
1002	5115160	Robinson, Abida (SU2C)	metastatic	1	1	0	0	PMID: 31061129
1003	5115186	Robinson, Abida (SU2C)	metastatic	1	1	0	0	PMID: 31061129
1004	5115187	Robinson, Abida (SU2C)	metastatic	1	1	0	0	PMID: 31061129
1005	5115193	Robinson, Abida (SU2C)	metastatic	1	1	0	0	PMID: 31061129
1006	5115194	Robinson, Abida (SU2C)	metastatic	1	1	0	0	PMID: 31061129
1007	5115195	Robinson, Abida (SU2C)	metastatic	1	1	0	0	PMID: 31061129
1008	5115196	Robinson, Abida (SU2C)	metastatic	1	1	0	0	PMID: 31061129
1009	5115197	Robinson, Abida (SU2C)	metastatic	1	1	0	0	PMID: 31061129
1010	5115198	Robinson, Abida (SU2C)	metastatic	1	1	0	0	PMID: 31061129
1011	5115199	Robinson, Abida (SU2C)	metastatic	1	1	0	0	PMID: 31061129
1012	5115203	Robinson, Abida (SU2C)	metastatic	1	1	0	0	PMID: 31061129
1013	5115254	Robinson, Abida (SU2C)	metastatic	1	1	0	0	PMID: 31061129
1014	5115255	Robinson, Abida (SU2C)	metastatic	1	1	0	0	PMID: 31061129
1015	5115256	Robinson, Abida (SU2C)	metastatic	1	1	0	0	PMID: 31061129
1016	5115258	Robinson, Abida (SU2C)	metastatic	1	1	0	0	PMID: 31061129
1017	5115259	Robinson, Abida (SU2C)	metastatic	1	1	0	0	PMID: 31061129
1018	5115260	Robinson, Abida (SU2C)	metastatic	1	1	0	0	PMID: 31061129
1019	5115261	Robinson, Abida (SU2C)	metastatic	1	1	0	0	PMID: 31061129
1020	5115276	Robinson, Abida (SU2C)	metastatic	1	1	0	0	PMID: 31061129
1021	5115290	Robinson, Abida (SU2C)	metastatic	1	1	0	0	PMID: 31061129
1022	5115291	Robinson, Abida (SU2C)	metastatic	1	1	0	0	PMID: 31061129
1023	5115327	Robinson, Abida (SU2C)	metastatic	1	1	0	0	PMID: 31061129
1024	5115359	Robinson, Abida (SU2C)	metastatic	1	1	0	0	PMID: 31061129
1025	5115405	Robinson, Abida (SU2C)	metastatic	1	1	0	0	PMID: 31061129
1026	5115406	Robinson, Abida (SU2C)	metastatic	1	1	0	0	PMID: 31061129
1027	5115407	Robinson, Abida (SU2C)	metastatic	1	1	0	0	PMID: 31061129
1028	5115408	Robinson, Abida (SU2C)	metastatic	1	1	0	0	PMID: 31061129
1029	5115409	Robinson, Abida (SU2C)	metastatic	1	1	0	0	PMID: 31061129
1030	5115410	Robinson, Abida (SU2C)	metastatic	1	1	0	0	PMID: 31061129
1031	5115411	Robinson, Abida (SU2C)	metastatic	1	1	0	0	PMID: 31061129
1032	5115412	Robinson, Abida (SU2C)	metastatic	1	1	0	0	PMID: 31061129
1033	5115501	Robinson, Abida (SU2C)	metastatic	1	1	0	0	PMID: 31061129
1034	5115505	Robinson, Abida (SU2C)	metastatic	1	1	0	0	PMID: 31061129
1035	5115506	Robinson, Abida (SU2C)	metastatic	1	1	0	0	PMID: 31061129
1036	5115528	Robinson, Abida (SU2C)	metastatic	1	1	0	0	PMID: 31061129
1037	5115545	Robinson, Abida (SU2C)	metastatic	1	1	0	0	PMID: 31061129
1038	5115546	Robinson, Abida (SU2C)	metastatic	1	1	0	0	PMID: 31061129
1039	5115547	Robinson, Abida (SU2C)	metastatic	1	1	0	0	PMID: 31061129
1040	5115548	Robinson, Abida (SU2C)	metastatic	1	1	0	0	PMID: 31061129
1041	5115608	Robinson, Abida (SU2C)	metastatic	1	1	0	0	PMID: 31061129
1042	5115609	Robinson, Abida (SU2C)	metastatic	1	1	0	0	PMID: 31061129
1043	5115610	Robinson, Abida (SU2C)	metastatic	1	1	0	0	PMID: 31061129
1044	5115611	Robinson, Abida (SU2C)	metastatic	1	1	0	0	PMID: 31061129
1045	5115612	Robinson, Abida (SU2C)	metastatic	1	1	0	0	PMID: 31061129
1046	5115613	Robinson, Abida (SU2C)	metastatic	1	1	0	0	PMID: 31061129
1047	5115614	Robinson, Abida (SU2C)	metastatic	1	1	0	0	PMID: 31061129
1048	5115615	Robinson, Abida (SU2C)	metastatic	1	1	0	0	PMID: 31061129
1049	5115648	Robinson, Abida (SU2C)	metastatic	1	1	0	0	PMID: 31061129
1050	5115650	Robinson, Abida (SU2C)	metastatic	1	1	0	0	PMID: 31061129
1051	5115651	Robinson, Abida (SU2C)	metastatic	1	1	0	0	PMID: 31061129
1052	6115012	Robinson, Abida (SU2C)	metastatic	1	1	0	0	PMID: 31061129
1053	6115013	Robinson, Abida (SU2C)	metastatic	1	1	0	0	PMID: 31061129
1054	6115014	Robinson, Abida (SU2C)	metastatic	1	1	0	0	PMID: 31061129
1055	6115114	Robinson, Abida (SU2C)	metastatic	1	1	0	0	PMID: 31061129
1056	6115114	Robinson, Abida (SU2C)	metastatic	1	1	0	0	PMID: 31061129
1057	6115115	Robinson, Abida (SU2C)	metastatic	1	1	0	0	PMID: 31061129
1058	6115115	Robinson, Abida (SU2C)	metastatic	1	1	0	0	PMID: 31061129
1059	6115116	Robinson, Abida (SU2C)	metastatic	1	1	0	0	PMID: 31061129
1060	6115117	Robinson, Abida (SU2C)	metastatic	1	1	0	0	PMID: 31061129
1061	6115117	Robinson, Abida (SU2C)	metastatic	1	1	0	0	PMID: 31061129
1062	6115118	Robinson, Abida (SU2C)	metastatic	1	1	0	0	PMID: 31061129
1063	6115118	Robinson, Abida (SU2C)	metastatic	1	1	0	0	PMID: 31061129
1064	6115119	Robinson, Abida (SU2C)	metastatic	1	1	0	0	PMID: 31061129
1065	6115120	Robinson, Abida (SU2C)	metastatic	1	1	0	0	PMID: 31061129
1066	6115121	Robinson, Abida (SU2C)	metastatic	1	1	0	0	PMID: 31061129
1067	6115121	Robinson, Abida (SU2C)	metastatic	1	1	0	0	PMID: 31061129
1068	6115122	Robinson, Abida (SU2C)	metastatic	1	1	0	0	PMID: 31061129
1069	6115122	Robinson, Abida (SU2C)	metastatic	1	1	0	0	PMID: 31061129
1070	6115123	Robinson, Abida (SU2C)	metastatic	1	1	0	0	PMID: 31061129
1071	6115123	Robinson, Abida (SU2C)	metastatic	1	1	0	0	PMID: 31061129
1072	6115124	Robinson, Abida (SU2C)	metastatic	1	1	0	0	PMID: 31061129
1073	6115219	Robinson, Abida (SU2C)	metastatic	1	1	0	0	PMID: 31061129
1074	6115219	Robinson, Abida (SU2C)	metastatic	1	1	0	0	PMID: 31061129
1075	6115224	Robinson, Abida (SU2C)	metastatic	1	1	0	0	PMID: 31061129
1076	6115224	Robinson, Abida (SU2C)	metastatic	1	1	0	0	PMID: 31061129
1077	6115227	Robinson, Abida (SU2C)	metastatic	1	1	0	0	PMID: 31061129
1078	6115227	Robinson, Abida (SU2C)	metastatic	1	1	0	0	PMID: 31061129
1079	6115233	Robinson, Abida (SU2C)	metastatic	1	1	0	0	PMID: 31061129
1080	6115233	Robinson, Abida (SU2C)	metastatic	1	1	0	0	PMID: 31061129
1081	6115234	Robinson, Abida (SU2C)	metastatic	1	1	0	0	PMID: 31061129
1082	6115234	Robinson, Abida (SU2C)	metastatic	1	1	0	0	PMID: 31061129
1083	6115235	Robinson, Abida (SU2C)	metastatic	1	1	0	0	PMID: 31061129
1084	6115236	Robinson, Abida (SU2C)	metastatic	1	1	0	0	PMID: 31061129
1085	6115237	Robinson, Abida (SU2C)	metastatic	1	1	0	0	PMID: 31061129
1086	6115237	Robinson, Abida (SU2C)	metastatic	1	1	0	0	PMID: 31061129
1087	6115242	Robinson, Abida (SU2C)	metastatic	1	1	0	0	PMID: 31061129
1088	6115242	Robinson, Abida (SU2C)	metastatic	1	1	0	0	PMID: 31061129
1089	6115247	Robinson, Abida (SU2C)	metastatic	1	1	0	0	PMID: 31061129
1090	6115247	Robinson, Abida (SU2C)	metastatic	1	1	0	0	PMID: 31061129
1091	6115250	Robinson, Abida (SU2C)	metastatic	1	1	0	0	PMID: 31061129
1092	6115250	Robinson, Abida (SU2C)	metastatic	1	1	0	0	PMID: 31061129
1093	6115251	Robinson, Abida (SU2C)	metastatic	1	1	0	0	PMID: 31061129
1094	6115251	Robinson, Abida (SU2C)	metastatic	1	1	0	0	PMID: 31061129
1095	6115285	Robinson, Abida (SU2C)	metastatic	1	1	0	0	PMID: 31061129
1096	6115286	Robinson, Abida (SU2C)	metastatic	1	1	0	0	PMID: 31061129
1097	6115288	Robinson, Abida (SU2C)	metastatic	1	1	0	0	PMID: 31061129
1098	6115295	Robinson, Abida (SU2C)	metastatic	1	1	0	0	PMID: 31061129
1099	6115296	Robinson, Abida (SU2C)	metastatic	1	1	0	0	PMID: 31061129
1100	6115317	Robinson, Abida (SU2C)	metastatic	1	1	0	0	PMID: 31061129
1101	6115319	Robinson, Abida (SU2C)	metastatic	1	1	0	0	PMID: 31061129
1102	6115320	Robinson, Abida (SU2C)	metastatic	1	1	0	0	PMID: 31061129
1103	6115321	Robinson, Abida (SU2C)	metastatic	1	1	0	0	PMID: 31061129
1104	6115322	Robinson, Abida (SU2C)	metastatic	1	1	0	0	PMID: 31061129
1105	6115323	Robinson, Abida (SU2C)	metastatic	1	1	0	0	PMID: 31061129
1106	6115381	Robinson, Abida (SU2C)	metastatic	1	1	0	0	PMID: 31061129
1107	6115382	Robinson, Abida (SU2C)	metastatic	1	1	0	0	PMID: 31061129
1108	6115383	Robinson, Abida (SU2C)	metastatic	1	1	0	0	PMID: 31061129
1109	6115385	Robinson, Abida (SU2C)	metastatic	1	1	0	0	PMID: 31061129
1110	6115386	Robinson, Abida (SU2C)	metastatic	1	1	0	0	PMID: 31061129
1111	6115387	Robinson, Abida (SU2C)	metastatic	1	1	0	0	PMID: 31061129
1112	6115388	Robinson, Abida (SU2C)	metastatic	1	1	0	0	PMID: 31061129
1113	6115389	Robinson, Abida (SU2C)	metastatic	1	1	0	0	PMID: 31061129
1114	6115390	Robinson, Abida (SU2C)	metastatic	1	1	0	0	PMID: 31061129
1115	6115391	Robinson, Abida (SU2C)	metastatic	1	1	0	0	PMID: 31061129
1116	6115392	Robinson, Abida (SU2C)	metastatic	1	1	0	0	PMID: 31061129
1117	6115393	Robinson, Abida (SU2C)	metastatic	1	1	0	0	PMID: 31061129
1118	6115394	Robinson, Abida (SU2C)	metastatic	1	1	0	0	PMID: 31061129
1119	6115395	Robinson, Abida (SU2C)	metastatic	1	1	0	0	PMID: 31061129
1120	6115396	Robinson, Abida (SU2C)	metastatic	1	1	0	0	PMID: 31061129
1121	6115397	Robinson, Abida (SU2C)	metastatic	1	1	0	0	PMID: 31061129
1122	6115398	Robinson, Abida (SU2C)	metastatic	1	1	0	0	PMID: 31061129
1123	6115399	Robinson, Abida (SU2C)	metastatic	1	1	0	0	PMID: 31061129
1124	6115400	Robinson, Abida (SU2C)	metastatic	1	1	0	0	PMID: 31061129
1125	6115401	Robinson, Abida (SU2C)	metastatic	1	1	0	0	PMID: 31061129
1126	6115402	Robinson, Abida (SU2C)	metastatic	1	1	0	0	PMID: 31061129
1127	6115403	Robinson, Abida (SU2C)	metastatic	1	1	0	0	PMID: 31061129
1128	6115427	Robinson, Abida (SU2C)	metastatic	1	1	0	0	PMID: 31061129
1129	6115590	Robinson, Abida (SU2C)	metastatic	1	1	0	0	PMID: 31061129
1130	6115592	Robinson, Abida (SU2C)	metastatic	1	1	0	0	PMID: 31061129
1131	6115593	Robinson, Abida (SU2C)	metastatic	1	1	0	0	PMID: 31061129
1132	6115594	Robinson, Abida (SU2C)	metastatic	1	1	0	0	PMID: 31061129
1133	6115595	Robinson, Abida (SU2C)	metastatic	1	1	0	0	PMID: 31061129
1134	6115596	Robinson, Abida (SU2C)	metastatic	1	1	0	0	PMID: 31061129
1135	6115597	Robinson, Abida (SU2C)	metastatic	1	1	0	0	PMID: 31061129
1136	6115598	Robinson, Abida (SU2C)	metastatic	1	1	0	0	PMID: 31061129
1137	6115599	Robinson, Abida (SU2C)	metastatic	1	1	0	0	PMID: 31061129
1138	6115600	Robinson, Abida (SU2C)	metastatic	1	1	0	0	PMID: 31061129
1139	6115601	Robinson, Abida (SU2C)	metastatic	1	1	0	0	PMID: 31061129
1140	6115603	Robinson, Abida (SU2C)	metastatic	1	1	0	0	PMID: 31061129
1141	6115604	Robinson, Abida (SU2C)	metastatic	1	1	0	0	PMID: 31061129
1142	6115605	Robinson, Abida (SU2C)	metastatic	1	1	0	0	PMID: 31061129
1143	9115035	Robinson, Abida (SU2C)	metastatic	1	1	0	0	PMID: 31061129
1144	9115036	Robinson, Abida (SU2C)	metastatic	1	1	0	0	PMID: 31061129
1145	9115037	Robinson, Abida (SU2C)	metastatic	1	1	0	0	PMID: 31061129
1146	9115040	Robinson, Abida (SU2C)	metastatic	1	1	0	0	PMID: 31061129
1147	9115041	Robinson, Abida (SU2C)	metastatic	1	1	0	0	PMID: 31061129
1148	9115042	Robinson, Abida (SU2C)	metastatic	1	1	0	0	PMID: 31061129
1149	9115045	Robinson, Abida (SU2C)	metastatic	1	1	0	0	PMID: 31061129
1150	9115046	Robinson, Abida (SU2C)	metastatic	1	1	0	0	PMID: 31061129
1151	9115047	Robinson, Abida (SU2C)	metastatic	1	1	0	0	PMID: 31061129
1152	9115048	Robinson, Abida (SU2C)	metastatic	1	1	0	0	PMID: 31061129
1153	9115049	Robinson, Abida (SU2C)	metastatic	1	1	0	0	PMID: 31061129
1154	9115050	Robinson, Abida (SU2C)	metastatic	1	1	0	0	PMID: 31061129
1155	9115051	Robinson, Abida (SU2C)	metastatic	1	1	0	0	PMID: 31061129
1156	9115052	Robinson, Abida (SU2C)	metastatic	1	1	0	0	PMID: 31061129
1157	9115055	Robinson, Abida (SU2C)	metastatic	1	1	0	0	PMID: 31061129
1158	9115059	Robinson, Abida (SU2C)	metastatic	1	1	0	0	PMID: 31061129
1159	9115060	Robinson, Abida (SU2C)	metastatic	1	1	0	0	PMID: 31061129
1160	9115061	Robinson, Abida (SU2C)	metastatic	1	1	0	0	PMID: 31061129
1161	9115062	Robinson, Abida (SU2C)	metastatic	1	1	0	0	PMID: 31061129
1162	9115063	Robinson, Abida (SU2C)	metastatic	1	1	0	0	PMID: 31061129
1163	9115064	Robinson, Abida (SU2C)	metastatic	1	1	0	0	PMID: 31061129
1164	9115065	Robinson, Abida (SU2C)	metastatic	1	1	0	0	PMID: 31061129
1165	9115066	Robinson, Abida (SU2C)	metastatic	1	1	0	0	PMID: 31061129
1166	9115067	Robinson, Abida (SU2C)	metastatic	1	1	0	0	PMID: 31061129
1167	9115068	Robinson, Abida (SU2C)	metastatic	1	1	0	0	PMID: 31061129
1168	9115069	Robinson, Abida (SU2C)	metastatic	1	1	0	0	PMID: 31061129
1169	9115070	Robinson, Abida (SU2C)	metastatic	1	1	0	0	PMID: 31061129
1170	9115102	Robinson, Abida (SU2C)	metastatic	1	1	0	0	PMID: 31061129
1171	9115104	Robinson, Abida (SU2C)	metastatic	1	1	0	0	PMID: 31061129
1172	9115107	Robinson, Abida (SU2C)	metastatic	1	1	0	0	PMID: 31061129
1173	9115108	Robinson, Abida (SU2C)	metastatic	1	1	0	0	PMID: 31061129
1174	9115109	Robinson, Abida (SU2C)	metastatic	1	1	0	0	PMID: 31061129
1175	9115111	Robinson, Abida (SU2C)	metastatic	1	1	0	0	PMID: 31061129
1176	9115171	Robinson, Abida (SU2C)	metastatic	1	1	0	0	PMID: 31061129
1177	9115173	Robinson, Abida (SU2C)	metastatic	1	1	0	0	PMID: 31061129
1178	9115174	Robinson, Abida (SU2C)	metastatic	1	1	0	0	PMID: 31061129
1179	9115175	Robinson, Abida (SU2C)	metastatic	1	1	0	0	PMID: 31061129
1180	9115180	Robinson, Abida (SU2C)	metastatic	1	1	0	0	PMID: 31061129
1181	9115181	Robinson, Abida (SU2C)	metastatic	1	1	0	0	PMID: 31061129
1182	9115182	Robinson, Abida (SU2C)	metastatic	1	1	0	0	PMID: 31061129
1183	9115184	Robinson, Abida (SU2C)	metastatic	1	1	0	0	PMID: 31061129
1184	9115185	Robinson, Abida (SU2C)	metastatic	1	1	0	0	PMID: 31061129
1185	9115324	Robinson, Abida (SU2C)	metastatic	1	1	0	0	PMID: 31061129
1186	9115325	Robinson, Abida (SU2C)	metastatic	1	1	0	0	PMID: 31061129
1187	9115338	Robinson, Abida (SU2C)	metastatic	1	1	0	0	PMID: 31061129
1188	9115339	Robinson, Abida (SU2C)	metastatic	1	1	0	0	PMID: 31061129
1189	9115340	Robinson, Abida (SU2C)	metastatic	1	1	0	0	PMID: 31061129
1190	9115341	Robinson, Abida (SU2C)	metastatic	1	1	0	0	PMID: 31061129
1191	9115415	Robinson, Abida (SU2C)	metastatic	1	1	0	0	PMID: 31061129
1192	9115416	Robinson, Abida (SU2C)	metastatic	1	1	0	0	PMID: 31061129
1193	9115418	Robinson, Abida (SU2C)	metastatic	1	1	0	0	PMID: 31061129
1194	9115420	Robinson, Abida (SU2C)	metastatic	1	1	0	0	PMID: 31061129
1195	9115422	Robinson, Abida (SU2C)	metastatic	1	1	0	0	PMID: 31061129
1196	9115423	Robinson, Abida (SU2C)	metastatic	1	1	0	0	PMID: 31061129
1197	9115425	Robinson, Abida (SU2C)	metastatic	1	1	0	0	PMID: 31061129
1198	9115515	Robinson, Abida (SU2C)	metastatic	1	1	0	0	PMID: 31061129
1199	9115516	Robinson, Abida (SU2C)	metastatic	1	1	0	0	PMID: 31061129
1200	9115517	Robinson, Abida (SU2C)	metastatic	1	1	0	0	PMID: 31061129
1201	9115519	Robinson, Abida (SU2C)	metastatic	1	1	0	0	PMID: 31061129
1202	9115520	Robinson, Abida (SU2C)	metastatic	1	1	0	0	PMID: 31061129
1203	9115521	Robinson, Abida (SU2C)	metastatic	1	1	0	0	PMID: 31061129
1204	9115522	Robinson, Abida (SU2C)	metastatic	1	1	0	0	PMID: 31061129
1205	9115524	Robinson, Abida (SU2C)	metastatic	1	1	0	0	PMID: 31061129
1206	9115538	Robinson, Abida (SU2C)	metastatic	1	1	0	0	PMID: 31061129
1207	9115539	Robinson, Abida (SU2C)	metastatic	1	1	0	0	PMID: 31061129
1208	9115540	Robinson, Abida (SU2C)	metastatic	1	1	0	0	PMID: 31061129
1209	9115541	Robinson, Abida (SU2C)	metastatic	1	1	0	0	PMID: 31061129
1210	9115551	Robinson, Abida (SU2C)	metastatic	1	1	0	0	PMID: 31061129
1211	9115552	Robinson, Abida (SU2C)	metastatic	1	1	0	0	PMID: 31061129
1212	9115553	Robinson, Abida (SU2C)	metastatic	1	1	0	0	PMID: 31061129
1213	9115555	Robinson, Abida (SU2C)	metastatic	1	1	0	0	PMID: 31061129
1214	9115566	Robinson, Abida (SU2C)	metastatic	1	1	0	0	PMID: 31061129
1215	9115567	Robinson, Abida (SU2C)	metastatic	1	1	0	0	PMID: 31061129
1216	9115568	Robinson, Abida (SU2C)	metastatic	1	1	0	0	PMID: 31061129
1217	9115570	Robinson, Abida (SU2C)	metastatic	1	1	0	0	PMID: 31061129
1218	9115571	Robinson, Abida (SU2C)	metastatic	1	1	0	0	PMID: 31061129
1219	9115572	Robinson, Abida (SU2C)	metastatic	1	1	0	0	PMID: 31061129
1220	9115575	Robinson, Abida (SU2C)	metastatic	1	1	0	0	PMID: 31061129
1221	9115580	Robinson, Abida (SU2C)	metastatic	1	1	0	0	PMID: 31061129
1222	9115585	Robinson, Abida (SU2C)	metastatic	1	1	0	0	PMID: 31061129
1223	9115586	Robinson, Abida (SU2C)	metastatic	1	1	0	0	PMID: 31061129
1224	13115262	Robinson, Abida (SU2C)	metastatic	1	1	0	0	PMID: 31061129
1225	13115277	Robinson, Abida (SU2C)	metastatic	1	1	0	0	PMID: 31061129
1226	13115379	Robinson, Abida (SU2C)	metastatic	1	1	0	0	PMID: 31061129
1227	13115404	Robinson, Abida (SU2C)	metastatic	1	1	0	0	PMID: 31061129
1228	13115443	Robinson, Abida (SU2C)	metastatic	1	1	0	0	PMID: 31061129
1229	13115464	Robinson, Abida (SU2C)	metastatic	1	1	0	0	PMID: 31061129
1230	13115465	Robinson, Abida (SU2C)	metastatic	1	1	0	0	PMID: 31061129
1231	96115135	Robinson, Abida (SU2C)	metastatic	1	1	0	0	PMID: 31061129
1232	96115137	Robinson, Abida (SU2C)	metastatic	1	1	0	0	PMID: 31061129
1233	96115138	Robinson, Abida (SU2C)	metastatic	1	1	0	0	PMID: 31061129
1234	96115139	Robinson, Abida (SU2C)	metastatic	1	1	0	0	PMID: 31061129
1235	96115140	Robinson, Abida (SU2C)	metastatic	1	1	0	0	PMID: 31061129
1236	96115141	Robinson, Abida (SU2C)	metastatic	1	1	0	0	PMID: 31061129
1237	96115142	Robinson, Abida (SU2C)	metastatic	1	1	0	0	PMID: 31061129
1238	96115143	Robinson, Abida (SU2C)	metastatic	1	1	0	0	PMID: 31061129
1239	96115144	Robinson, Abida (SU2C)	metastatic	1	1	0	0	PMID: 31061129
1240	96115145	Robinson, Abida (SU2C)	metastatic	1	1	0	0	PMID: 31061129
1241	96115146	Robinson, Abida (SU2C)	metastatic	1	1	0	0	PMID: 31061129
1242	96115163	Robinson, Abida (SU2C)	metastatic	1	1	0	0	PMID: 31061129
1243	96115164	Robinson, Abida (SU2C)	metastatic	1	1	0	0	PMID: 31061129
1244	96115165	Robinson, Abida (SU2C)	metastatic	1	1	0	0	PMID: 31061129
1245	96115204	Robinson, Abida (SU2C)	metastatic	1	1	0	0	PMID: 31061129
1246	96115206	Robinson, Abida (SU2C)	metastatic	1	1	0	0	PMID: 31061129
1247	96115207	Robinson, Abida (SU2C)	metastatic	1	1	0	0	PMID: 31061129
1248	96115208	Robinson, Abida (SU2C)	metastatic	1	1	0	0	PMID: 31061129
1249	96115209	Robinson, Abida (SU2C)	metastatic	1	1	0	0	PMID: 31061129
1250	96115210	Robinson, Abida (SU2C)	metastatic	1	1	0	0	PMID: 31061129
1251	96115211	Robinson, Abida (SU2C)	metastatic	1	1	0	0	PMID: 31061129
1252	96115213	Robinson, Abida (SU2C)	metastatic	1	1	0	0	PMID: 31061129
1253	96115214	Robinson, Abida (SU2C)	metastatic	1	1	0	0	PMID: 31061129
1254	96115215	Robinson, Abida (SU2C)	metastatic	1	1	0	0	PMID: 31061129
1255	96115266	Robinson, Abida (SU2C)	metastatic	1	1	0	0	PMID: 31061129
1256	96115269	Robinson, Abida (SU2C)	metastatic	1	1	0	0	PMID: 31061129
1257	96115272	Robinson, Abida (SU2C)	metastatic	1	1	0	0	PMID: 31061129
1258	96115273	Robinson, Abida (SU2C)	metastatic	1	1	0	0	PMID: 31061129
1259	96115274	Robinson, Abida (SU2C)	metastatic	1	1	0	0	PMID: 31061129
1260	96115275	Robinson, Abida (SU2C)	metastatic	1	1	0	0	PMID: 31061129
1261	96115292	Robinson, Abida (SU2C)	metastatic	1	1	0	0	PMID: 31061129
1262	96115294	Robinson, Abida (SU2C)	metastatic	1	1	0	0	PMID: 31061129
1263	96115472	Robinson, Abida (SU2C)	metastatic	1	1	0	0	PMID: 31061129
1264	96115473	Robinson, Abida (SU2C)	metastatic	1	1	0	0	PMID: 31061129
1265	96115474	Robinson, Abida (SU2C)	metastatic	1	1	0	0	PMID: 31061129
1266	96115475	Robinson, Abida (SU2C)	metastatic	1	1	0	0	PMID: 31061129
1267	96115476	Robinson, Abida (SU2C)	metastatic	1	1	0	0	PMID: 31061129
1268	96115479	Robinson, Abida (SU2C)	metastatic	1	1	0	0	PMID: 31061129
1269	96115480	Robinson, Abida (SU2C)	metastatic	1	1	0	0	PMID: 31061129
1270	96115482	Robinson, Abida (SU2C)	metastatic	1	1	0	0	PMID: 31061129
1271	96115485	Robinson, Abida (SU2C)	metastatic	1	1	0	0	PMID: 31061129
1272	96115487	Robinson, Abida (SU2C)	metastatic	1	1	0	0	PMID: 31061129
1273	96115489	Robinson, Abida (SU2C)	metastatic	1	1	0	0	PMID: 31061129
1274	96115490	Robinson, Abida (SU2C)	metastatic	1	1	0	0	PMID: 31061129
1275	96115491	Robinson, Abida (SU2C)	metastatic	1	1	0	0	PMID: 31061129
1276	96115493	Robinson, Abida (SU2C)	metastatic	1	1	0	0	PMID: 31061129
1277	96115494	Robinson, Abida (SU2C)	metastatic	1	1	0	0	PMID: 31061129
1278	96115495	Robinson, Abida (SU2C)	metastatic	1	1	0	0	PMID: 31061129
1279	96115496	Robinson, Abida (SU2C)	metastatic	1	1	0	0	PMID: 31061129
1280	96115497	Robinson, Abida (SU2C)	metastatic	1	1	0	0	PMID: 31061129
1281	96115498	Robinson, Abida (SU2C)	metastatic	1	1	0	0	PMID: 31061129
1282	96115500	Robinson, Abida (SU2C)	metastatic	1	1	0	0	PMID: 31061129
1283	96115508	Robinson, Abida (SU2C)	metastatic	1	1	0	0	PMID: 31061129
1284	96115509	Robinson, Abida (SU2C)	metastatic	1	1	0	0	PMID: 31061129
1285	96115513	Robinson, Abida (SU2C)	metastatic	1	1	0	0	PMID: 31061129
1286	96115616	Robinson, Abida (SU2C)	metastatic	1	1	0	0	PMID: 31061129
1287	96115617	Robinson, Abida (SU2C)	metastatic	1	1	0	0	PMID: 31061129
1288	96115619	Robinson, Abida (SU2C)	metastatic	1	1	0	0	PMID: 31061129
1289	96115622	Robinson, Abida (SU2C)	metastatic	1	1	0	0	PMID: 31061129
1290	96115623	Robinson, Abida (SU2C)	metastatic	1	1	0	0	PMID: 31061129
1291	96115624	Robinson, Abida (SU2C)	metastatic	1	1	0	0	PMID: 31061129
1292	96115626	Robinson, Abida (SU2C)	metastatic	1	1	0	0	PMID: 31061129
1293	96115629	Robinson, Abida (SU2C)	metastatic	1	1	0	0	PMID: 31061129
1294	96115630	Robinson, Abida (SU2C)	metastatic	1	1	0	0	PMID: 31061129
1295	96115631	Robinson, Abida (SU2C)	metastatic	1	1	0	0	PMID: 31061129
1296	96115638	Robinson, Abida (SU2C)	metastatic	1	1	0	0	PMID: 31061129
1297	96115639	Robinson, Abida (SU2C)	metastatic	1	1	0	0	PMID: 31061129
1298	96115640	Robinson, Abida (SU2C)	metastatic	1	1	0	0	PMID: 31061129
1299	96115641	Robinson, Abida (SU2C)	metastatic	1	1	0	0	PMID: 31061129
1300	96115642	Robinson, Abida (SU2C)	metastatic	1	1	0	0	PMID: 31061129
1301	96115643	Robinson, Abida (SU2C)	metastatic	1	1	0	0	PMID: 31061129
1302	96115645	Robinson, Abida (SU2C)	metastatic	1	1	0	0	PMID: 31061129
1303	96115646	Robinson, Abida (SU2C)	metastatic	1	1	0	0	PMID: 31061129
1304	97115001	Robinson, Abida (SU2C)	metastatic	1	1	0	0	PMID: 31061129
1305	97115002	Robinson, Abida (SU2C)	metastatic	1	1	0	0	PMID: 31061129
1306	97115003	Robinson, Abida (SU2C)	metastatic	1	1	0	0	PMID: 31061129
1307	97115005	Robinson, Abida (SU2C)	metastatic	1	1	0	0	PMID: 31061129
1308	97115006	Robinson, Abida (SU2C)	metastatic	1	1	0	0	PMID: 31061129
1309	97115007	Robinson, Abida (SU2C)	metastatic	1	1	0	0	PMID: 31061129
1310	97115009	Robinson, Abida (SU2C)	metastatic	1	1	0	0	PMID: 31061129
1311	97115071	Robinson, Abida (SU2C)	metastatic	1	1	0	0	PMID: 31061129
1312	97115074	Robinson, Abida (SU2C)	metastatic	1	1	0	0	PMID: 31061129
1313	97115079	Robinson, Abida (SU2C)	metastatic	1	1	0	0	PMID: 31061129
1314	97115095	Robinson, Abida (SU2C)	metastatic	1	1	0	0	PMID: 31061129
1315	97115125	Robinson, Abida (SU2C)	metastatic	1	1	0	0	PMID: 31061129
1316	97115131	Robinson, Abida (SU2C)	metastatic	1	1	0	0	PMID: 31061129
1317	97115147	Robinson, Abida (SU2C)	metastatic	1	1	0	0	PMID: 31061129
1318	97115148	Robinson, Abida (SU2C)	metastatic	1	1	0	0	PMID: 31061129
1319	97115151	Robinson, Abida (SU2C)	metastatic	1	1	0	0	PMID: 31061129
1320	97115166	Robinson, Abida (SU2C)	metastatic	1	1	0	0	PMID: 31061129
1321	97115167	Robinson, Abida (SU2C)	metastatic	1	1	0	0	PMID: 31061129
1322	97115188	Robinson, Abida (SU2C)	metastatic	1	1	0	0	PMID: 31061129
1323	97115278	Robinson, Abida (SU2C)	metastatic	1	1	0	0	PMID: 31061129
1324	97115280	Robinson, Abida (SU2C)	metastatic	1	1	0	0	PMID: 31061129
1325	97115281	Robinson, Abida (SU2C)	metastatic	1	1	0	0	PMID: 31061129
1326	97115315	Robinson, Abida (SU2C)	metastatic	1	1	0	0	PMID: 31061129
1327	97115316	Robinson, Abida (SU2C)	metastatic	1	1	0	0	PMID: 31061129
1328	97115330	Robinson, Abida (SU2C)	metastatic	1	1	0	0	PMID: 31061129
1329	97115331	Robinson, Abida (SU2C)	metastatic	1	1	0	0	PMID: 31061129
1330	97115333	Robinson, Abida (SU2C)	metastatic	1	1	0	0	PMID: 31061129
1331	97115335	Robinson, Abida (SU2C)	metastatic	1	1	0	0	PMID: 31061129
1332	97115337	Robinson, Abida (SU2C)	metastatic	1	1	0	0	PMID: 31061129
1333	97115358	Robinson, Abida (SU2C)	metastatic	1	1	0	0	PMID: 31061129
1334	97115363	Robinson, Abida (SU2C)	metastatic	1	1	0	0	PMID: 31061129
1335	97115365	Robinson, Abida (SU2C)	metastatic	1	1	0	0	PMID: 31061129
1336	97115368	Robinson, Abida (SU2C)	metastatic	1	1	0	0	PMID: 31061129
1337	97115374	Robinson, Abida (SU2C)	metastatic	1	1	0	0	PMID: 31061129
1338	97115375	Robinson, Abida (SU2C)	metastatic	1	1	0	0	PMID: 31061129
1339	97115376	Robinson, Abida (SU2C)	metastatic	1	1	0	0	PMID: 31061129
1340	97115447	Robinson, Abida (SU2C)	metastatic	1	1	0	0	PMID: 31061129
1341	97115448	Robinson, Abida (SU2C)	metastatic	1	1	0	0	PMID: 31061129
1342	97115449	Robinson, Abida (SU2C)	metastatic	1	1	0	0	PMID: 31061129
1343	97115453	Robinson, Abida (SU2C)	metastatic	1	1	0	0	PMID: 31061129
1344	97115454	Robinson, Abida (SU2C)	metastatic	1	1	0	0	PMID: 31061129
1345	97115456	Robinson, Abida (SU2C)	metastatic	1	1	0	0	PMID: 31061129
1346	97115558	Robinson, Abida (SU2C)	metastatic	1	1	0	0	PMID: 31061129
1347	97115560	Robinson, Abida (SU2C)	metastatic	1	1	0	0	PMID: 31061129
1348	97115561	Robinson, Abida (SU2C)	metastatic	1	1	0	0	PMID: 31061129
1349	97115563	Robinson, Abida (SU2C)	metastatic	1	1	0	0	PMID: 31061129
1350	97115564	Robinson, Abida (SU2C)	metastatic	1	1	0	0	PMID: 31061129
1351	TCGA-2A-A8VL	TCGA PRAD	localized	1	1	0	1	PMID: 29625048 PMID: 29596782 PMID: 29622463 PMID: 29617662 PMID: 29625055 PMID: 29625050 PMID: 29617662 PMID: 30643250 PMID: 32214244 PMID: 29625049 PMID: 29850653
1352	TCGA-2A-A8VO	TCGA PRAD	localized	1	1	0	1	PMID: 29625048 PMID: 29596782 PMID: 29622463 PMID: 29617662 PMID: 29625055 PMID: 29625050 PMID: 29617662 PMID: 30643250 PMID: 32214244 PMID: 29625049 PMID: 29850653
1353	TCGA-2A-A8VT	TCGA PRAD	localized	1	1	0	1	PMID: 29625048 PMID: 29596782 PMID: 29622463 PMID: 29617662 PMID: 29625055 PMID: 29625050 PMID: 29617662 PMID: 30643250 PMID: 32214244 PMID: 29625049 PMID: 29850653
1354	TCGA-2A-A8VV	TCGA PRAD	localized	1	1	0	1	PMID: 29625048 PMID: 29596782 PMID: 29622463 PMID: 29617662 PMID: 29625055 PMID: 29625050 PMID: 29617662 PMID: 30643250 PMID: 32214244 PMID: 29625049 PMID: 29850653
1355	TCGA-2A-A8VX	TCGA PRAD	localized	1	1	0	1	PMID: 29625048 PMID: 29596782 PMID: 29622463 PMID: 29617662 PMID: 29625055 PMID: 29625050 PMID: 29617662 PMID: 30643250 PMID: 32214244 PMID: 29625049 PMID: 29850653
1356	TCGA-2A-A8W1	TCGA PRAD	localized	1	1	0	1	PMID: 29625048 PMID: 29596782 PMID: 29622463 PMID: 29617662 PMID: 29625055 PMID: 29625050 PMID: 29617662 PMID: 30643250 PMID: 32214244 PMID: 29625049 PMID: 29850653
1357	TCGA-2A-A8W3	TCGA PRAD	localized	1	1	0	1	PMID: 29625048 PMID: 29596782 PMID: 29622463 PMID: 29617662 PMID: 29625055 PMID: 29625050 PMID: 29617662 PMID: 30643250 PMID: 32214244 PMID: 29625049 PMID: 29850653
1358	TCGA-2A-AAYF	TCGA PRAD	localized	1	1	0	1	PMID: 29625048 PMID: 29596782 PMID: 29622463 PMID: 29617662 PMID: 29625055 PMID: 29625050 PMID: 29617662 PMID: 30643250 PMID: 32214244 PMID: 29625049 PMID: 29850653
1359	TCGA-2A-AAYO	TCGA PRAD	localized	1	1	0	1	PMID: 29625048 PMID: 29596782 PMID: 29622463 PMID: 29617662 PMID: 29625055 PMID: 29625050 PMID: 29617662 PMID: 30643250 PMID: 32214244 PMID: 29625049 PMID: 29850653
1360	TCGA-2A-AAYU	TCGA PRAD	localized	1	1	0	1	PMID: 29625048 PMID: 29596782 PMID: 29622463 PMID: 29617662 PMID: 29625055 PMID: 29625050 PMID: 29617662 PMID: 30643250 PMID: 32214244 PMID: 29625049 PMID: 29850653
1361	TCGA-4L-AA1F	TCGA PRAD	localized	1	1	0	1	PMID: 29625048 PMID: 29596782 PMID: 29622463 PMID: 29617662 PMID: 29625055 PMID: 29625050 PMID: 29617662 PMID: 30643250 PMID: 32214244 PMID: 29625049 PMID: 29850653
1362	TCGA-CH-5737	TCGA PRAD	localized	1	1	0	1	PMID: 29625048 PMID: 29596782 PMID: 29622463 PMID: 29617662 PMID: 29625055 PMID: 29625050 PMID: 29617662 PMID: 30643250 PMID: 32214244 PMID: 29625049 PMID: 29850653
1363	TCGA-CH-5738	TCGA PRAD	localized	1	1	0	1	PMID: 29625048 PMID: 29596782 PMID: 29622463 PMID: 29617662 PMID: 29625055 PMID: 29625050 PMID: 29617662 PMID: 30643250 PMID: 32214244 PMID: 29625049 PMID: 29850653
1364	TCGA-CH-5739	TCGA PRAD	localized	1	1	0	1	PMID: 29625048 PMID: 29596782 PMID: 29622463 PMID: 29617662 PMID: 29625055 PMID: 29625050 PMID: 29617662 PMID: 30643250 PMID: 32214244 PMID: 29625049 PMID: 29850653
1365	TCGA-CH-5740	TCGA PRAD	localized	1	1	0	1	PMID: 29625048 PMID: 29596782 PMID: 29622463 PMID: 29617662 PMID: 29625055 PMID: 29625050 PMID: 29617662 PMID: 30643250 PMID: 32214244 PMID: 29625049 PMID: 29850653
1366	TCGA-CH-5741	TCGA PRAD	localized	1	1	0	1	PMID: 29625048 PMID: 29596782 PMID: 29622463 PMID: 29617662 PMID: 29625055 PMID: 29625050 PMID: 29617662 PMID: 30643250 PMID: 32214244 PMID: 29625049 PMID: 29850653
1367	TCGA-CH-5743	TCGA PRAD	localized	1	1	0	1	PMID: 29625048 PMID: 29596782 PMID: 29622463 PMID: 29617662 PMID: 29625055 PMID: 29625050 PMID: 29617662 PMID: 30643250 PMID: 32214244 PMID: 29625049 PMID: 29850653
1368	TCGA-CH-5744	TCGA PRAD	localized	1	1	0	1	PMID: 29625048 PMID: 29596782 PMID: 29622463 PMID: 29617662 PMID: 29625055 PMID: 29625050 PMID: 29617662 PMID: 30643250 PMID: 32214244 PMID: 29625049 PMID: 29850653
1369	TCGA-CH-5745	TCGA PRAD	localized	1	1	0	1	PMID: 29625048 PMID: 29596782 PMID: 29622463 PMID: 29617662 PMID: 29625055 PMID: 29625050 PMID: 29617662 PMID: 30643250 PMID: 32214244 PMID: 29625049 PMID: 29850653
1370	TCGA-CH-5746	TCGA PRAD	localized	1	1	0	1	PMID: 29625048 PMID: 29596782 PMID: 29622463 PMID: 29617662 PMID: 29625055 PMID: 29625050 PMID: 29617662 PMID: 30643250 PMID: 32214244 PMID: 29625049 PMID: 29850653
1371	TCGA-CH-5748	TCGA PRAD	localized	1	1	0	1	PMID: 29625048 PMID: 29596782 PMID: 29622463 PMID: 29617662 PMID: 29625055 PMID: 29625050 PMID: 29617662 PMID: 30643250 PMID: 32214244 PMID: 29625049 PMID: 29850653
1372	TCGA-CH-5750	TCGA PRAD	localized	1	1	1	1	PMID: 29625048 PMID: 29596782 PMID: 29622463 PMID: 29617662 PMID: 29625055 PMID: 29625050 PMID: 29617662 PMID: 30643250 PMID: 32214244 PMID: 29625049 PMID: 29850653
1373	TCGA-CH-5751	TCGA PRAD	localized	1	1	0	1	PMID: 29625048 PMID: 29596782 PMID: 29622463 PMID: 29617662 PMID: 29625055 PMID: 29625050 PMID: 29617662 PMID: 30643250 PMID: 32214244 PMID: 29625049 PMID: 29850653
1374	TCGA-CH-5752	TCGA PRAD	localized	1	1	0	1	PMID: 29625048 PMID: 29596782 PMID: 29622463 PMID: 29617662 PMID: 29625055 PMID: 29625050 PMID: 29617662 PMID: 30643250 PMID: 32214244 PMID: 29625049 PMID: 29850653
1375	TCGA-CH-5753	TCGA PRAD	localized	1	1	0	1	PMID: 29625048 PMID: 29596782 PMID: 29622463 PMID: 29617662 PMID: 29625055 PMID: 29625050 PMID: 29617662 PMID: 30643250 PMID: 32214244 PMID: 29625049 PMID: 29850653
1376	TCGA-CH-5754	TCGA PRAD	localized	1	1	0	1	PMID: 29625048 PMID: 29596782 PMID: 29622463 PMID: 29617662 PMID: 29625055 PMID: 29625050 PMID: 29617662 PMID: 30643250 PMID: 32214244 PMID: 29625049 PMID: 29850653
1377	TCGA-CH-5761	TCGA PRAD	localized	1	1	0	1	PMID: 29625048 PMID: 29596782 PMID: 29622463 PMID: 29617662 PMID: 29625055 PMID: 29625050 PMID: 29617662 PMID: 30643250 PMID: 32214244 PMID: 29625049 PMID: 29850653
1378	TCGA-CH-5762	TCGA PRAD	localized	1	1	0	1	PMID: 29625048 PMID: 29596782 PMID: 29622463 PMID: 29617662 PMID: 29625055 PMID: 29625050 PMID: 29617662 PMID: 30643250 PMID: 32214244 PMID: 29625049 PMID: 29850653
1379	TCGA-CH-5763	TCGA PRAD	localized	1	1	0	1	PMID: 29625048 PMID: 29596782 PMID: 29622463 PMID: 29617662 PMID: 29625055 PMID: 29625050 PMID: 29617662 PMID: 30643250 PMID: 32214244 PMID: 29625049 PMID: 29850653
1380	TCGA-CH-5764	TCGA PRAD	localized	1	1	0	1	PMID: 29625048 PMID: 29596782 PMID: 29622463 PMID: 29617662 PMID: 29625055 PMID: 29625050 PMID: 29617662 PMID: 30643250 PMID: 32214244 PMID: 29625049 PMID: 29850653
1381	TCGA-CH-5765	TCGA PRAD	localized	1	1	0	1	PMID: 29625048 PMID: 29596782 PMID: 29622463 PMID: 29617662 PMID: 29625055 PMID: 29625050 PMID: 29617662 PMID: 30643250 PMID: 32214244 PMID: 29625049 PMID: 29850653
1382	TCGA-CH-5766	TCGA PRAD	localized	1	1	0	1	PMID: 29625048 PMID: 29596782 PMID: 29622463 PMID: 29617662 PMID: 29625055 PMID: 29625050 PMID: 29617662 PMID: 30643250 PMID: 32214244 PMID: 29625049 PMID: 29850653
1383	TCGA-CH-5767	TCGA PRAD	localized	1	1	0	1	PMID: 29625048 PMID: 29596782 PMID: 29622463 PMID: 29617662 PMID: 29625055 PMID: 29625050 PMID: 29617662 PMID: 30643250 PMID: 32214244 PMID: 29625049 PMID: 29850653
1384	TCGA-CH-5768	TCGA PRAD	localized	1	1	0	1	PMID: 29625048 PMID: 29596782 PMID: 29622463 PMID: 29617662 PMID: 29625055 PMID: 29625050 PMID: 29617662 PMID: 30643250 PMID: 32214244 PMID: 29625049 PMID: 29850653
1385	TCGA-CH-5769	TCGA PRAD	localized	1	1	0	1	PMID: 29625048 PMID: 29596782 PMID: 29622463 PMID: 29617662 PMID: 29625055 PMID: 29625050 PMID: 29617662 PMID: 30643250 PMID: 32214244 PMID: 29625049 PMID: 29850653
1386	TCGA-CH-5771	TCGA PRAD	localized	1	1	0	1	PMID: 29625048 PMID: 29596782 PMID: 29622463 PMID: 29617662 PMID: 29625055 PMID: 29625050 PMID: 29617662 PMID: 30643250 PMID: 32214244 PMID: 29625049 PMID: 29850653
1387	TCGA-CH-5772	TCGA PRAD	localized	1	1	0	1	PMID: 29625048 PMID: 29596782 PMID: 29622463 PMID: 29617662 PMID: 29625055 PMID: 29625050 PMID: 29617662 PMID: 30643250 PMID: 32214244 PMID: 29625049 PMID: 29850653
1388	TCGA-CH-5788	TCGA PRAD	localized	1	1	1	1	PMID: 29625048 PMID: 29596782 PMID: 29622463 PMID: 29617662 PMID: 29625055 PMID: 29625050 PMID: 29617662 PMID: 30643250 PMID: 32214244 PMID: 29625049 PMID: 29850653
1389	TCGA-CH-5789	TCGA PRAD	localized	1	1	1	1	PMID: 29625048 PMID: 29596782 PMID: 29622463 PMID: 29617662 PMID: 29625055 PMID: 29625050 PMID: 29617662 PMID: 30643250 PMID: 32214244 PMID: 29625049 PMID: 29850653
1390	TCGA-CH-5790	TCGA PRAD	localized	1	1	0	1	PMID: 29625048 PMID: 29596782 PMID: 29622463 PMID: 29617662 PMID: 29625055 PMID: 29625050 PMID: 29617662 PMID: 30643250 PMID: 32214244 PMID: 29625049 PMID: 29850653
1391	TCGA-CH-5791	TCGA PRAD	localized	1	1	0	1	PMID: 29625048 PMID: 29596782 PMID: 29622463 PMID: 29617662 PMID: 29625055 PMID: 29625050 PMID: 29617662 PMID: 30643250 PMID: 32214244 PMID: 29625049 PMID: 29850653
1392	TCGA-CH-5792	TCGA PRAD	localized	1	1	0	1	PMID: 29625048 PMID: 29596782 PMID: 29622463 PMID: 29617662 PMID: 29625055 PMID: 29625050 PMID: 29617662 PMID: 30643250 PMID: 32214244 PMID: 29625049 PMID: 29850653
1393	TCGA-CH-5794	TCGA PRAD	localized	1	1	0	1	PMID: 29625048 PMID: 29596782 PMID: 29622463 PMID: 29617662 PMID: 29625055 PMID: 29625050 PMID: 29617662 PMID: 30643250 PMID: 32214244 PMID: 29625049 PMID: 29850653
1394	TCGA-EJ-5494	TCGA PRAD	localized	1	1	0	1	PMID: 29625048 PMID: 29596782 PMID: 29622463 PMID: 29617662 PMID: 29625055 PMID: 29625050 PMID: 29617662 PMID: 30643250 PMID: 32214244 PMID: 29625049 PMID: 29850653
1395	TCGA-EJ-5495	TCGA PRAD	localized	1	1	0	1	PMID: 29625048 PMID: 29596782 PMID: 29622463 PMID: 29617662 PMID: 29625055 PMID: 29625050 PMID: 29617662 PMID: 30643250 PMID: 32214244 PMID: 29625049 PMID: 29850653
1396	TCGA-EJ-5496	TCGA PRAD	localized	1	1	0	1	PMID: 29625048 PMID: 29596782 PMID: 29622463 PMID: 29617662 PMID: 29625055 PMID: 29625050 PMID: 29617662 PMID: 30643250 PMID: 32214244 PMID: 29625049 PMID: 29850653
1397	TCGA-EJ-5497	TCGA PRAD	localized	1	1	0	1	PMID: 29625048 PMID: 29596782 PMID: 29622463 PMID: 29617662 PMID: 29625055 PMID: 29625050 PMID: 29617662 PMID: 30643250 PMID: 32214244 PMID: 29625049 PMID: 29850653
1398	TCGA-EJ-5498	TCGA PRAD	localized	1	1	0	1	PMID: 29625048 PMID: 29596782 PMID: 29622463 PMID: 29617662 PMID: 29625055 PMID: 29625050 PMID: 29617662 PMID: 30643250 PMID: 32214244 PMID: 29625049 PMID: 29850653
1399	TCGA-EJ-5499	TCGA PRAD	localized	1	1	0	1	PMID: 29625048 PMID: 29596782 PMID: 29622463 PMID: 29617662 PMID: 29625055 PMID: 29625050 PMID: 29617662 PMID: 30643250 PMID: 32214244 PMID: 29625049 PMID: 29850653
1400	TCGA-EJ-5501	TCGA PRAD	localized	1	1	0	1	PMID: 29625048 PMID: 29596782 PMID: 29622463 PMID: 29617662 PMID: 29625055 PMID: 29625050 PMID: 29617662 PMID: 30643250 PMID: 32214244 PMID: 29625049 PMID: 29850653
1401	TCGA-EJ-5502	TCGA PRAD	localized	1	1	0	1	PMID: 29625048 PMID: 29596782 PMID: 29622463 PMID: 29617662 PMID: 29625055 PMID: 29625050 PMID: 29617662 PMID: 30643250 PMID: 32214244 PMID: 29625049 PMID: 29850653
1402	TCGA-EJ-5503	TCGA PRAD	localized	1	1	0	1	PMID: 29625048 PMID: 29596782 PMID: 29622463 PMID: 29617662 PMID: 29625055 PMID: 29625050 PMID: 29617662 PMID: 30643250 PMID: 32214244 PMID: 29625049 PMID: 29850653
1403	TCGA-EJ-5504	TCGA PRAD	localized	1	1	0	1	PMID: 29625048 PMID: 29596782 PMID: 29622463 PMID: 29617662 PMID: 29625055 PMID: 29625050 PMID: 29617662 PMID: 30643250 PMID: 32214244 PMID: 29625049 PMID: 29850653
1404	TCGA-EJ-5505	TCGA PRAD	localized	1	1	0	1	PMID: 29625048 PMID: 29596782 PMID: 29622463 PMID: 29617662 PMID: 29625055 PMID: 29625050 PMID: 29617662 PMID: 30643250 PMID: 32214244 PMID: 29625049 PMID: 29850653
1405	TCGA-EJ-5506	TCGA PRAD	localized	1	1	0	1	PMID: 29625048 PMID: 29596782 PMID: 29622463 PMID: 29617662 PMID: 29625055 PMID: 29625050 PMID: 29617662 PMID: 30643250 PMID: 32214244 PMID: 29625049 PMID: 29850653
1406	TCGA-EJ-5507	TCGA PRAD	localized	1	1	0	1	PMID: 29625048 PMID: 29596782 PMID: 29622463 PMID: 29617662 PMID: 29625055 PMID: 29625050 PMID: 29617662 PMID: 30643250 PMID: 32214244 PMID: 29625049 PMID: 29850653
1407	TCGA-EJ-5508	TCGA PRAD	localized	1	1	0	1	PMID: 29625048 PMID: 29596782 PMID: 29622463 PMID: 29617662 PMID: 29625055 PMID: 29625050 PMID: 29617662 PMID: 30643250 PMID: 32214244 PMID: 29625049 PMID: 29850653
1408	TCGA-EJ-5509	TCGA PRAD	localized	1	1	0	1	PMID: 29625048 PMID: 29596782 PMID: 29622463 PMID: 29617662 PMID: 29625055 PMID: 29625050 PMID: 29617662 PMID: 30643250 PMID: 32214244 PMID: 29625049 PMID: 29850653
1409	TCGA-EJ-5510	TCGA PRAD	localized	1	1	0	1	PMID: 29625048 PMID: 29596782 PMID: 29622463 PMID: 29617662 PMID: 29625055 PMID: 29625050 PMID: 29617662 PMID: 30643250 PMID: 32214244 PMID: 29625049 PMID: 29850653
1410	TCGA-EJ-5511	TCGA PRAD	localized	1	1	0	1	PMID: 29625048 PMID: 29596782 PMID: 29622463 PMID: 29617662 PMID: 29625055 PMID: 29625050 PMID: 29617662 PMID: 30643250 PMID: 32214244 PMID: 29625049 PMID: 29850653
1411	TCGA-EJ-5512	TCGA PRAD	localized	1	1	0	1	PMID: 29625048 PMID: 29596782 PMID: 29622463 PMID: 29617662 PMID: 29625055 PMID: 29625050 PMID: 29617662 PMID: 30643250 PMID: 32214244 PMID: 29625049 PMID: 29850653
1412	TCGA-EJ-5514	TCGA PRAD	localized	1	1	0	1	PMID: 29625048 PMID: 29596782 PMID: 29622463 PMID: 29617662 PMID: 29625055 PMID: 29625050 PMID: 29617662 PMID: 30643250 PMID: 32214244 PMID: 29625049 PMID: 29850653
1413	TCGA-EJ-5515	TCGA PRAD	localized	1	1	0	1	PMID: 29625048 PMID: 29596782 PMID: 29622463 PMID: 29617662 PMID: 29625055 PMID: 29625050 PMID: 29617662 PMID: 30643250 PMID: 32214244 PMID: 29625049 PMID: 29850653
1414	TCGA-EJ-5516	TCGA PRAD	localized	1	1	0	1	PMID: 29625048 PMID: 29596782 PMID: 29622463 PMID: 29617662 PMID: 29625055 PMID: 29625050 PMID: 29617662 PMID: 30643250 PMID: 32214244 PMID: 29625049 PMID: 29850653
1415	TCGA-EJ-5517	TCGA PRAD	localized	1	1	0	1	PMID: 29625048 PMID: 29596782 PMID: 29622463 PMID: 29617662 PMID: 29625055 PMID: 29625050 PMID: 29617662 PMID: 30643250 PMID: 32214244 PMID: 29625049 PMID: 29850653
1416	TCGA-EJ-5518	TCGA PRAD	localized	1	1	0	1	PMID: 29625048 PMID: 29596782 PMID: 29622463 PMID: 29617662 PMID: 29625055 PMID: 29625050 PMID: 29617662 PMID: 30643250 PMID: 32214244 PMID: 29625049 PMID: 29850653
1417	TCGA-EJ-5519	TCGA PRAD	localized	1	1	0	1	PMID: 29625048 PMID: 29596782 PMID: 29622463 PMID: 29617662 PMID: 29625055 PMID: 29625050 PMID: 29617662 PMID: 30643250 PMID: 32214244 PMID: 29625049 PMID: 29850653
1418	TCGA-EJ-5521	TCGA PRAD	localized	1	1	0	1	PMID: 29625048 PMID: 29596782 PMID: 29622463 PMID: 29617662 PMID: 29625055 PMID: 29625050 PMID: 29617662 PMID: 30643250 PMID: 32214244 PMID: 29625049 PMID: 29850653
1419	TCGA-EJ-5522	TCGA PRAD	localized	1	1	0	1	PMID: 29625048 PMID: 29596782 PMID: 29622463 PMID: 29617662 PMID: 29625055 PMID: 29625050 PMID: 29617662 PMID: 30643250 PMID: 32214244 PMID: 29625049 PMID: 29850653
1420	TCGA-EJ-5524	TCGA PRAD	localized	1	1	0	1	PMID: 29625048 PMID: 29596782 PMID: 29622463 PMID: 29617662 PMID: 29625055 PMID: 29625050 PMID: 29617662 PMID: 30643250 PMID: 32214244 PMID: 29625049 PMID: 29850653
1421	TCGA-EJ-5525	TCGA PRAD	localized	1	1	0	1	PMID: 29625048 PMID: 29596782 PMID: 29622463 PMID: 29617662 PMID: 29625055 PMID: 29625050 PMID: 29617662 PMID: 30643250 PMID: 32214244 PMID: 29625049 PMID: 29850653
1422	TCGA-EJ-5526	TCGA PRAD	localized	1	1	0	1	PMID: 29625048 PMID: 29596782 PMID: 29622463 PMID: 29617662 PMID: 29625055 PMID: 29625050 PMID: 29617662 PMID: 30643250 PMID: 32214244 PMID: 29625049 PMID: 29850653
1423	TCGA-EJ-5527	TCGA PRAD	localized	1	1	0	1	PMID: 29625048 PMID: 29596782 PMID: 29622463 PMID: 29617662 PMID: 29625055 PMID: 29625050 PMID: 29617662 PMID: 30643250 PMID: 32214244 PMID: 29625049 PMID: 29850653
1424	TCGA-EJ-5530	TCGA PRAD	localized	1	1	0	1	PMID: 29625048 PMID: 29596782 PMID: 29622463 PMID: 29617662 PMID: 29625055 PMID: 29625050 PMID: 29617662 PMID: 30643250 PMID: 32214244 PMID: 29625049 PMID: 29850653
1425	TCGA-EJ-5531	TCGA PRAD	localized	1	1	0	1	PMID: 29625048 PMID: 29596782 PMID: 29622463 PMID: 29617662 PMID: 29625055 PMID: 29625050 PMID: 29617662 PMID: 30643250 PMID: 32214244 PMID: 29625049 PMID: 29850653
1426	TCGA-EJ-5532	TCGA PRAD	localized	1	1	0	1	PMID: 29625048 PMID: 29596782 PMID: 29622463 PMID: 29617662 PMID: 29625055 PMID: 29625050 PMID: 29617662 PMID: 30643250 PMID: 32214244 PMID: 29625049 PMID: 29850653
1427	TCGA-EJ-5542	TCGA PRAD	localized	1	1	0	1	PMID: 29625048 PMID: 29596782 PMID: 29622463 PMID: 29617662 PMID: 29625055 PMID: 29625050 PMID: 29617662 PMID: 30643250 PMID: 32214244 PMID: 29625049 PMID: 29850653
1428	TCGA-EJ-7115	TCGA PRAD	localized	1	1	0	1	PMID: 29625048 PMID: 29596782 PMID: 29622463 PMID: 29617662 PMID: 29625055 PMID: 29625050 PMID: 29617662 PMID: 30643250 PMID: 32214244 PMID: 29625049 PMID: 29850653
1429	TCGA-EJ-7123	TCGA PRAD	localized	1	1	0	1	PMID: 29625048 PMID: 29596782 PMID: 29622463 PMID: 29617662 PMID: 29625055 PMID: 29625050 PMID: 29617662 PMID: 30643250 PMID: 32214244 PMID: 29625049 PMID: 29850653
1430	TCGA-EJ-7125	TCGA PRAD	localized	1	1	0	1	PMID: 29625048 PMID: 29596782 PMID: 29622463 PMID: 29617662 PMID: 29625055 PMID: 29625050 PMID: 29617662 PMID: 30643250 PMID: 32214244 PMID: 29625049 PMID: 29850653
1431	TCGA-EJ-7218	TCGA PRAD	localized	1	1	0	1	PMID: 29625048 PMID: 29596782 PMID: 29622463 PMID: 29617662 PMID: 29625055 PMID: 29625050 PMID: 29617662 PMID: 30643250 PMID: 32214244 PMID: 29625049 PMID: 29850653
1432	TCGA-EJ-7314	TCGA PRAD	localized	1	1	0	1	PMID: 29625048 PMID: 29596782 PMID: 29622463 PMID: 29617662 PMID: 29625055 PMID: 29625050 PMID: 29617662 PMID: 30643250 PMID: 32214244 PMID: 29625049 PMID: 29850653
1433	TCGA-EJ-7315	TCGA PRAD	localized	1	1	0	1	PMID: 29625048 PMID: 29596782 PMID: 29622463 PMID: 29617662 PMID: 29625055 PMID: 29625050 PMID: 29617662 PMID: 30643250 PMID: 32214244 PMID: 29625049 PMID: 29850653
1434	TCGA-EJ-7317	TCGA PRAD	localized	1	1	0	1	PMID: 29625048 PMID: 29596782 PMID: 29622463 PMID: 29617662 PMID: 29625055 PMID: 29625050 PMID: 29617662 PMID: 30643250 PMID: 32214244 PMID: 29625049 PMID: 29850653
1435	TCGA-EJ-7318	TCGA PRAD	localized	1	1	0	1	PMID: 29625048 PMID: 29596782 PMID: 29622463 PMID: 29617662 PMID: 29625055 PMID: 29625050 PMID: 29617662 PMID: 30643250 PMID: 32214244 PMID: 29625049 PMID: 29850653
1436	TCGA-EJ-7321	TCGA PRAD	localized	1	1	0	1	PMID: 29625048 PMID: 29596782 PMID: 29622463 PMID: 29617662 PMID: 29625055 PMID: 29625050 PMID: 29617662 PMID: 30643250 PMID: 32214244 PMID: 29625049 PMID: 29850653
1437	TCGA-EJ-7325	TCGA PRAD	localized	1	1	0	1	PMID: 29625048 PMID: 29596782 PMID: 29622463 PMID: 29617662 PMID: 29625055 PMID: 29625050 PMID: 29617662 PMID: 30643250 PMID: 32214244 PMID: 29625049 PMID: 29850653
1438	TCGA-EJ-7327	TCGA PRAD	localized	1	1	0	1	PMID: 29625048 PMID: 29596782 PMID: 29622463 PMID: 29617662 PMID: 29625055 PMID: 29625050 PMID: 29617662 PMID: 30643250 PMID: 32214244 PMID: 29625049 PMID: 29850653
1439	TCGA-EJ-7328	TCGA PRAD	localized	1	1	0	1	PMID: 29625048 PMID: 29596782 PMID: 29622463 PMID: 29617662 PMID: 29625055 PMID: 29625050 PMID: 29617662 PMID: 30643250 PMID: 32214244 PMID: 29625049 PMID: 29850653
1440	TCGA-EJ-7330	TCGA PRAD	localized	1	1	0	1	PMID: 29625048 PMID: 29596782 PMID: 29622463 PMID: 29617662 PMID: 29625055 PMID: 29625050 PMID: 29617662 PMID: 30643250 PMID: 32214244 PMID: 29625049 PMID: 29850653
1441	TCGA-EJ-7331	TCGA PRAD	localized	1	1	0	1	PMID: 29625048 PMID: 29596782 PMID: 29622463 PMID: 29617662 PMID: 29625055 PMID: 29625050 PMID: 29617662 PMID: 30643250 PMID: 32214244 PMID: 29625049 PMID: 29850653
1442	TCGA-EJ-7781	TCGA PRAD	localized	1	1	0	1	PMID: 29625048 PMID: 29596782 PMID: 29622463 PMID: 29617662 PMID: 29625055 PMID: 29625050 PMID: 29617662 PMID: 30643250 PMID: 32214244 PMID: 29625049 PMID: 29850653
1443	TCGA-EJ-7782	TCGA PRAD	localized	1	1	0	1	PMID: 29625048 PMID: 29596782 PMID: 29622463 PMID: 29617662 PMID: 29625055 PMID: 29625050 PMID: 29617662 PMID: 30643250 PMID: 32214244 PMID: 29625049 PMID: 29850653
1444	TCGA-EJ-7783	TCGA PRAD	localized	1	1	0	1	PMID: 29625048 PMID: 29596782 PMID: 29622463 PMID: 29617662 PMID: 29625055 PMID: 29625050 PMID: 29617662 PMID: 30643250 PMID: 32214244 PMID: 29625049 PMID: 29850653
1445	TCGA-EJ-7784	TCGA PRAD	localized	1	1	0	1	PMID: 29625048 PMID: 29596782 PMID: 29622463 PMID: 29617662 PMID: 29625055 PMID: 29625050 PMID: 29617662 PMID: 30643250 PMID: 32214244 PMID: 29625049 PMID: 29850653
1446	TCGA-EJ-7785	TCGA PRAD	localized	1	1	0	1	PMID: 29625048 PMID: 29596782 PMID: 29622463 PMID: 29617662 PMID: 29625055 PMID: 29625050 PMID: 29617662 PMID: 30643250 PMID: 32214244 PMID: 29625049 PMID: 29850653
1447	TCGA-EJ-7786	TCGA PRAD	localized	1	1	0	1	PMID: 29625048 PMID: 29596782 PMID: 29622463 PMID: 29617662 PMID: 29625055 PMID: 29625050 PMID: 29617662 PMID: 30643250 PMID: 32214244 PMID: 29625049 PMID: 29850653
1448	TCGA-EJ-7788	TCGA PRAD	localized	1	1	0	1	PMID: 29625048 PMID: 29596782 PMID: 29622463 PMID: 29617662 PMID: 29625055 PMID: 29625050 PMID: 29617662 PMID: 30643250 PMID: 32214244 PMID: 29625049 PMID: 29850653
1449	TCGA-EJ-7789	TCGA PRAD	localized	1	1	0	1	PMID: 29625048 PMID: 29596782 PMID: 29622463 PMID: 29617662 PMID: 29625055 PMID: 29625050 PMID: 29617662 PMID: 30643250 PMID: 32214244 PMID: 29625049 PMID: 29850653
1450	TCGA-EJ-7791	TCGA PRAD	localized	1	1	1	1	PMID: 29625048 PMID: 29596782 PMID: 29622463 PMID: 29617662 PMID: 29625055 PMID: 29625050 PMID: 29617662 PMID: 30643250 PMID: 32214244 PMID: 29625049 PMID: 29850653
1451	TCGA-EJ-7792	TCGA PRAD	localized	1	1	0	1	PMID: 29625048 PMID: 29596782 PMID: 29622463 PMID: 29617662 PMID: 29625055 PMID: 29625050 PMID: 29617662 PMID: 30643250 PMID: 32214244 PMID: 29625049 PMID: 29850653
1452	TCGA-EJ-7793	TCGA PRAD	localized	1	1	0	1	PMID: 29625048 PMID: 29596782 PMID: 29622463 PMID: 29617662 PMID: 29625055 PMID: 29625050 PMID: 29617662 PMID: 30643250 PMID: 32214244 PMID: 29625049 PMID: 29850653
1453	TCGA-EJ-7794	TCGA PRAD	localized	1	1	0	1	PMID: 29625048 PMID: 29596782 PMID: 29622463 PMID: 29617662 PMID: 29625055 PMID: 29625050 PMID: 29617662 PMID: 30643250 PMID: 32214244 PMID: 29625049 PMID: 29850653
1454	TCGA-EJ-7797	TCGA PRAD	localized	1	1	0	1	PMID: 29625048 PMID: 29596782 PMID: 29622463 PMID: 29617662 PMID: 29625055 PMID: 29625050 PMID: 29617662 PMID: 30643250 PMID: 32214244 PMID: 29625049 PMID: 29850653
1455	TCGA-EJ-8468	TCGA PRAD	localized	1	1	0	1	PMID: 29625048 PMID: 29596782 PMID: 29622463 PMID: 29617662 PMID: 29625055 PMID: 29625050 PMID: 29617662 PMID: 30643250 PMID: 32214244 PMID: 29625049 PMID: 29850653
1456	TCGA-EJ-8469	TCGA PRAD	localized	1	1	0	1	PMID: 29625048 PMID: 29596782 PMID: 29622463 PMID: 29617662 PMID: 29625055 PMID: 29625050 PMID: 29617662 PMID: 30643250 PMID: 32214244 PMID: 29625049 PMID: 29850653
1457	TCGA-EJ-8470	TCGA PRAD	localized	1	1	0	1	PMID: 29625048 PMID: 29596782 PMID: 29622463 PMID: 29617662 PMID: 29625055 PMID: 29625050 PMID: 29617662 PMID: 30643250 PMID: 32214244 PMID: 29625049 PMID: 29850653
1458	TCGA-EJ-8472	TCGA PRAD	localized	1	1	0	1	PMID: 29625048 PMID: 29596782 PMID: 29622463 PMID: 29617662 PMID: 29625055 PMID: 29625050 PMID: 29617662 PMID: 30643250 PMID: 32214244 PMID: 29625049 PMID: 29850653
1459	TCGA-EJ-8474	TCGA PRAD	localized	1	1	0	1	PMID: 29625048 PMID: 29596782 PMID: 29622463 PMID: 29617662 PMID: 29625055 PMID: 29625050 PMID: 29617662 PMID: 30643250 PMID: 32214244 PMID: 29625049 PMID: 29850653
1460	TCGA-EJ-A46B	TCGA PRAD	localized	1	1	0	1	PMID: 29625048 PMID: 29596782 PMID: 29622463 PMID: 29617662 PMID: 29625055 PMID: 29625050 PMID: 29617662 PMID: 30643250 PMID: 32214244 PMID: 29625049 PMID: 29850653
1461	TCGA-EJ-A46D	TCGA PRAD	localized	1	1	0	1	PMID: 29625048 PMID: 29596782 PMID: 29622463 PMID: 29617662 PMID: 29625055 PMID: 29625050 PMID: 29617662 PMID: 30643250 PMID: 32214244 PMID: 29625049 PMID: 29850653
1462	TCGA-EJ-A46E	TCGA PRAD	localized	1	1	0	1	PMID: 29625048 PMID: 29596782 PMID: 29622463 PMID: 29617662 PMID: 29625055 PMID: 29625050 PMID: 29617662 PMID: 30643250 PMID: 32214244 PMID: 29625049 PMID: 29850653
1463	TCGA-EJ-A46F	TCGA PRAD	localized	1	1	0	1	PMID: 29625048 PMID: 29596782 PMID: 29622463 PMID: 29617662 PMID: 29625055 PMID: 29625050 PMID: 29617662 PMID: 30643250 PMID: 32214244 PMID: 29625049 PMID: 29850653
1464	TCGA-EJ-A46G	TCGA PRAD	localized	1	1	0	1	PMID: 29625048 PMID: 29596782 PMID: 29622463 PMID: 29617662 PMID: 29625055 PMID: 29625050 PMID: 29617662 PMID: 30643250 PMID: 32214244 PMID: 29625049 PMID: 29850653
1465	TCGA-EJ-A46H	TCGA PRAD	localized	1	1	0	1	PMID: 29625048 PMID: 29596782 PMID: 29622463 PMID: 29617662 PMID: 29625055 PMID: 29625050 PMID: 29617662 PMID: 30643250 PMID: 32214244 PMID: 29625049 PMID: 29850653
1466	TCGA-EJ-A46I	TCGA PRAD	localized	1	1	0	1	PMID: 29625048 PMID: 29596782 PMID: 29622463 PMID: 29617662 PMID: 29625055 PMID: 29625050 PMID: 29617662 PMID: 30643250 PMID: 32214244 PMID: 29625049 PMID: 29850653
1467	TCGA-EJ-A65B	TCGA PRAD	localized	1	1	0	1	PMID: 29625048 PMID: 29596782 PMID: 29622463 PMID: 29617662 PMID: 29625055 PMID: 29625050 PMID: 29617662 PMID: 30643250 PMID: 32214244 PMID: 29625049 PMID: 29850653
1468	TCGA-EJ-A65D	TCGA PRAD	localized	1	1	0	1	PMID: 29625048 PMID: 29596782 PMID: 29622463 PMID: 29617662 PMID: 29625055 PMID: 29625050 PMID: 29617662 PMID: 30643250 PMID: 32214244 PMID: 29625049 PMID: 29850653
1469	TCGA-EJ-A65E	TCGA PRAD	localized	1	1	0	1	PMID: 29625048 PMID: 29596782 PMID: 29622463 PMID: 29617662 PMID: 29625055 PMID: 29625050 PMID: 29617662 PMID: 30643250 PMID: 32214244 PMID: 29625049 PMID: 29850653
1470	TCGA-EJ-A65F	TCGA PRAD	localized	1	1	0	1	PMID: 29625048 PMID: 29596782 PMID: 29622463 PMID: 29617662 PMID: 29625055 PMID: 29625050 PMID: 29617662 PMID: 30643250 PMID: 32214244 PMID: 29625049 PMID: 29850653
1471	TCGA-EJ-A65G	TCGA PRAD	localized	1	1	0	1	PMID: 29625048 PMID: 29596782 PMID: 29622463 PMID: 29617662 PMID: 29625055 PMID: 29625050 PMID: 29617662 PMID: 30643250 PMID: 32214244 PMID: 29625049 PMID: 29850653
1472	TCGA-EJ-A65J	TCGA PRAD	localized	1	1	0	1	PMID: 29625048 PMID: 29596782 PMID: 29622463 PMID: 29617662 PMID: 29625055 PMID: 29625050 PMID: 29617662 PMID: 30643250 PMID: 32214244 PMID: 29625049 PMID: 29850653
1473	TCGA-EJ-A65M	TCGA PRAD	localized	1	1	0	1	PMID: 29625048 PMID: 29596782 PMID: 29622463 PMID: 29617662 PMID: 29625055 PMID: 29625050 PMID: 29617662 PMID: 30643250 PMID: 32214244 PMID: 29625049 PMID: 29850653
1474	TCGA-EJ-A6RA	TCGA PRAD	localized	1	1	0	1	PMID: 29625048 PMID: 29596782 PMID: 29622463 PMID: 29617662 PMID: 29625055 PMID: 29625050 PMID: 29617662 PMID: 30643250 PMID: 32214244 PMID: 29625049 PMID: 29850653
1475	TCGA-EJ-A6RC	TCGA PRAD	localized	1	1	0	1	PMID: 29625048 PMID: 29596782 PMID: 29622463 PMID: 29617662 PMID: 29625055 PMID: 29625050 PMID: 29617662 PMID: 30643250 PMID: 32214244 PMID: 29625049 PMID: 29850653
1476	TCGA-EJ-A7NF	TCGA PRAD	localized	1	1	0	1	PMID: 29625048 PMID: 29596782 PMID: 29622463 PMID: 29617662 PMID: 29625055 PMID: 29625050 PMID: 29617662 PMID: 30643250 PMID: 32214244 PMID: 29625049 PMID: 29850653
1477	TCGA-EJ-A7NG	TCGA PRAD	localized	1	1	0	1	PMID: 29625048 PMID: 29596782 PMID: 29622463 PMID: 29617662 PMID: 29625055 PMID: 29625050 PMID: 29617662 PMID: 30643250 PMID: 32214244 PMID: 29625049 PMID: 29850653
1478	TCGA-EJ-A7NH	TCGA PRAD	localized	1	1	0	1	PMID: 29625048 PMID: 29596782 PMID: 29622463 PMID: 29617662 PMID: 29625055 PMID: 29625050 PMID: 29617662 PMID: 30643250 PMID: 32214244 PMID: 29625049 PMID: 29850653
1479	TCGA-EJ-A7NJ	TCGA PRAD	localized	1	1	0	1	PMID: 29625048 PMID: 29596782 PMID: 29622463 PMID: 29617662 PMID: 29625055 PMID: 29625050 PMID: 29617662 PMID: 30643250 PMID: 32214244 PMID: 29625049 PMID: 29850653
1480	TCGA-EJ-A7NK	TCGA PRAD	localized	1	1	0	1	PMID: 29625048 PMID: 29596782 PMID: 29622463 PMID: 29617662 PMID: 29625055 PMID: 29625050 PMID: 29617662 PMID: 30643250 PMID: 32214244 PMID: 29625049 PMID: 29850653
1481	TCGA-EJ-A7NM	TCGA PRAD	localized	1	1	0	1	PMID: 29625048 PMID: 29596782 PMID: 29622463 PMID: 29617662 PMID: 29625055 PMID: 29625050 PMID: 29617662 PMID: 30643250 PMID: 32214244 PMID: 29625049 PMID: 29850653
1482	TCGA-EJ-A7NN	TCGA PRAD	localized	1	1	0	1	PMID: 29625048 PMID: 29596782 PMID: 29622463 PMID: 29617662 PMID: 29625055 PMID: 29625050 PMID: 29617662 PMID: 30643250 PMID: 32214244 PMID: 29625049 PMID: 29850653
1483	TCGA-EJ-A8FN	TCGA PRAD	localized	1	1	0	1	PMID: 29625048 PMID: 29596782 PMID: 29622463 PMID: 29617662 PMID: 29625055 PMID: 29625050 PMID: 29617662 PMID: 30643250 PMID: 32214244 PMID: 29625049 PMID: 29850653
1484	TCGA-EJ-A8FO	TCGA PRAD	localized	1	1	0	1	PMID: 29625048 PMID: 29596782 PMID: 29622463 PMID: 29617662 PMID: 29625055 PMID: 29625050 PMID: 29617662 PMID: 30643250 PMID: 32214244 PMID: 29625049 PMID: 29850653
1485	TCGA-EJ-A8FP	TCGA PRAD	localized	1	1	0	1	PMID: 29625048 PMID: 29596782 PMID: 29622463 PMID: 29617662 PMID: 29625055 PMID: 29625050 PMID: 29617662 PMID: 30643250 PMID: 32214244 PMID: 29625049 PMID: 29850653
1486	TCGA-EJ-A8FS	TCGA PRAD	localized	1	1	0	1	PMID: 29625048 PMID: 29596782 PMID: 29622463 PMID: 29617662 PMID: 29625055 PMID: 29625050 PMID: 29617662 PMID: 30643250 PMID: 32214244 PMID: 29625049 PMID: 29850653
1487	TCGA-EJ-A8FU	TCGA PRAD	localized	1	1	0	1	PMID: 29625048 PMID: 29596782 PMID: 29622463 PMID: 29617662 PMID: 29625055 PMID: 29625050 PMID: 29617662 PMID: 30643250 PMID: 32214244 PMID: 29625049 PMID: 29850653
1488	TCGA-EJ-AB20	TCGA PRAD	localized	1	1	0	1	PMID: 29625048 PMID: 29596782 PMID: 29622463 PMID: 29617662 PMID: 29625055 PMID: 29625050 PMID: 29617662 PMID: 30643250 PMID: 32214244 PMID: 29625049 PMID: 29850653
1489	TCGA-EJ-AB27	TCGA PRAD	localized	1	1	0	1	PMID: 29625048 PMID: 29596782 PMID: 29622463 PMID: 29617662 PMID: 29625055 PMID: 29625050 PMID: 29617662 PMID: 30643250 PMID: 32214244 PMID: 29625049 PMID: 29850653
1490	TCGA-FC-7708	TCGA PRAD	localized	1	1	0	1	PMID: 29625048 PMID: 29596782 PMID: 29622463 PMID: 29617662 PMID: 29625055 PMID: 29625050 PMID: 29617662 PMID: 30643250 PMID: 32214244 PMID: 29625049 PMID: 29850653
1491	TCGA-FC-7961	TCGA PRAD	localized	1	1	0	1	PMID: 29625048 PMID: 29596782 PMID: 29622463 PMID: 29617662 PMID: 29625055 PMID: 29625050 PMID: 29617662 PMID: 30643250 PMID: 32214244 PMID: 29625049 PMID: 29850653
1492	TCGA-FC-A4JI	TCGA PRAD	localized	1	1	0	1	PMID: 29625048 PMID: 29596782 PMID: 29622463 PMID: 29617662 PMID: 29625055 PMID: 29625050 PMID: 29617662 PMID: 30643250 PMID: 32214244 PMID: 29625049 PMID: 29850653
1493	TCGA-FC-A5OB	TCGA PRAD	localized	1	1	0	1	PMID: 29625048 PMID: 29596782 PMID: 29622463 PMID: 29617662 PMID: 29625055 PMID: 29625050 PMID: 29617662 PMID: 30643250 PMID: 32214244 PMID: 29625049 PMID: 29850653
1494	TCGA-FC-A66V	TCGA PRAD	localized	1	1	0	1	PMID: 29625048 PMID: 29596782 PMID: 29622463 PMID: 29617662 PMID: 29625055 PMID: 29625050 PMID: 29617662 PMID: 30643250 PMID: 32214244 PMID: 29625049 PMID: 29850653
1495	TCGA-FC-A6HD	TCGA PRAD	localized	1	1	0	1	PMID: 29625048 PMID: 29596782 PMID: 29622463 PMID: 29617662 PMID: 29625055 PMID: 29625050 PMID: 29617662 PMID: 30643250 PMID: 32214244 PMID: 29625049 PMID: 29850653
1496	TCGA-FC-A8O0	TCGA PRAD	localized	1	1	0	1	PMID: 29625048 PMID: 29596782 PMID: 29622463 PMID: 29617662 PMID: 29625055 PMID: 29625050 PMID: 29617662 PMID: 30643250 PMID: 32214244 PMID: 29625049 PMID: 29850653
1497	TCGA-G9-6329	TCGA PRAD	localized	1	1	0	1	PMID: 29625048 PMID: 29596782 PMID: 29622463 PMID: 29617662 PMID: 29625055 PMID: 29625050 PMID: 29617662 PMID: 30643250 PMID: 32214244 PMID: 29625049 PMID: 29850653
1498	TCGA-G9-6332	TCGA PRAD	localized	1	1	0	1	PMID: 29625048 PMID: 29596782 PMID: 29622463 PMID: 29617662 PMID: 29625055 PMID: 29625050 PMID: 29617662 PMID: 30643250 PMID: 32214244 PMID: 29625049 PMID: 29850653
1499	TCGA-G9-6333	TCGA PRAD	localized	1	1	0	1	PMID: 29625048 PMID: 29596782 PMID: 29622463 PMID: 29617662 PMID: 29625055 PMID: 29625050 PMID: 29617662 PMID: 30643250 PMID: 32214244 PMID: 29625049 PMID: 29850653
1500	TCGA-G9-6336	TCGA PRAD	localized	1	1	1	1	PMID: 29625048 PMID: 29596782 PMID: 29622463 PMID: 29617662 PMID: 29625055 PMID: 29625050 PMID: 29617662 PMID: 30643250 PMID: 32214244 PMID: 29625049 PMID: 29850653
1501	TCGA-G9-6338	TCGA PRAD	localized	1	1	0	1	PMID: 29625048 PMID: 29596782 PMID: 29622463 PMID: 29617662 PMID: 29625055 PMID: 29625050 PMID: 29617662 PMID: 30643250 PMID: 32214244 PMID: 29625049 PMID: 29850653
1502	TCGA-G9-6339	TCGA PRAD	localized	1	1	0	1	PMID: 29625048 PMID: 29596782 PMID: 29622463 PMID: 29617662 PMID: 29625055 PMID: 29625050 PMID: 29617662 PMID: 30643250 PMID: 32214244 PMID: 29625049 PMID: 29850653
1503	TCGA-G9-6342	TCGA PRAD	localized	1	1	0	1	PMID: 29625048 PMID: 29596782 PMID: 29622463 PMID: 29617662 PMID: 29625055 PMID: 29625050 PMID: 29617662 PMID: 30643250 PMID: 32214244 PMID: 29625049 PMID: 29850653
1504	TCGA-G9-6343	TCGA PRAD	localized	1	1	0	1	PMID: 29625048 PMID: 29596782 PMID: 29622463 PMID: 29617662 PMID: 29625055 PMID: 29625050 PMID: 29617662 PMID: 30643250 PMID: 32214244 PMID: 29625049 PMID: 29850653
1505	TCGA-G9-6347	TCGA PRAD	localized	1	1	0	1	PMID: 29625048 PMID: 29596782 PMID: 29622463 PMID: 29617662 PMID: 29625055 PMID: 29625050 PMID: 29617662 PMID: 30643250 PMID: 32214244 PMID: 29625049 PMID: 29850653
1506	TCGA-G9-6348	TCGA PRAD	localized	1	1	0	1	PMID: 29625048 PMID: 29596782 PMID: 29622463 PMID: 29617662 PMID: 29625055 PMID: 29625050 PMID: 29617662 PMID: 30643250 PMID: 32214244 PMID: 29625049 PMID: 29850653
1507	TCGA-G9-6351	TCGA PRAD	localized	1	1	0	1	PMID: 29625048 PMID: 29596782 PMID: 29622463 PMID: 29617662 PMID: 29625055 PMID: 29625050 PMID: 29617662 PMID: 30643250 PMID: 32214244 PMID: 29625049 PMID: 29850653
1508	TCGA-G9-6353	TCGA PRAD	localized	1	1	0	1	PMID: 29625048 PMID: 29596782 PMID: 29622463 PMID: 29617662 PMID: 29625055 PMID: 29625050 PMID: 29617662 PMID: 30643250 PMID: 32214244 PMID: 29625049 PMID: 29850653
1509	TCGA-G9-6354	TCGA PRAD	localized	1	1	0	1	PMID: 29625048 PMID: 29596782 PMID: 29622463 PMID: 29617662 PMID: 29625055 PMID: 29625050 PMID: 29617662 PMID: 30643250 PMID: 32214244 PMID: 29625049 PMID: 29850653
1510	TCGA-G9-6356	TCGA PRAD	localized	1	1	0	1	PMID: 29625048 PMID: 29596782 PMID: 29622463 PMID: 29617662 PMID: 29625055 PMID: 29625050 PMID: 29617662 PMID: 30643250 PMID: 32214244 PMID: 29625049 PMID: 29850653
1511	TCGA-G9-6361	TCGA PRAD	localized	1	1	0	1	PMID: 29625048 PMID: 29596782 PMID: 29622463 PMID: 29617662 PMID: 29625055 PMID: 29625050 PMID: 29617662 PMID: 30643250 PMID: 32214244 PMID: 29625049 PMID: 29850653
1512	TCGA-G9-6362	TCGA PRAD	localized	1	1	0	1	PMID: 29625048 PMID: 29596782 PMID: 29622463 PMID: 29617662 PMID: 29625055 PMID: 29625050 PMID: 29617662 PMID: 30643250 PMID: 32214244 PMID: 29625049 PMID: 29850653
1513	TCGA-G9-6363	TCGA PRAD	localized	1	1	0	1	PMID: 29625048 PMID: 29596782 PMID: 29622463 PMID: 29617662 PMID: 29625055 PMID: 29625050 PMID: 29617662 PMID: 30643250 PMID: 32214244 PMID: 29625049 PMID: 29850653
1514	TCGA-G9-6364	TCGA PRAD	localized	1	1	0	1	PMID: 29625048 PMID: 29596782 PMID: 29622463 PMID: 29617662 PMID: 29625055 PMID: 29625050 PMID: 29617662 PMID: 30643250 PMID: 32214244 PMID: 29625049 PMID: 29850653
1515	TCGA-G9-6365	TCGA PRAD	localized	1	1	1	1	PMID: 29625048 PMID: 29596782 PMID: 29622463 PMID: 29617662 PMID: 29625055 PMID: 29625050 PMID: 29617662 PMID: 30643250 PMID: 32214244 PMID: 29625049 PMID: 29850653
1516	TCGA-G9-6366	TCGA PRAD	localized	1	1	0	1	PMID: 29625048 PMID: 29596782 PMID: 29622463 PMID: 29617662 PMID: 29625055 PMID: 29625050 PMID: 29617662 PMID: 30643250 PMID: 32214244 PMID: 29625049 PMID: 29850653
1517	TCGA-G9-6367	TCGA PRAD	localized	1	1	0	1	PMID: 29625048 PMID: 29596782 PMID: 29622463 PMID: 29617662 PMID: 29625055 PMID: 29625050 PMID: 29617662 PMID: 30643250 PMID: 32214244 PMID: 29625049 PMID: 29850653
1518	TCGA-G9-6369	TCGA PRAD	localized	1	1	0	1	PMID: 29625048 PMID: 29596782 PMID: 29622463 PMID: 29617662 PMID: 29625055 PMID: 29625050 PMID: 29617662 PMID: 30643250 PMID: 32214244 PMID: 29625049 PMID: 29850653
1519	TCGA-G9-6370	TCGA PRAD	localized	1	1	1	1	PMID: 29625048 PMID: 29596782 PMID: 29622463 PMID: 29617662 PMID: 29625055 PMID: 29625050 PMID: 29617662 PMID: 30643250 PMID: 32214244 PMID: 29625049 PMID: 29850653
1520	TCGA-G9-6371	TCGA PRAD	localized	1	1	0	1	PMID: 29625048 PMID: 29596782 PMID: 29622463 PMID: 29617662 PMID: 29625055 PMID: 29625050 PMID: 29617662 PMID: 30643250 PMID: 32214244 PMID: 29625049 PMID: 29850653
1521	TCGA-G9-6373	TCGA PRAD	localized	1	1	0	1	PMID: 29625048 PMID: 29596782 PMID: 29622463 PMID: 29617662 PMID: 29625055 PMID: 29625050 PMID: 29617662 PMID: 30643250 PMID: 32214244 PMID: 29625049 PMID: 29850653
1522	TCGA-G9-6377	TCGA PRAD	localized	1	1	0	1	PMID: 29625048 PMID: 29596782 PMID: 29622463 PMID: 29617662 PMID: 29625055 PMID: 29625050 PMID: 29617662 PMID: 30643250 PMID: 32214244 PMID: 29625049 PMID: 29850653
1523	TCGA-G9-6378	TCGA PRAD	localized	1	1	0	1	PMID: 29625048 PMID: 29596782 PMID: 29622463 PMID: 29617662 PMID: 29625055 PMID: 29625050 PMID: 29617662 PMID: 30643250 PMID: 32214244 PMID: 29625049 PMID: 29850653
1524	TCGA-G9-6379	TCGA PRAD	localized	1	1	0	1	PMID: 29625048 PMID: 29596782 PMID: 29622463 PMID: 29617662 PMID: 29625055 PMID: 29625050 PMID: 29617662 PMID: 30643250 PMID: 32214244 PMID: 29625049 PMID: 29850653
1525	TCGA-G9-6384	TCGA PRAD	localized	1	1	0	1	PMID: 29625048 PMID: 29596782 PMID: 29622463 PMID: 29617662 PMID: 29625055 PMID: 29625050 PMID: 29617662 PMID: 30643250 PMID: 32214244 PMID: 29625049 PMID: 29850653
1526	TCGA-G9-6385	TCGA PRAD	localized	1	1	0	1	PMID: 29625048 PMID: 29596782 PMID: 29622463 PMID: 29617662 PMID: 29625055 PMID: 29625050 PMID: 29617662 PMID: 30643250 PMID: 32214244 PMID: 29625049 PMID: 29850653
1527	TCGA-G9-6494	TCGA PRAD	localized	1	1	0	1	PMID: 29625048 PMID: 29596782 PMID: 29622463 PMID: 29617662 PMID: 29625055 PMID: 29625050 PMID: 29617662 PMID: 30643250 PMID: 32214244 PMID: 29625049 PMID: 29850653
1528	TCGA-G9-6496	TCGA PRAD	localized	1	1	0	1	PMID: 29625048 PMID: 29596782 PMID: 29622463 PMID: 29617662 PMID: 29625055 PMID: 29625050 PMID: 29617662 PMID: 30643250 PMID: 32214244 PMID: 29625049 PMID: 29850653
1529	TCGA-G9-6498	TCGA PRAD	localized	1	1	0	1	PMID: 29625048 PMID: 29596782 PMID: 29622463 PMID: 29617662 PMID: 29625055 PMID: 29625050 PMID: 29617662 PMID: 30643250 PMID: 32214244 PMID: 29625049 PMID: 29850653
1530	TCGA-G9-6499	TCGA PRAD	localized	1	1	0	1	PMID: 29625048 PMID: 29596782 PMID: 29622463 PMID: 29617662 PMID: 29625055 PMID: 29625050 PMID: 29617662 PMID: 30643250 PMID: 32214244 PMID: 29625049 PMID: 29850653
1531	TCGA-G9-7509	TCGA PRAD	localized	1	1	0	1	PMID: 29625048 PMID: 29596782 PMID: 29622463 PMID: 29617662 PMID: 29625055 PMID: 29625050 PMID: 29617662 PMID: 30643250 PMID: 32214244 PMID: 29625049 PMID: 29850653
1532	TCGA-G9-7510	TCGA PRAD	localized	1	1	0	1	PMID: 29625048 PMID: 29596782 PMID: 29622463 PMID: 29617662 PMID: 29625055 PMID: 29625050 PMID: 29617662 PMID: 30643250 PMID: 32214244 PMID: 29625049 PMID: 29850653
1533	TCGA-G9-7519	TCGA PRAD	localized	1	1	0	1	PMID: 29625048 PMID: 29596782 PMID: 29622463 PMID: 29617662 PMID: 29625055 PMID: 29625050 PMID: 29617662 PMID: 30643250 PMID: 32214244 PMID: 29625049 PMID: 29850653
1534	TCGA-G9-7521	TCGA PRAD	localized	1	1	0	1	PMID: 29625048 PMID: 29596782 PMID: 29622463 PMID: 29617662 PMID: 29625055 PMID: 29625050 PMID: 29617662 PMID: 30643250 PMID: 32214244 PMID: 29625049 PMID: 29850653
1535	TCGA-G9-7522	TCGA PRAD	localized	1	1	1	1	PMID: 29625048 PMID: 29596782 PMID: 29622463 PMID: 29617662 PMID: 29625055 PMID: 29625050 PMID: 29617662 PMID: 30643250 PMID: 32214244 PMID: 29625049 PMID: 29850653
1536	TCGA-G9-7523	TCGA PRAD	localized	1	1	0	1	PMID: 29625048 PMID: 29596782 PMID: 29622463 PMID: 29617662 PMID: 29625055 PMID: 29625050 PMID: 29617662 PMID: 30643250 PMID: 32214244 PMID: 29625049 PMID: 29850653
1537	TCGA-G9-7525	TCGA PRAD	localized	1	1	0	1	PMID: 29625048 PMID: 29596782 PMID: 29622463 PMID: 29617662 PMID: 29625055 PMID: 29625050 PMID: 29617662 PMID: 30643250 PMID: 32214244 PMID: 29625049 PMID: 29850653
1538	TCGA-G9-A9S0	TCGA PRAD	localized	1	1	0	1	PMID: 29625048 PMID: 29596782 PMID: 29622463 PMID: 29617662 PMID: 29625055 PMID: 29625050 PMID: 29617662 PMID: 30643250 PMID: 32214244 PMID: 29625049 PMID: 29850653
1539	TCGA-G9-A9S7	TCGA PRAD	localized	1	1	0	1	PMID: 29625048 PMID: 29596782 PMID: 29622463 PMID: 29617662 PMID: 29625055 PMID: 29625050 PMID: 29617662 PMID: 30643250 PMID: 32214244 PMID: 29625049 PMID: 29850653
1540	TCGA-H9-7775	TCGA PRAD	localized	1	1	0	1	PMID: 29625048 PMID: 29596782 PMID: 29622463 PMID: 29617662 PMID: 29625055 PMID: 29625050 PMID: 29617662 PMID: 30643250 PMID: 32214244 PMID: 29625049 PMID: 29850653
1541	TCGA-H9-A6BX	TCGA PRAD	localized	1	1	0	1	PMID: 29625048 PMID: 29596782 PMID: 29622463 PMID: 29617662 PMID: 29625055 PMID: 29625050 PMID: 29617662 PMID: 30643250 PMID: 32214244 PMID: 29625049 PMID: 29850653
1542	TCGA-H9-A6BY	TCGA PRAD	localized	1	1	0	1	PMID: 29625048 PMID: 29596782 PMID: 29622463 PMID: 29617662 PMID: 29625055 PMID: 29625050 PMID: 29617662 PMID: 30643250 PMID: 32214244 PMID: 29625049 PMID: 29850653
1543	TCGA-HC-7075	TCGA PRAD	localized	1	1	1	1	PMID: 29625048 PMID: 29596782 PMID: 29622463 PMID: 29617662 PMID: 29625055 PMID: 29625050 PMID: 29617662 PMID: 30643250 PMID: 32214244 PMID: 29625049 PMID: 29850653
1544	TCGA-HC-7077	TCGA PRAD	localized	1	1	0	1	PMID: 29625048 PMID: 29596782 PMID: 29622463 PMID: 29617662 PMID: 29625055 PMID: 29625050 PMID: 29617662 PMID: 30643250 PMID: 32214244 PMID: 29625049 PMID: 29850653
1545	TCGA-HC-7078	TCGA PRAD	localized	1	1	0	1	PMID: 29625048 PMID: 29596782 PMID: 29622463 PMID: 29617662 PMID: 29625055 PMID: 29625050 PMID: 29617662 PMID: 30643250 PMID: 32214244 PMID: 29625049 PMID: 29850653
1546	TCGA-HC-7079	TCGA PRAD	localized	1	1	1	1	PMID: 29625048 PMID: 29596782 PMID: 29622463 PMID: 29617662 PMID: 29625055 PMID: 29625050 PMID: 29617662 PMID: 30643250 PMID: 32214244 PMID: 29625049 PMID: 29850653
1547	TCGA-HC-7080	TCGA PRAD	localized	1	1	0	1	PMID: 29625048 PMID: 29596782 PMID: 29622463 PMID: 29617662 PMID: 29625055 PMID: 29625050 PMID: 29617662 PMID: 30643250 PMID: 32214244 PMID: 29625049 PMID: 29850653
1548	TCGA-HC-7081	TCGA PRAD	localized	1	1	0	1	PMID: 29625048 PMID: 29596782 PMID: 29622463 PMID: 29617662 PMID: 29625055 PMID: 29625050 PMID: 29617662 PMID: 30643250 PMID: 32214244 PMID: 29625049 PMID: 29850653
1549	TCGA-HC-7209	TCGA PRAD	localized	1	1	0	1	PMID: 29625048 PMID: 29596782 PMID: 29622463 PMID: 29617662 PMID: 29625055 PMID: 29625050 PMID: 29617662 PMID: 30643250 PMID: 32214244 PMID: 29625049 PMID: 29850653
1550	TCGA-HC-7210	TCGA PRAD	localized	1	1	0	1	PMID: 29625048 PMID: 29596782 PMID: 29622463 PMID: 29617662 PMID: 29625055 PMID: 29625050 PMID: 29617662 PMID: 30643250 PMID: 32214244 PMID: 29625049 PMID: 29850653
1551	TCGA-HC-7211	TCGA PRAD	localized	1	1	0	1	PMID: 29625048 PMID: 29596782 PMID: 29622463 PMID: 29617662 PMID: 29625055 PMID: 29625050 PMID: 29617662 PMID: 30643250 PMID: 32214244 PMID: 29625049 PMID: 29850653
1552	TCGA-HC-7212	TCGA PRAD	localized	1	1	0	1	PMID: 29625048 PMID: 29596782 PMID: 29622463 PMID: 29617662 PMID: 29625055 PMID: 29625050 PMID: 29617662 PMID: 30643250 PMID: 32214244 PMID: 29625049 PMID: 29850653
1553	TCGA-HC-7213	TCGA PRAD	localized	1	1	0	1	PMID: 29625048 PMID: 29596782 PMID: 29622463 PMID: 29617662 PMID: 29625055 PMID: 29625050 PMID: 29617662 PMID: 30643250 PMID: 32214244 PMID: 29625049 PMID: 29850653
1554	TCGA-HC-7230	TCGA PRAD	localized	1	1	0	1	PMID: 29625048 PMID: 29596782 PMID: 29622463 PMID: 29617662 PMID: 29625055 PMID: 29625050 PMID: 29617662 PMID: 30643250 PMID: 32214244 PMID: 29625049 PMID: 29850653
1555	TCGA-HC-7231	TCGA PRAD	localized	1	1	0	1	PMID: 29625048 PMID: 29596782 PMID: 29622463 PMID: 29617662 PMID: 29625055 PMID: 29625050 PMID: 29617662 PMID: 30643250 PMID: 32214244 PMID: 29625049 PMID: 29850653
1556	TCGA-HC-7232	TCGA PRAD	localized	1	1	0	1	PMID: 29625048 PMID: 29596782 PMID: 29622463 PMID: 29617662 PMID: 29625055 PMID: 29625050 PMID: 29617662 PMID: 30643250 PMID: 32214244 PMID: 29625049 PMID: 29850653
1557	TCGA-HC-7233	TCGA PRAD	localized	1	1	1	1	PMID: 29625048 PMID: 29596782 PMID: 29622463 PMID: 29617662 PMID: 29625055 PMID: 29625050 PMID: 29617662 PMID: 30643250 PMID: 32214244 PMID: 29625049 PMID: 29850653
1558	TCGA-HC-7736	TCGA PRAD	localized	1	1	0	1	PMID: 29625048 PMID: 29596782 PMID: 29622463 PMID: 29617662 PMID: 29625055 PMID: 29625050 PMID: 29617662 PMID: 30643250 PMID: 32214244 PMID: 29625049 PMID: 29850653
1559	TCGA-HC-7737	TCGA PRAD	localized	1	1	0	1	PMID: 29625048 PMID: 29596782 PMID: 29622463 PMID: 29617662 PMID: 29625055 PMID: 29625050 PMID: 29617662 PMID: 30643250 PMID: 32214244 PMID: 29625049 PMID: 29850653
1560	TCGA-HC-7738	TCGA PRAD	localized	1	1	0	1	PMID: 29625048 PMID: 29596782 PMID: 29622463 PMID: 29617662 PMID: 29625055 PMID: 29625050 PMID: 29617662 PMID: 30643250 PMID: 32214244 PMID: 29625049 PMID: 29850653
1561	TCGA-HC-7740	TCGA PRAD	localized	1	1	1	1	PMID: 29625048 PMID: 29596782 PMID: 29622463 PMID: 29617662 PMID: 29625055 PMID: 29625050 PMID: 29617662 PMID: 30643250 PMID: 32214244 PMID: 29625049 PMID: 29850653
1562	TCGA-HC-7742	TCGA PRAD	localized	1	1	0	1	PMID: 29625048 PMID: 29596782 PMID: 29622463 PMID: 29617662 PMID: 29625055 PMID: 29625050 PMID: 29617662 PMID: 30643250 PMID: 32214244 PMID: 29625049 PMID: 29850653
1563	TCGA-HC-7744	TCGA PRAD	localized	1	1	1	1	PMID: 29625048 PMID: 29596782 PMID: 29622463 PMID: 29617662 PMID: 29625055 PMID: 29625050 PMID: 29617662 PMID: 30643250 PMID: 32214244 PMID: 29625049 PMID: 29850653
1564	TCGA-HC-7745	TCGA PRAD	localized	1	1	0	1	PMID: 29625048 PMID: 29596782 PMID: 29622463 PMID: 29617662 PMID: 29625055 PMID: 29625050 PMID: 29617662 PMID: 30643250 PMID: 32214244 PMID: 29625049 PMID: 29850653
1565	TCGA-HC-7747	TCGA PRAD	localized	1	1	0	1	PMID: 29625048 PMID: 29596782 PMID: 29622463 PMID: 29617662 PMID: 29625055 PMID: 29625050 PMID: 29617662 PMID: 30643250 PMID: 32214244 PMID: 29625049 PMID: 29850653
1566	TCGA-HC-7748	TCGA PRAD	localized	1	1	0	1	PMID: 29625048 PMID: 29596782 PMID: 29622463 PMID: 29617662 PMID: 29625055 PMID: 29625050 PMID: 29617662 PMID: 30643250 PMID: 32214244 PMID: 29625049 PMID: 29850653
1567	TCGA-HC-7749	TCGA PRAD	localized	1	1	0	1	PMID: 29625048 PMID: 29596782 PMID: 29622463 PMID: 29617662 PMID: 29625055 PMID: 29625050 PMID: 29617662 PMID: 30643250 PMID: 32214244 PMID: 29625049 PMID: 29850653
1568	TCGA-HC-7750	TCGA PRAD	localized	1	1	0	1	PMID: 29625048 PMID: 29596782 PMID: 29622463 PMID: 29617662 PMID: 29625055 PMID: 29625050 PMID: 29617662 PMID: 30643250 PMID: 32214244 PMID: 29625049 PMID: 29850653
1569	TCGA-HC-7752	TCGA PRAD	localized	1	1	0	1	PMID: 29625048 PMID: 29596782 PMID: 29622463 PMID: 29617662 PMID: 29625055 PMID: 29625050 PMID: 29617662 PMID: 30643250 PMID: 32214244 PMID: 29625049 PMID: 29850653
1570	TCGA-HC-7817	TCGA PRAD	localized	1	1	0	1	PMID: 29625048 PMID: 29596782 PMID: 29622463 PMID: 29617662 PMID: 29625055 PMID: 29625050 PMID: 29617662 PMID: 30643250 PMID: 32214244 PMID: 29625049 PMID: 29850653
1571	TCGA-HC-7818	TCGA PRAD	localized	1	1	0	1	PMID: 29625048 PMID: 29596782 PMID: 29622463 PMID: 29617662 PMID: 29625055 PMID: 29625050 PMID: 29617662 PMID: 30643250 PMID: 32214244 PMID: 29625049 PMID: 29850653
1572	TCGA-HC-7819	TCGA PRAD	localized	1	1	0	1	PMID: 29625048 PMID: 29596782 PMID: 29622463 PMID: 29617662 PMID: 29625055 PMID: 29625050 PMID: 29617662 PMID: 30643250 PMID: 32214244 PMID: 29625049 PMID: 29850653
1573	TCGA-HC-7820	TCGA PRAD	localized	1	1	0	1	PMID: 29625048 PMID: 29596782 PMID: 29622463 PMID: 29617662 PMID: 29625055 PMID: 29625050 PMID: 29617662 PMID: 30643250 PMID: 32214244 PMID: 29625049 PMID: 29850653
1574	TCGA-HC-7821	TCGA PRAD	localized	1	1	0	1	PMID: 29625048 PMID: 29596782 PMID: 29622463 PMID: 29617662 PMID: 29625055 PMID: 29625050 PMID: 29617662 PMID: 30643250 PMID: 32214244 PMID: 29625049 PMID: 29850653
1575	TCGA-HC-8213	TCGA PRAD	localized	1	1	0	1	PMID: 29625048 PMID: 29596782 PMID: 29622463 PMID: 29617662 PMID: 29625055 PMID: 29625050 PMID: 29617662 PMID: 30643250 PMID: 32214244 PMID: 29625049 PMID: 29850653
1576	TCGA-HC-8216	TCGA PRAD	localized	1	1	0	1	PMID: 29625048 PMID: 29596782 PMID: 29622463 PMID: 29617662 PMID: 29625055 PMID: 29625050 PMID: 29617662 PMID: 30643250 PMID: 32214244 PMID: 29625049 PMID: 29850653
1577	TCGA-HC-8256	TCGA PRAD	localized	1	1	0	1	PMID: 29625048 PMID: 29596782 PMID: 29622463 PMID: 29617662 PMID: 29625055 PMID: 29625050 PMID: 29617662 PMID: 30643250 PMID: 32214244 PMID: 29625049 PMID: 29850653
1578	TCGA-HC-8257	TCGA PRAD	localized	1	1	0	1	PMID: 29625048 PMID: 29596782 PMID: 29622463 PMID: 29617662 PMID: 29625055 PMID: 29625050 PMID: 29617662 PMID: 30643250 PMID: 32214244 PMID: 29625049 PMID: 29850653
1579	TCGA-HC-8258	TCGA PRAD	localized	1	1	1	1	PMID: 29625048 PMID: 29596782 PMID: 29622463 PMID: 29617662 PMID: 29625055 PMID: 29625050 PMID: 29617662 PMID: 30643250 PMID: 32214244 PMID: 29625049 PMID: 29850653
1580	TCGA-HC-8259	TCGA PRAD	localized	1	1	0	1	PMID: 29625048 PMID: 29596782 PMID: 29622463 PMID: 29617662 PMID: 29625055 PMID: 29625050 PMID: 29617662 PMID: 30643250 PMID: 32214244 PMID: 29625049 PMID: 29850653
1581	TCGA-HC-8260	TCGA PRAD	localized	1	1	0	1	PMID: 29625048 PMID: 29596782 PMID: 29622463 PMID: 29617662 PMID: 29625055 PMID: 29625050 PMID: 29617662 PMID: 30643250 PMID: 32214244 PMID: 29625049 PMID: 29850653
1582	TCGA-HC-8261	TCGA PRAD	localized	1	1	0	1	PMID: 29625048 PMID: 29596782 PMID: 29622463 PMID: 29617662 PMID: 29625055 PMID: 29625050 PMID: 29617662 PMID: 30643250 PMID: 32214244 PMID: 29625049 PMID: 29850653
1583	TCGA-HC-8262	TCGA PRAD	localized	1	1	0	1	PMID: 29625048 PMID: 29596782 PMID: 29622463 PMID: 29617662 PMID: 29625055 PMID: 29625050 PMID: 29617662 PMID: 30643250 PMID: 32214244 PMID: 29625049 PMID: 29850653
1584	TCGA-HC-8264	TCGA PRAD	localized	1	1	0	1	PMID: 29625048 PMID: 29596782 PMID: 29622463 PMID: 29617662 PMID: 29625055 PMID: 29625050 PMID: 29617662 PMID: 30643250 PMID: 32214244 PMID: 29625049 PMID: 29850653
1585	TCGA-HC-8265	TCGA PRAD	localized	1	1	0	1	PMID: 29625048 PMID: 29596782 PMID: 29622463 PMID: 29617662 PMID: 29625055 PMID: 29625050 PMID: 29617662 PMID: 30643250 PMID: 32214244 PMID: 29625049 PMID: 29850653
1586	TCGA-HC-8266	TCGA PRAD	localized	1	1	0	1	PMID: 29625048 PMID: 29596782 PMID: 29622463 PMID: 29617662 PMID: 29625055 PMID: 29625050 PMID: 29617662 PMID: 30643250 PMID: 32214244 PMID: 29625049 PMID: 29850653
1587	TCGA-HC-A48F	TCGA PRAD	localized	1	1	0	1	PMID: 29625048 PMID: 29596782 PMID: 29622463 PMID: 29617662 PMID: 29625055 PMID: 29625050 PMID: 29617662 PMID: 30643250 PMID: 32214244 PMID: 29625049 PMID: 29850653
1588	TCGA-HC-A4ZV	TCGA PRAD	localized	1	1	0	1	PMID: 29625048 PMID: 29596782 PMID: 29622463 PMID: 29617662 PMID: 29625055 PMID: 29625050 PMID: 29617662 PMID: 30643250 PMID: 32214244 PMID: 29625049 PMID: 29850653
1589	TCGA-HC-A631	TCGA PRAD	localized	1	1	0	1	PMID: 29625048 PMID: 29596782 PMID: 29622463 PMID: 29617662 PMID: 29625055 PMID: 29625050 PMID: 29617662 PMID: 30643250 PMID: 32214244 PMID: 29625049 PMID: 29850653
1590	TCGA-HC-A632	TCGA PRAD	localized	1	1	0	1	PMID: 29625048 PMID: 29596782 PMID: 29622463 PMID: 29617662 PMID: 29625055 PMID: 29625050 PMID: 29617662 PMID: 30643250 PMID: 32214244 PMID: 29625049 PMID: 29850653
1591	TCGA-HC-A6AL	TCGA PRAD	localized	1	1	0	1	PMID: 29625048 PMID: 29596782 PMID: 29622463 PMID: 29617662 PMID: 29625055 PMID: 29625050 PMID: 29617662 PMID: 30643250 PMID: 32214244 PMID: 29625049 PMID: 29850653
1592	TCGA-HC-A6AN	TCGA PRAD	localized	1	1	0	1	PMID: 29625048 PMID: 29596782 PMID: 29622463 PMID: 29617662 PMID: 29625055 PMID: 29625050 PMID: 29617662 PMID: 30643250 PMID: 32214244 PMID: 29625049 PMID: 29850653
1593	TCGA-HC-A6AO	TCGA PRAD	localized	1	1	0	1	PMID: 29625048 PMID: 29596782 PMID: 29622463 PMID: 29617662 PMID: 29625055 PMID: 29625050 PMID: 29617662 PMID: 30643250 PMID: 32214244 PMID: 29625049 PMID: 29850653
1594	TCGA-HC-A6AP	TCGA PRAD	localized	1	1	0	1	PMID: 29625048 PMID: 29596782 PMID: 29622463 PMID: 29617662 PMID: 29625055 PMID: 29625050 PMID: 29617662 PMID: 30643250 PMID: 32214244 PMID: 29625049 PMID: 29850653
1595	TCGA-HC-A6AQ	TCGA PRAD	localized	1	1	0	1	PMID: 29625048 PMID: 29596782 PMID: 29622463 PMID: 29617662 PMID: 29625055 PMID: 29625050 PMID: 29617662 PMID: 30643250 PMID: 32214244 PMID: 29625049 PMID: 29850653
1596	TCGA-HC-A6AS	TCGA PRAD	localized	1	1	0	1	PMID: 29625048 PMID: 29596782 PMID: 29622463 PMID: 29617662 PMID: 29625055 PMID: 29625050 PMID: 29617662 PMID: 30643250 PMID: 32214244 PMID: 29625049 PMID: 29850653
1597	TCGA-HC-A6HX	TCGA PRAD	localized	1	1	0	1	PMID: 29625048 PMID: 29596782 PMID: 29622463 PMID: 29617662 PMID: 29625055 PMID: 29625050 PMID: 29617662 PMID: 30643250 PMID: 32214244 PMID: 29625049 PMID: 29850653
1598	TCGA-HC-A6HY	TCGA PRAD	localized	1	1	0	1	PMID: 29625048 PMID: 29596782 PMID: 29622463 PMID: 29617662 PMID: 29625055 PMID: 29625050 PMID: 29617662 PMID: 30643250 PMID: 32214244 PMID: 29625049 PMID: 29850653
1599	TCGA-HC-A76W	TCGA PRAD	localized	1	1	0	1	PMID: 29625048 PMID: 29596782 PMID: 29622463 PMID: 29617662 PMID: 29625055 PMID: 29625050 PMID: 29617662 PMID: 30643250 PMID: 32214244 PMID: 29625049 PMID: 29850653
1600	TCGA-HC-A76X	TCGA PRAD	localized	1	1	0	1	PMID: 29625048 PMID: 29596782 PMID: 29622463 PMID: 29617662 PMID: 29625055 PMID: 29625050 PMID: 29617662 PMID: 30643250 PMID: 32214244 PMID: 29625049 PMID: 29850653
1601	TCGA-HC-A8CY	TCGA PRAD	localized	1	1	0	1	PMID: 29625048 PMID: 29596782 PMID: 29622463 PMID: 29617662 PMID: 29625055 PMID: 29625050 PMID: 29617662 PMID: 30643250 PMID: 32214244 PMID: 29625049 PMID: 29850653
1602	TCGA-HC-A8D0	TCGA PRAD	localized	1	1	0	1	PMID: 29625048 PMID: 29596782 PMID: 29622463 PMID: 29617662 PMID: 29625055 PMID: 29625050 PMID: 29617662 PMID: 30643250 PMID: 32214244 PMID: 29625049 PMID: 29850653
1603	TCGA-HC-A8D1	TCGA PRAD	localized	1	1	0	1	PMID: 29625048 PMID: 29596782 PMID: 29622463 PMID: 29617662 PMID: 29625055 PMID: 29625050 PMID: 29617662 PMID: 30643250 PMID: 32214244 PMID: 29625049 PMID: 29850653
1604	TCGA-HC-A9TE	TCGA PRAD	localized	1	1	0	1	PMID: 29625048 PMID: 29596782 PMID: 29622463 PMID: 29617662 PMID: 29625055 PMID: 29625050 PMID: 29617662 PMID: 30643250 PMID: 32214244 PMID: 29625049 PMID: 29850653
1605	TCGA-HC-A9TH	TCGA PRAD	localized	1	1	0	1	PMID: 29625048 PMID: 29596782 PMID: 29622463 PMID: 29617662 PMID: 29625055 PMID: 29625050 PMID: 29617662 PMID: 30643250 PMID: 32214244 PMID: 29625049 PMID: 29850653
1606	TCGA-HI-7168	TCGA PRAD	localized	1	1	0	1	PMID: 29625048 PMID: 29596782 PMID: 29622463 PMID: 29617662 PMID: 29625055 PMID: 29625050 PMID: 29617662 PMID: 30643250 PMID: 32214244 PMID: 29625049 PMID: 29850653
1607	TCGA-HI-7169	TCGA PRAD	localized	1	1	1	1	PMID: 29625048 PMID: 29596782 PMID: 29622463 PMID: 29617662 PMID: 29625055 PMID: 29625050 PMID: 29617662 PMID: 30643250 PMID: 32214244 PMID: 29625049 PMID: 29850653
1608	TCGA-HI-7170	TCGA PRAD	localized	1	1	0	1	PMID: 29625048 PMID: 29596782 PMID: 29622463 PMID: 29617662 PMID: 29625055 PMID: 29625050 PMID: 29617662 PMID: 30643250 PMID: 32214244 PMID: 29625049 PMID: 29850653
1609	TCGA-HI-7171	TCGA PRAD	localized	1	1	0	1	PMID: 29625048 PMID: 29596782 PMID: 29622463 PMID: 29617662 PMID: 29625055 PMID: 29625050 PMID: 29617662 PMID: 30643250 PMID: 32214244 PMID: 29625049 PMID: 29850653
1610	TCGA-J4-8198	TCGA PRAD	localized	1	1	0	1	PMID: 29625048 PMID: 29596782 PMID: 29622463 PMID: 29617662 PMID: 29625055 PMID: 29625050 PMID: 29617662 PMID: 30643250 PMID: 32214244 PMID: 29625049 PMID: 29850653
1611	TCGA-J4-8200	TCGA PRAD	localized	1	1	0	1	PMID: 29625048 PMID: 29596782 PMID: 29622463 PMID: 29617662 PMID: 29625055 PMID: 29625050 PMID: 29617662 PMID: 30643250 PMID: 32214244 PMID: 29625049 PMID: 29850653
1612	TCGA-J4-A67K	TCGA PRAD	localized	1	1	0	1	PMID: 29625048 PMID: 29596782 PMID: 29622463 PMID: 29617662 PMID: 29625055 PMID: 29625050 PMID: 29617662 PMID: 30643250 PMID: 32214244 PMID: 29625049 PMID: 29850653
1613	TCGA-J4-A67L	TCGA PRAD	localized	1	1	0	1	PMID: 29625048 PMID: 29596782 PMID: 29622463 PMID: 29617662 PMID: 29625055 PMID: 29625050 PMID: 29617662 PMID: 30643250 PMID: 32214244 PMID: 29625049 PMID: 29850653
1614	TCGA-J4-A67M	TCGA PRAD	localized	1	1	0	1	PMID: 29625048 PMID: 29596782 PMID: 29622463 PMID: 29617662 PMID: 29625055 PMID: 29625050 PMID: 29617662 PMID: 30643250 PMID: 32214244 PMID: 29625049 PMID: 29850653
1615	TCGA-J4-A67N	TCGA PRAD	localized	1	1	0	1	PMID: 29625048 PMID: 29596782 PMID: 29622463 PMID: 29617662 PMID: 29625055 PMID: 29625050 PMID: 29617662 PMID: 30643250 PMID: 32214244 PMID: 29625049 PMID: 29850653
1616	TCGA-J4-A67O	TCGA PRAD	localized	1	1	0	1	PMID: 29625048 PMID: 29596782 PMID: 29622463 PMID: 29617662 PMID: 29625055 PMID: 29625050 PMID: 29617662 PMID: 30643250 PMID: 32214244 PMID: 29625049 PMID: 29850653
1617	TCGA-J4-A67Q	TCGA PRAD	localized	1	1	0	1	PMID: 29625048 PMID: 29596782 PMID: 29622463 PMID: 29617662 PMID: 29625055 PMID: 29625050 PMID: 29617662 PMID: 30643250 PMID: 32214244 PMID: 29625049 PMID: 29850653
1618	TCGA-J4-A67R	TCGA PRAD	localized	1	1	0	1	PMID: 29625048 PMID: 29596782 PMID: 29622463 PMID: 29617662 PMID: 29625055 PMID: 29625050 PMID: 29617662 PMID: 30643250 PMID: 32214244 PMID: 29625049 PMID: 29850653
1619	TCGA-J4-A67S	TCGA PRAD	localized	1	1	0	1	PMID: 29625048 PMID: 29596782 PMID: 29622463 PMID: 29617662 PMID: 29625055 PMID: 29625050 PMID: 29617662 PMID: 30643250 PMID: 32214244 PMID: 29625049 PMID: 29850653
1620	TCGA-J4-A67T	TCGA PRAD	localized	1	1	0	1	PMID: 29625048 PMID: 29596782 PMID: 29622463 PMID: 29617662 PMID: 29625055 PMID: 29625050 PMID: 29617662 PMID: 30643250 PMID: 32214244 PMID: 29625049 PMID: 29850653
1621	TCGA-J4-A6G1	TCGA PRAD	localized	1	1	0	1	PMID: 29625048 PMID: 29596782 PMID: 29622463 PMID: 29617662 PMID: 29625055 PMID: 29625050 PMID: 29617662 PMID: 30643250 PMID: 32214244 PMID: 29625049 PMID: 29850653
1622	TCGA-J4-A6G3	TCGA PRAD	localized	1	1	0	1	PMID: 29625048 PMID: 29596782 PMID: 29622463 PMID: 29617662 PMID: 29625055 PMID: 29625050 PMID: 29617662 PMID: 30643250 PMID: 32214244 PMID: 29625049 PMID: 29850653
1623	TCGA-J4-A6M7	TCGA PRAD	localized	1	1	0	1	PMID: 29625048 PMID: 29596782 PMID: 29622463 PMID: 29617662 PMID: 29625055 PMID: 29625050 PMID: 29617662 PMID: 30643250 PMID: 32214244 PMID: 29625049 PMID: 29850653
1624	TCGA-J4-A83I	TCGA PRAD	localized	1	1	0	1	PMID: 29625048 PMID: 29596782 PMID: 29622463 PMID: 29617662 PMID: 29625055 PMID: 29625050 PMID: 29617662 PMID: 30643250 PMID: 32214244 PMID: 29625049 PMID: 29850653
1625	TCGA-J4-A83J	TCGA PRAD	localized	1	1	0	1	PMID: 29625048 PMID: 29596782 PMID: 29622463 PMID: 29617662 PMID: 29625055 PMID: 29625050 PMID: 29617662 PMID: 30643250 PMID: 32214244 PMID: 29625049 PMID: 29850653
1626	TCGA-J4-A83K	TCGA PRAD	localized	1	1	0	1	PMID: 29625048 PMID: 29596782 PMID: 29622463 PMID: 29617662 PMID: 29625055 PMID: 29625050 PMID: 29617662 PMID: 30643250 PMID: 32214244 PMID: 29625049 PMID: 29850653
1627	TCGA-J4-A83L	TCGA PRAD	localized	1	1	0	1	PMID: 29625048 PMID: 29596782 PMID: 29622463 PMID: 29617662 PMID: 29625055 PMID: 29625050 PMID: 29617662 PMID: 30643250 PMID: 32214244 PMID: 29625049 PMID: 29850653
1628	TCGA-J4-A83M	TCGA PRAD	localized	1	1	0	1	PMID: 29625048 PMID: 29596782 PMID: 29622463 PMID: 29617662 PMID: 29625055 PMID: 29625050 PMID: 29617662 PMID: 30643250 PMID: 32214244 PMID: 29625049 PMID: 29850653
1629	TCGA-J4-A83N	TCGA PRAD	localized	1	1	0	1	PMID: 29625048 PMID: 29596782 PMID: 29622463 PMID: 29617662 PMID: 29625055 PMID: 29625050 PMID: 29617662 PMID: 30643250 PMID: 32214244 PMID: 29625049 PMID: 29850653
1630	TCGA-J4-AATV	TCGA PRAD	localized	1	1	0	1	PMID: 29625048 PMID: 29596782 PMID: 29622463 PMID: 29617662 PMID: 29625055 PMID: 29625050 PMID: 29617662 PMID: 30643250 PMID: 32214244 PMID: 29625049 PMID: 29850653
1631	TCGA-J4-AATZ	TCGA PRAD	localized	1	1	0	1	PMID: 29625048 PMID: 29596782 PMID: 29622463 PMID: 29617662 PMID: 29625055 PMID: 29625050 PMID: 29617662 PMID: 30643250 PMID: 32214244 PMID: 29625049 PMID: 29850653
1632	TCGA-J4-AAU2	TCGA PRAD	localized	1	1	0	1	PMID: 29625048 PMID: 29596782 PMID: 29622463 PMID: 29617662 PMID: 29625055 PMID: 29625050 PMID: 29617662 PMID: 30643250 PMID: 32214244 PMID: 29625049 PMID: 29850653
1633	TCGA-J9-A52B	TCGA PRAD	localized	1	1	0	1	PMID: 29625048 PMID: 29596782 PMID: 29622463 PMID: 29617662 PMID: 29625055 PMID: 29625050 PMID: 29617662 PMID: 30643250 PMID: 32214244 PMID: 29625049 PMID: 29850653
1634	TCGA-J9-A52C	TCGA PRAD	localized	1	1	0	1	PMID: 29625048 PMID: 29596782 PMID: 29622463 PMID: 29617662 PMID: 29625055 PMID: 29625050 PMID: 29617662 PMID: 30643250 PMID: 32214244 PMID: 29625049 PMID: 29850653
1635	TCGA-J9-A52D	TCGA PRAD	localized	1	1	0	1	PMID: 29625048 PMID: 29596782 PMID: 29622463 PMID: 29617662 PMID: 29625055 PMID: 29625050 PMID: 29617662 PMID: 30643250 PMID: 32214244 PMID: 29625049 PMID: 29850653
1636	TCGA-J9-A52E	TCGA PRAD	localized	1	1	0	1	PMID: 29625048 PMID: 29596782 PMID: 29622463 PMID: 29617662 PMID: 29625055 PMID: 29625050 PMID: 29617662 PMID: 30643250 PMID: 32214244 PMID: 29625049 PMID: 29850653
1637	TCGA-J9-A8CK	TCGA PRAD	localized	1	1	0	1	PMID: 29625048 PMID: 29596782 PMID: 29622463 PMID: 29617662 PMID: 29625055 PMID: 29625050 PMID: 29617662 PMID: 30643250 PMID: 32214244 PMID: 29625049 PMID: 29850653
1638	TCGA-J9-A8CL	TCGA PRAD	localized	1	1	0	1	PMID: 29625048 PMID: 29596782 PMID: 29622463 PMID: 29617662 PMID: 29625055 PMID: 29625050 PMID: 29617662 PMID: 30643250 PMID: 32214244 PMID: 29625049 PMID: 29850653
1639	TCGA-J9-A8CM	TCGA PRAD	localized	1	1	0	1	PMID: 29625048 PMID: 29596782 PMID: 29622463 PMID: 29617662 PMID: 29625055 PMID: 29625050 PMID: 29617662 PMID: 30643250 PMID: 32214244 PMID: 29625049 PMID: 29850653
1640	TCGA-J9-A8CN	TCGA PRAD	localized	1	1	0	1	PMID: 29625048 PMID: 29596782 PMID: 29622463 PMID: 29617662 PMID: 29625055 PMID: 29625050 PMID: 29617662 PMID: 30643250 PMID: 32214244 PMID: 29625049 PMID: 29850653
1641	TCGA-J9-A8CP	TCGA PRAD	localized	1	1	0	1	PMID: 29625048 PMID: 29596782 PMID: 29622463 PMID: 29617662 PMID: 29625055 PMID: 29625050 PMID: 29617662 PMID: 30643250 PMID: 32214244 PMID: 29625049 PMID: 29850653
1642	TCGA-KC-A4BL	TCGA PRAD	localized	1	1	0	1	PMID: 29625048 PMID: 29596782 PMID: 29622463 PMID: 29617662 PMID: 29625055 PMID: 29625050 PMID: 29617662 PMID: 30643250 PMID: 32214244 PMID: 29625049 PMID: 29850653
1643	TCGA-KC-A4BN	TCGA PRAD	localized	1	1	0	1	PMID: 29625048 PMID: 29596782 PMID: 29622463 PMID: 29617662 PMID: 29625055 PMID: 29625050 PMID: 29617662 PMID: 30643250 PMID: 32214244 PMID: 29625049 PMID: 29850653
1644	TCGA-KC-A4BO	TCGA PRAD	localized	1	1	0	1	PMID: 29625048 PMID: 29596782 PMID: 29622463 PMID: 29617662 PMID: 29625055 PMID: 29625050 PMID: 29617662 PMID: 30643250 PMID: 32214244 PMID: 29625049 PMID: 29850653
1645	TCGA-KC-A4BR	TCGA PRAD	localized	1	1	0	1	PMID: 29625048 PMID: 29596782 PMID: 29622463 PMID: 29617662 PMID: 29625055 PMID: 29625050 PMID: 29617662 PMID: 30643250 PMID: 32214244 PMID: 29625049 PMID: 29850653
1646	TCGA-KC-A4BV	TCGA PRAD	localized	1	1	0	1	PMID: 29625048 PMID: 29596782 PMID: 29622463 PMID: 29617662 PMID: 29625055 PMID: 29625050 PMID: 29617662 PMID: 30643250 PMID: 32214244 PMID: 29625049 PMID: 29850653
1647	TCGA-KC-A7F3	TCGA PRAD	localized	1	1	0	1	PMID: 29625048 PMID: 29596782 PMID: 29622463 PMID: 29617662 PMID: 29625055 PMID: 29625050 PMID: 29617662 PMID: 30643250 PMID: 32214244 PMID: 29625049 PMID: 29850653
1648	TCGA-KC-A7F5	TCGA PRAD	localized	1	1	0	1	PMID: 29625048 PMID: 29596782 PMID: 29622463 PMID: 29617662 PMID: 29625055 PMID: 29625050 PMID: 29617662 PMID: 30643250 PMID: 32214244 PMID: 29625049 PMID: 29850653
1649	TCGA-KC-A7F6	TCGA PRAD	localized	1	1	0	1	PMID: 29625048 PMID: 29596782 PMID: 29622463 PMID: 29617662 PMID: 29625055 PMID: 29625050 PMID: 29617662 PMID: 30643250 PMID: 32214244 PMID: 29625049 PMID: 29850653
1650	TCGA-KC-A7FA	TCGA PRAD	localized	1	1	0	1	PMID: 29625048 PMID: 29596782 PMID: 29622463 PMID: 29617662 PMID: 29625055 PMID: 29625050 PMID: 29617662 PMID: 30643250 PMID: 32214244 PMID: 29625049 PMID: 29850653
1651	TCGA-KC-A7FD	TCGA PRAD	localized	1	1	0	1	PMID: 29625048 PMID: 29596782 PMID: 29622463 PMID: 29617662 PMID: 29625055 PMID: 29625050 PMID: 29617662 PMID: 30643250 PMID: 32214244 PMID: 29625049 PMID: 29850653
1652	TCGA-KC-A7FE	TCGA PRAD	localized	1	1	0	1	PMID: 29625048 PMID: 29596782 PMID: 29622463 PMID: 29617662 PMID: 29625055 PMID: 29625050 PMID: 29617662 PMID: 30643250 PMID: 32214244 PMID: 29625049 PMID: 29850653
1653	TCGA-KK-A59V	TCGA PRAD	localized	1	1	0	1	PMID: 29625048 PMID: 29596782 PMID: 29622463 PMID: 29617662 PMID: 29625055 PMID: 29625050 PMID: 29617662 PMID: 30643250 PMID: 32214244 PMID: 29625049 PMID: 29850653
1654	TCGA-KK-A59X	TCGA PRAD	localized	1	1	0	1	PMID: 29625048 PMID: 29596782 PMID: 29622463 PMID: 29617662 PMID: 29625055 PMID: 29625050 PMID: 29617662 PMID: 30643250 PMID: 32214244 PMID: 29625049 PMID: 29850653
1655	TCGA-KK-A59Y	TCGA PRAD	localized	1	1	0	1	PMID: 29625048 PMID: 29596782 PMID: 29622463 PMID: 29617662 PMID: 29625055 PMID: 29625050 PMID: 29617662 PMID: 30643250 PMID: 32214244 PMID: 29625049 PMID: 29850653
1656	TCGA-KK-A59Z	TCGA PRAD	localized	1	1	0	1	PMID: 29625048 PMID: 29596782 PMID: 29622463 PMID: 29617662 PMID: 29625055 PMID: 29625050 PMID: 29617662 PMID: 30643250 PMID: 32214244 PMID: 29625049 PMID: 29850653
1657	TCGA-KK-A5A1	TCGA PRAD	localized	1	1	0	1	PMID: 29625048 PMID: 29596782 PMID: 29622463 PMID: 29617662 PMID: 29625055 PMID: 29625050 PMID: 29617662 PMID: 30643250 PMID: 32214244 PMID: 29625049 PMID: 29850653
1658	TCGA-KK-A6DY	TCGA PRAD	localized	1	1	0	1	PMID: 29625048 PMID: 29596782 PMID: 29622463 PMID: 29617662 PMID: 29625055 PMID: 29625050 PMID: 29617662 PMID: 30643250 PMID: 32214244 PMID: 29625049 PMID: 29850653
1659	TCGA-KK-A6E0	TCGA PRAD	localized	1	1	0	1	PMID: 29625048 PMID: 29596782 PMID: 29622463 PMID: 29617662 PMID: 29625055 PMID: 29625050 PMID: 29617662 PMID: 30643250 PMID: 32214244 PMID: 29625049 PMID: 29850653
1660	TCGA-KK-A6E1	TCGA PRAD	localized	1	1	0	1	PMID: 29625048 PMID: 29596782 PMID: 29622463 PMID: 29617662 PMID: 29625055 PMID: 29625050 PMID: 29617662 PMID: 30643250 PMID: 32214244 PMID: 29625049 PMID: 29850653
1661	TCGA-KK-A6E2	TCGA PRAD	localized	1	1	0	1	PMID: 29625048 PMID: 29596782 PMID: 29622463 PMID: 29617662 PMID: 29625055 PMID: 29625050 PMID: 29617662 PMID: 30643250 PMID: 32214244 PMID: 29625049 PMID: 29850653
1662	TCGA-KK-A6E3	TCGA PRAD	localized	1	1	0	1	PMID: 29625048 PMID: 29596782 PMID: 29622463 PMID: 29617662 PMID: 29625055 PMID: 29625050 PMID: 29617662 PMID: 30643250 PMID: 32214244 PMID: 29625049 PMID: 29850653
1663	TCGA-KK-A6E4	TCGA PRAD	localized	1	1	0	1	PMID: 29625048 PMID: 29596782 PMID: 29622463 PMID: 29617662 PMID: 29625055 PMID: 29625050 PMID: 29617662 PMID: 30643250 PMID: 32214244 PMID: 29625049 PMID: 29850653
1664	TCGA-KK-A6E5	TCGA PRAD	localized	1	1	0	1	PMID: 29625048 PMID: 29596782 PMID: 29622463 PMID: 29617662 PMID: 29625055 PMID: 29625050 PMID: 29617662 PMID: 30643250 PMID: 32214244 PMID: 29625049 PMID: 29850653
1665	TCGA-KK-A6E6	TCGA PRAD	localized	1	1	0	1	PMID: 29625048 PMID: 29596782 PMID: 29622463 PMID: 29617662 PMID: 29625055 PMID: 29625050 PMID: 29617662 PMID: 30643250 PMID: 32214244 PMID: 29625049 PMID: 29850653
1666	TCGA-KK-A6E7	TCGA PRAD	localized	1	1	0	1	PMID: 29625048 PMID: 29596782 PMID: 29622463 PMID: 29617662 PMID: 29625055 PMID: 29625050 PMID: 29617662 PMID: 30643250 PMID: 32214244 PMID: 29625049 PMID: 29850653
1667	TCGA-KK-A6E8	TCGA PRAD	localized	1	1	0	1	PMID: 29625048 PMID: 29596782 PMID: 29622463 PMID: 29617662 PMID: 29625055 PMID: 29625050 PMID: 29617662 PMID: 30643250 PMID: 32214244 PMID: 29625049 PMID: 29850653
1668	TCGA-KK-A7AP	TCGA PRAD	localized	1	1	0	1	PMID: 29625048 PMID: 29596782 PMID: 29622463 PMID: 29617662 PMID: 29625055 PMID: 29625050 PMID: 29617662 PMID: 30643250 PMID: 32214244 PMID: 29625049 PMID: 29850653
1669	TCGA-KK-A7AQ	TCGA PRAD	localized	1	1	0	1	PMID: 29625048 PMID: 29596782 PMID: 29622463 PMID: 29617662 PMID: 29625055 PMID: 29625050 PMID: 29617662 PMID: 30643250 PMID: 32214244 PMID: 29625049 PMID: 29850653
1670	TCGA-KK-A7AU	TCGA PRAD	localized	1	1	0	1	PMID: 29625048 PMID: 29596782 PMID: 29622463 PMID: 29617662 PMID: 29625055 PMID: 29625050 PMID: 29617662 PMID: 30643250 PMID: 32214244 PMID: 29625049 PMID: 29850653
1671	TCGA-KK-A7AV	TCGA PRAD	localized	1	1	0	1	PMID: 29625048 PMID: 29596782 PMID: 29622463 PMID: 29617662 PMID: 29625055 PMID: 29625050 PMID: 29617662 PMID: 30643250 PMID: 32214244 PMID: 29625049 PMID: 29850653
1672	TCGA-KK-A7AW	TCGA PRAD	localized	1	1	0	1	PMID: 29625048 PMID: 29596782 PMID: 29622463 PMID: 29617662 PMID: 29625055 PMID: 29625050 PMID: 29617662 PMID: 30643250 PMID: 32214244 PMID: 29625049 PMID: 29850653
1673	TCGA-KK-A7AY	TCGA PRAD	localized	1	1	0	1	PMID: 29625048 PMID: 29596782 PMID: 29622463 PMID: 29617662 PMID: 29625055 PMID: 29625050 PMID: 29617662 PMID: 30643250 PMID: 32214244 PMID: 29625049 PMID: 29850653
1674	TCGA-KK-A7AZ	TCGA PRAD	localized	1	1	0	1	PMID: 29625048 PMID: 29596782 PMID: 29622463 PMID: 29617662 PMID: 29625055 PMID: 29625050 PMID: 29617662 PMID: 30643250 PMID: 32214244 PMID: 29625049 PMID: 29850653
1675	TCGA-KK-A7B0	TCGA PRAD	localized	1	1	0	1	PMID: 29625048 PMID: 29596782 PMID: 29622463 PMID: 29617662 PMID: 29625055 PMID: 29625050 PMID: 29617662 PMID: 30643250 PMID: 32214244 PMID: 29625049 PMID: 29850653
1676	TCGA-KK-A7B1	TCGA PRAD	localized	1	1	0	1	PMID: 29625048 PMID: 29596782 PMID: 29622463 PMID: 29617662 PMID: 29625055 PMID: 29625050 PMID: 29617662 PMID: 30643250 PMID: 32214244 PMID: 29625049 PMID: 29850653
1677	TCGA-KK-A7B2	TCGA PRAD	localized	1	1	0	1	PMID: 29625048 PMID: 29596782 PMID: 29622463 PMID: 29617662 PMID: 29625055 PMID: 29625050 PMID: 29617662 PMID: 30643250 PMID: 32214244 PMID: 29625049 PMID: 29850653
1678	TCGA-KK-A7B3	TCGA PRAD	localized	1	1	0	1	PMID: 29625048 PMID: 29596782 PMID: 29622463 PMID: 29617662 PMID: 29625055 PMID: 29625050 PMID: 29617662 PMID: 30643250 PMID: 32214244 PMID: 29625049 PMID: 29850653
1679	TCGA-KK-A7B4	TCGA PRAD	localized	1	1	0	1	PMID: 29625048 PMID: 29596782 PMID: 29622463 PMID: 29617662 PMID: 29625055 PMID: 29625050 PMID: 29617662 PMID: 30643250 PMID: 32214244 PMID: 29625049 PMID: 29850653
1680	TCGA-KK-A8I4	TCGA PRAD	localized	1	1	0	1	PMID: 29625048 PMID: 29596782 PMID: 29622463 PMID: 29617662 PMID: 29625055 PMID: 29625050 PMID: 29617662 PMID: 30643250 PMID: 32214244 PMID: 29625049 PMID: 29850653
1681	TCGA-KK-A8I5	TCGA PRAD	localized	1	1	0	1	PMID: 29625048 PMID: 29596782 PMID: 29622463 PMID: 29617662 PMID: 29625055 PMID: 29625050 PMID: 29617662 PMID: 30643250 PMID: 32214244 PMID: 29625049 PMID: 29850653
1682	TCGA-KK-A8I6	TCGA PRAD	localized	1	1	0	1	PMID: 29625048 PMID: 29596782 PMID: 29622463 PMID: 29617662 PMID: 29625055 PMID: 29625050 PMID: 29617662 PMID: 30643250 PMID: 32214244 PMID: 29625049 PMID: 29850653
1683	TCGA-KK-A8I7	TCGA PRAD	localized	1	1	0	1	PMID: 29625048 PMID: 29596782 PMID: 29622463 PMID: 29617662 PMID: 29625055 PMID: 29625050 PMID: 29617662 PMID: 30643250 PMID: 32214244 PMID: 29625049 PMID: 29850653
1684	TCGA-KK-A8I8	TCGA PRAD	localized	1	1	0	1	PMID: 29625048 PMID: 29596782 PMID: 29622463 PMID: 29617662 PMID: 29625055 PMID: 29625050 PMID: 29617662 PMID: 30643250 PMID: 32214244 PMID: 29625049 PMID: 29850653
1685	TCGA-KK-A8I9	TCGA PRAD	localized	1	1	0	1	PMID: 29625048 PMID: 29596782 PMID: 29622463 PMID: 29617662 PMID: 29625055 PMID: 29625050 PMID: 29617662 PMID: 30643250 PMID: 32214244 PMID: 29625049 PMID: 29850653
1686	TCGA-KK-A8IA	TCGA PRAD	localized	1	1	0	1	PMID: 29625048 PMID: 29596782 PMID: 29622463 PMID: 29617662 PMID: 29625055 PMID: 29625050 PMID: 29617662 PMID: 30643250 PMID: 32214244 PMID: 29625049 PMID: 29850653
1687	TCGA-KK-A8IB	TCGA PRAD	localized	1	1	0	1	PMID: 29625048 PMID: 29596782 PMID: 29622463 PMID: 29617662 PMID: 29625055 PMID: 29625050 PMID: 29617662 PMID: 30643250 PMID: 32214244 PMID: 29625049 PMID: 29850653
1688	TCGA-KK-A8IC	TCGA PRAD	localized	1	1	0	1	PMID: 29625048 PMID: 29596782 PMID: 29622463 PMID: 29617662 PMID: 29625055 PMID: 29625050 PMID: 29617662 PMID: 30643250 PMID: 32214244 PMID: 29625049 PMID: 29850653
1689	TCGA-KK-A8ID	TCGA PRAD	localized	1	1	0	1	PMID: 29625048 PMID: 29596782 PMID: 29622463 PMID: 29617662 PMID: 29625055 PMID: 29625050 PMID: 29617662 PMID: 30643250 PMID: 32214244 PMID: 29625049 PMID: 29850653
1690	TCGA-KK-A8IF	TCGA PRAD	localized	1	1	0	1	PMID: 29625048 PMID: 29596782 PMID: 29622463 PMID: 29617662 PMID: 29625055 PMID: 29625050 PMID: 29617662 PMID: 30643250 PMID: 32214244 PMID: 29625049 PMID: 29850653
1691	TCGA-KK-A8IG	TCGA PRAD	localized	1	1	0	1	PMID: 29625048 PMID: 29596782 PMID: 29622463 PMID: 29617662 PMID: 29625055 PMID: 29625050 PMID: 29617662 PMID: 30643250 PMID: 32214244 PMID: 29625049 PMID: 29850653
1692	TCGA-KK-A8IH	TCGA PRAD	localized	1	1	0	1	PMID: 29625048 PMID: 29596782 PMID: 29622463 PMID: 29617662 PMID: 29625055 PMID: 29625050 PMID: 29617662 PMID: 30643250 PMID: 32214244 PMID: 29625049 PMID: 29850653
1693	TCGA-KK-A8II	TCGA PRAD	localized	1	1	0	1	PMID: 29625048 PMID: 29596782 PMID: 29622463 PMID: 29617662 PMID: 29625055 PMID: 29625050 PMID: 29617662 PMID: 30643250 PMID: 32214244 PMID: 29625049 PMID: 29850653
1694	TCGA-KK-A8IJ	TCGA PRAD	localized	1	1	0	1	PMID: 29625048 PMID: 29596782 PMID: 29622463 PMID: 29617662 PMID: 29625055 PMID: 29625050 PMID: 29617662 PMID: 30643250 PMID: 32214244 PMID: 29625049 PMID: 29850653
1695	TCGA-KK-A8IK	TCGA PRAD	localized	1	1	0	1	PMID: 29625048 PMID: 29596782 PMID: 29622463 PMID: 29617662 PMID: 29625055 PMID: 29625050 PMID: 29617662 PMID: 30643250 PMID: 32214244 PMID: 29625049 PMID: 29850653
1696	TCGA-KK-A8IL	TCGA PRAD	localized	1	1	0	1	PMID: 29625048 PMID: 29596782 PMID: 29622463 PMID: 29617662 PMID: 29625055 PMID: 29625050 PMID: 29617662 PMID: 30643250 PMID: 32214244 PMID: 29625049 PMID: 29850653
1697	TCGA-KK-A8IM	TCGA PRAD	localized	1	1	0	1	PMID: 29625048 PMID: 29596782 PMID: 29622463 PMID: 29617662 PMID: 29625055 PMID: 29625050 PMID: 29617662 PMID: 30643250 PMID: 32214244 PMID: 29625049 PMID: 29850653
1698	TCGA-M7-A71Y	TCGA PRAD	localized	1	1	0	1	PMID: 29625048 PMID: 29596782 PMID: 29622463 PMID: 29617662 PMID: 29625055 PMID: 29625050 PMID: 29617662 PMID: 30643250 PMID: 32214244 PMID: 29625049 PMID: 29850653
1699	TCGA-M7-A71Z	TCGA PRAD	localized	1	1	0	1	PMID: 29625048 PMID: 29596782 PMID: 29622463 PMID: 29617662 PMID: 29625055 PMID: 29625050 PMID: 29617662 PMID: 30643250 PMID: 32214244 PMID: 29625049 PMID: 29850653
1700	TCGA-M7-A720	TCGA PRAD	localized	1	1	0	1	PMID: 29625048 PMID: 29596782 PMID: 29622463 PMID: 29617662 PMID: 29625055 PMID: 29625050 PMID: 29617662 PMID: 30643250 PMID: 32214244 PMID: 29625049 PMID: 29850653
1701	TCGA-M7-A721	TCGA PRAD	localized	1	1	0	1	PMID: 29625048 PMID: 29596782 PMID: 29622463 PMID: 29617662 PMID: 29625055 PMID: 29625050 PMID: 29617662 PMID: 30643250 PMID: 32214244 PMID: 29625049 PMID: 29850653
1702	TCGA-M7-A722	TCGA PRAD	localized	1	1	0	1	PMID: 29625048 PMID: 29596782 PMID: 29622463 PMID: 29617662 PMID: 29625055 PMID: 29625050 PMID: 29617662 PMID: 30643250 PMID: 32214244 PMID: 29625049 PMID: 29850653
1703	TCGA-M7-A723	TCGA PRAD	localized	1	1	0	1	PMID: 29625048 PMID: 29596782 PMID: 29622463 PMID: 29617662 PMID: 29625055 PMID: 29625050 PMID: 29617662 PMID: 30643250 PMID: 32214244 PMID: 29625049 PMID: 29850653
1704	TCGA-M7-A724	TCGA PRAD	localized	1	1	0	1	PMID: 29625048 PMID: 29596782 PMID: 29622463 PMID: 29617662 PMID: 29625055 PMID: 29625050 PMID: 29617662 PMID: 30643250 PMID: 32214244 PMID: 29625049 PMID: 29850653
1705	TCGA-M7-A725	TCGA PRAD	localized	1	1	0	1	PMID: 29625048 PMID: 29596782 PMID: 29622463 PMID: 29617662 PMID: 29625055 PMID: 29625050 PMID: 29617662 PMID: 30643250 PMID: 32214244 PMID: 29625049 PMID: 29850653
1706	TCGA-MG-AAMC	TCGA PRAD	localized	1	1	0	1	PMID: 29625048 PMID: 29596782 PMID: 29622463 PMID: 29617662 PMID: 29625055 PMID: 29625050 PMID: 29617662 PMID: 30643250 PMID: 32214244 PMID: 29625049 PMID: 29850653
1707	TCGA-QU-A6IL	TCGA PRAD	localized	1	1	0	1	PMID: 29625048 PMID: 29596782 PMID: 29622463 PMID: 29617662 PMID: 29625055 PMID: 29625050 PMID: 29617662 PMID: 30643250 PMID: 32214244 PMID: 29625049 PMID: 29850653
1708	TCGA-QU-A6IM	TCGA PRAD	localized	1	1	0	1	PMID: 29625048 PMID: 29596782 PMID: 29622463 PMID: 29617662 PMID: 29625055 PMID: 29625050 PMID: 29617662 PMID: 30643250 PMID: 32214244 PMID: 29625049 PMID: 29850653
1709	TCGA-QU-A6IN	TCGA PRAD	localized	1	1	0	1	PMID: 29625048 PMID: 29596782 PMID: 29622463 PMID: 29617662 PMID: 29625055 PMID: 29625050 PMID: 29617662 PMID: 30643250 PMID: 32214244 PMID: 29625049 PMID: 29850653
1710	TCGA-QU-A6IO	TCGA PRAD	localized	1	1	0	1	PMID: 29625048 PMID: 29596782 PMID: 29622463 PMID: 29617662 PMID: 29625055 PMID: 29625050 PMID: 29617662 PMID: 30643250 PMID: 32214244 PMID: 29625049 PMID: 29850653
1711	TCGA-QU-A6IP	TCGA PRAD	localized	1	1	0	1	PMID: 29625048 PMID: 29596782 PMID: 29622463 PMID: 29617662 PMID: 29625055 PMID: 29625050 PMID: 29617662 PMID: 30643250 PMID: 32214244 PMID: 29625049 PMID: 29850653
1712	TCGA-SU-A7E7	TCGA PRAD	localized	1	1	0	1	PMID: 29625048 PMID: 29596782 PMID: 29622463 PMID: 29617662 PMID: 29625055 PMID: 29625050 PMID: 29617662 PMID: 30643250 PMID: 32214244 PMID: 29625049 PMID: 29850653
1713	TCGA-TK-A8OK	TCGA PRAD	localized	1	1	0	1	PMID: 29625048 PMID: 29596782 PMID: 29622463 PMID: 29617662 PMID: 29625055 PMID: 29625050 PMID: 29617662 PMID: 30643250 PMID: 32214244 PMID: 29625049 PMID: 29850653
1714	TCGA-TP-A8TT	TCGA PRAD	localized	1	1	0	1	PMID: 29625048 PMID: 29596782 PMID: 29622463 PMID: 29617662 PMID: 29625055 PMID: 29625050 PMID: 29617662 PMID: 30643250 PMID: 32214244 PMID: 29625049 PMID: 29850653
1715	TCGA-TP-A8TV	TCGA PRAD	localized	1	1	0	1	PMID: 29625048 PMID: 29596782 PMID: 29622463 PMID: 29617662 PMID: 29625055 PMID: 29625050 PMID: 29617662 PMID: 30643250 PMID: 32214244 PMID: 29625049 PMID: 29850653
1716	TCGA-V1-A8MF	TCGA PRAD	localized	1	1	0	1	PMID: 29625048 PMID: 29596782 PMID: 29622463 PMID: 29617662 PMID: 29625055 PMID: 29625050 PMID: 29617662 PMID: 30643250 PMID: 32214244 PMID: 29625049 PMID: 29850653
1717	TCGA-V1-A8MG	TCGA PRAD	localized	1	1	0	1	PMID: 29625048 PMID: 29596782 PMID: 29622463 PMID: 29617662 PMID: 29625055 PMID: 29625050 PMID: 29617662 PMID: 30643250 PMID: 32214244 PMID: 29625049 PMID: 29850653
1718	TCGA-V1-A8MJ	TCGA PRAD	localized	1	1	0	1	PMID: 29625048 PMID: 29596782 PMID: 29622463 PMID: 29617662 PMID: 29625055 PMID: 29625050 PMID: 29617662 PMID: 30643250 PMID: 32214244 PMID: 29625049 PMID: 29850653
1719	TCGA-V1-A8MK	TCGA PRAD	localized	1	1	0	1	PMID: 29625048 PMID: 29596782 PMID: 29622463 PMID: 29617662 PMID: 29625055 PMID: 29625050 PMID: 29617662 PMID: 30643250 PMID: 32214244 PMID: 29625049 PMID: 29850653
1720	TCGA-V1-A8ML	TCGA PRAD	localized	1	1	0	1	PMID: 29625048 PMID: 29596782 PMID: 29622463 PMID: 29617662 PMID: 29625055 PMID: 29625050 PMID: 29617662 PMID: 30643250 PMID: 32214244 PMID: 29625049 PMID: 29850653
1721	TCGA-V1-A8MM	TCGA PRAD	localized	1	1	0	1	PMID: 29625048 PMID: 29596782 PMID: 29622463 PMID: 29617662 PMID: 29625055 PMID: 29625050 PMID: 29617662 PMID: 30643250 PMID: 32214244 PMID: 29625049 PMID: 29850653
1722	TCGA-V1-A8MU	TCGA PRAD	localized	1	1	0	1	PMID: 29625048 PMID: 29596782 PMID: 29622463 PMID: 29617662 PMID: 29625055 PMID: 29625050 PMID: 29617662 PMID: 30643250 PMID: 32214244 PMID: 29625049 PMID: 29850653
1723	TCGA-V1-A8WL	TCGA PRAD	localized	1	1	0	1	PMID: 29625048 PMID: 29596782 PMID: 29622463 PMID: 29617662 PMID: 29625055 PMID: 29625050 PMID: 29617662 PMID: 30643250 PMID: 32214244 PMID: 29625049 PMID: 29850653
1724	TCGA-V1-A8WN	TCGA PRAD	localized	1	1	0	1	PMID: 29625048 PMID: 29596782 PMID: 29622463 PMID: 29617662 PMID: 29625055 PMID: 29625050 PMID: 29617662 PMID: 30643250 PMID: 32214244 PMID: 29625049 PMID: 29850653
1725	TCGA-V1-A8WS	TCGA PRAD	localized	1	1	0	1	PMID: 29625048 PMID: 29596782 PMID: 29622463 PMID: 29617662 PMID: 29625055 PMID: 29625050 PMID: 29617662 PMID: 30643250 PMID: 32214244 PMID: 29625049 PMID: 29850653
1726	TCGA-V1-A8WV	TCGA PRAD	localized	1	1	0	1	PMID: 29625048 PMID: 29596782 PMID: 29622463 PMID: 29617662 PMID: 29625055 PMID: 29625050 PMID: 29617662 PMID: 30643250 PMID: 32214244 PMID: 29625049 PMID: 29850653
1727	TCGA-V1-A8WW	TCGA PRAD	localized	1	1	0	1	PMID: 29625048 PMID: 29596782 PMID: 29622463 PMID: 29617662 PMID: 29625055 PMID: 29625050 PMID: 29617662 PMID: 30643250 PMID: 32214244 PMID: 29625049 PMID: 29850653
1728	TCGA-V1-A8X3	TCGA PRAD	localized	1	1	0	1	PMID: 29625048 PMID: 29596782 PMID: 29622463 PMID: 29617662 PMID: 29625055 PMID: 29625050 PMID: 29617662 PMID: 30643250 PMID: 32214244 PMID: 29625049 PMID: 29850653
1729	TCGA-V1-A9O5	TCGA PRAD	localized	1	1	0	1	PMID: 29625048 PMID: 29596782 PMID: 29622463 PMID: 29617662 PMID: 29625055 PMID: 29625050 PMID: 29617662 PMID: 30643250 PMID: 32214244 PMID: 29625049 PMID: 29850653
1730	TCGA-V1-A9O7	TCGA PRAD	localized	1	1	0	1	PMID: 29625048 PMID: 29596782 PMID: 29622463 PMID: 29617662 PMID: 29625055 PMID: 29625050 PMID: 29617662 PMID: 30643250 PMID: 32214244 PMID: 29625049 PMID: 29850653
1731	TCGA-V1-A9O9	TCGA PRAD	localized	1	1	0	1	PMID: 29625048 PMID: 29596782 PMID: 29622463 PMID: 29617662 PMID: 29625055 PMID: 29625050 PMID: 29617662 PMID: 30643250 PMID: 32214244 PMID: 29625049 PMID: 29850653
1732	TCGA-V1-A9OA	TCGA PRAD	localized	1	1	0	1	PMID: 29625048 PMID: 29596782 PMID: 29622463 PMID: 29617662 PMID: 29625055 PMID: 29625050 PMID: 29617662 PMID: 30643250 PMID: 32214244 PMID: 29625049 PMID: 29850653
1733	TCGA-V1-A9OF	TCGA PRAD	localized	1	1	0	1	PMID: 29625048 PMID: 29596782 PMID: 29622463 PMID: 29617662 PMID: 29625055 PMID: 29625050 PMID: 29617662 PMID: 30643250 PMID: 32214244 PMID: 29625049 PMID: 29850653
1734	TCGA-V1-A9OH	TCGA PRAD	localized	1	1	0	1	PMID: 29625048 PMID: 29596782 PMID: 29622463 PMID: 29617662 PMID: 29625055 PMID: 29625050 PMID: 29617662 PMID: 30643250 PMID: 32214244 PMID: 29625049 PMID: 29850653
1735	TCGA-V1-A9OL	TCGA PRAD	localized	1	1	0	1	PMID: 29625048 PMID: 29596782 PMID: 29622463 PMID: 29617662 PMID: 29625055 PMID: 29625050 PMID: 29617662 PMID: 30643250 PMID: 32214244 PMID: 29625049 PMID: 29850653
1736	TCGA-V1-A9OQ	TCGA PRAD	localized	1	1	0	1	PMID: 29625048 PMID: 29596782 PMID: 29622463 PMID: 29617662 PMID: 29625055 PMID: 29625050 PMID: 29617662 PMID: 30643250 PMID: 32214244 PMID: 29625049 PMID: 29850653
1737	TCGA-V1-A9OT	TCGA PRAD	localized	1	1	0	1	PMID: 29625048 PMID: 29596782 PMID: 29622463 PMID: 29617662 PMID: 29625055 PMID: 29625050 PMID: 29617662 PMID: 30643250 PMID: 32214244 PMID: 29625049 PMID: 29850653
1738	TCGA-V1-A9OX	TCGA PRAD	localized	1	1	0	1	PMID: 29625048 PMID: 29596782 PMID: 29622463 PMID: 29617662 PMID: 29625055 PMID: 29625050 PMID: 29617662 PMID: 30643250 PMID: 32214244 PMID: 29625049 PMID: 29850653
1739	TCGA-V1-A9OY	TCGA PRAD	localized	1	1	0	1	PMID: 29625048 PMID: 29596782 PMID: 29622463 PMID: 29617662 PMID: 29625055 PMID: 29625050 PMID: 29617662 PMID: 30643250 PMID: 32214244 PMID: 29625049 PMID: 29850653
1740	TCGA-V1-A9Z7	TCGA PRAD	localized	1	1	0	1	PMID: 29625048 PMID: 29596782 PMID: 29622463 PMID: 29617662 PMID: 29625055 PMID: 29625050 PMID: 29617662 PMID: 30643250 PMID: 32214244 PMID: 29625049 PMID: 29850653
1741	TCGA-V1-A9Z8	TCGA PRAD	localized	1	1	0	1	PMID: 29625048 PMID: 29596782 PMID: 29622463 PMID: 29617662 PMID: 29625055 PMID: 29625050 PMID: 29617662 PMID: 30643250 PMID: 32214244 PMID: 29625049 PMID: 29850653
1742	TCGA-V1-A9Z9	TCGA PRAD	localized	1	1	0	1	PMID: 29625048 PMID: 29596782 PMID: 29622463 PMID: 29617662 PMID: 29625055 PMID: 29625050 PMID: 29617662 PMID: 30643250 PMID: 32214244 PMID: 29625049 PMID: 29850653
1743	TCGA-V1-A9ZG	TCGA PRAD	localized	1	1	0	1	PMID: 29625048 PMID: 29596782 PMID: 29622463 PMID: 29617662 PMID: 29625055 PMID: 29625050 PMID: 29617662 PMID: 30643250 PMID: 32214244 PMID: 29625049 PMID: 29850653
1744	TCGA-V1-A9ZI	TCGA PRAD	localized	1	1	0	1	PMID: 29625048 PMID: 29596782 PMID: 29622463 PMID: 29617662 PMID: 29625055 PMID: 29625050 PMID: 29617662 PMID: 30643250 PMID: 32214244 PMID: 29625049 PMID: 29850653
1745	TCGA-V1-A9ZK	TCGA PRAD	localized	1	1	0	1	PMID: 29625048 PMID: 29596782 PMID: 29622463 PMID: 29617662 PMID: 29625055 PMID: 29625050 PMID: 29617662 PMID: 30643250 PMID: 32214244 PMID: 29625049 PMID: 29850653
1746	TCGA-V1-A9ZR	TCGA PRAD	localized	1	1	0	1	PMID: 29625048 PMID: 29596782 PMID: 29622463 PMID: 29617662 PMID: 29625055 PMID: 29625050 PMID: 29617662 PMID: 30643250 PMID: 32214244 PMID: 29625049 PMID: 29850653
1747	TCGA-VN-A88I	TCGA PRAD	localized	1	1	0	1	PMID: 29625048 PMID: 29596782 PMID: 29622463 PMID: 29617662 PMID: 29625055 PMID: 29625050 PMID: 29617662 PMID: 30643250 PMID: 32214244 PMID: 29625049 PMID: 29850653
1748	TCGA-VN-A88K	TCGA PRAD	localized	1	1	0	1	PMID: 29625048 PMID: 29596782 PMID: 29622463 PMID: 29617662 PMID: 29625055 PMID: 29625050 PMID: 29617662 PMID: 30643250 PMID: 32214244 PMID: 29625049 PMID: 29850653
1749	TCGA-VN-A88L	TCGA PRAD	localized	1	1	0	1	PMID: 29625048 PMID: 29596782 PMID: 29622463 PMID: 29617662 PMID: 29625055 PMID: 29625050 PMID: 29617662 PMID: 30643250 PMID: 32214244 PMID: 29625049 PMID: 29850653
1750	TCGA-VN-A88M	TCGA PRAD	localized	1	1	0	1	PMID: 29625048 PMID: 29596782 PMID: 29622463 PMID: 29617662 PMID: 29625055 PMID: 29625050 PMID: 29617662 PMID: 30643250 PMID: 32214244 PMID: 29625049 PMID: 29850653
1751	TCGA-VN-A88N	TCGA PRAD	localized	1	1	0	1	PMID: 29625048 PMID: 29596782 PMID: 29622463 PMID: 29617662 PMID: 29625055 PMID: 29625050 PMID: 29617662 PMID: 30643250 PMID: 32214244 PMID: 29625049 PMID: 29850653
1752	TCGA-VN-A88O	TCGA PRAD	localized	1	1	0	1	PMID: 29625048 PMID: 29596782 PMID: 29622463 PMID: 29617662 PMID: 29625055 PMID: 29625050 PMID: 29617662 PMID: 30643250 PMID: 32214244 PMID: 29625049 PMID: 29850653
1753	TCGA-VN-A88P	TCGA PRAD	localized	1	1	0	1	PMID: 29625048 PMID: 29596782 PMID: 29622463 PMID: 29617662 PMID: 29625055 PMID: 29625050 PMID: 29617662 PMID: 30643250 PMID: 32214244 PMID: 29625049 PMID: 29850653
1754	TCGA-VN-A88Q	TCGA PRAD	localized	1	1	0	1	PMID: 29625048 PMID: 29596782 PMID: 29622463 PMID: 29617662 PMID: 29625055 PMID: 29625050 PMID: 29617662 PMID: 30643250 PMID: 32214244 PMID: 29625049 PMID: 29850653
1755	TCGA-VN-A88R	TCGA PRAD	localized	1	1	0	1	PMID: 29625048 PMID: 29596782 PMID: 29622463 PMID: 29617662 PMID: 29625055 PMID: 29625050 PMID: 29617662 PMID: 30643250 PMID: 32214244 PMID: 29625049 PMID: 29850653
1756	TCGA-VN-A943	TCGA PRAD	localized	1	1	0	1	PMID: 29625048 PMID: 29596782 PMID: 29622463 PMID: 29617662 PMID: 29625055 PMID: 29625050 PMID: 29617662 PMID: 30643250 PMID: 32214244 PMID: 29625049 PMID: 29850653
1757	TCGA-VP-A872	TCGA PRAD	localized	1	1	0	1	PMID: 29625048 PMID: 29596782 PMID: 29622463 PMID: 29617662 PMID: 29625055 PMID: 29625050 PMID: 29617662 PMID: 30643250 PMID: 32214244 PMID: 29625049 PMID: 29850653
1758	TCGA-VP-A875	TCGA PRAD	localized	1	1	0	1	PMID: 29625048 PMID: 29596782 PMID: 29622463 PMID: 29617662 PMID: 29625055 PMID: 29625050 PMID: 29617662 PMID: 30643250 PMID: 32214244 PMID: 29625049 PMID: 29850653
1759	TCGA-VP-A876	TCGA PRAD	localized	1	1	0	1	PMID: 29625048 PMID: 29596782 PMID: 29622463 PMID: 29617662 PMID: 29625055 PMID: 29625050 PMID: 29617662 PMID: 30643250 PMID: 32214244 PMID: 29625049 PMID: 29850653
1760	TCGA-VP-A878	TCGA PRAD	localized	1	1	0	1	PMID: 29625048 PMID: 29596782 PMID: 29622463 PMID: 29617662 PMID: 29625055 PMID: 29625050 PMID: 29617662 PMID: 30643250 PMID: 32214244 PMID: 29625049 PMID: 29850653
1761	TCGA-VP-A879	TCGA PRAD	localized	1	1	0	1	PMID: 29625048 PMID: 29596782 PMID: 29622463 PMID: 29617662 PMID: 29625055 PMID: 29625050 PMID: 29617662 PMID: 30643250 PMID: 32214244 PMID: 29625049 PMID: 29850653
1762	TCGA-VP-A87B	TCGA PRAD	localized	1	1	0	1	PMID: 29625048 PMID: 29596782 PMID: 29622463 PMID: 29617662 PMID: 29625055 PMID: 29625050 PMID: 29617662 PMID: 30643250 PMID: 32214244 PMID: 29625049 PMID: 29850653
1763	TCGA-VP-A87C	TCGA PRAD	localized	1	1	0	1	PMID: 29625048 PMID: 29596782 PMID: 29622463 PMID: 29617662 PMID: 29625055 PMID: 29625050 PMID: 29617662 PMID: 30643250 PMID: 32214244 PMID: 29625049 PMID: 29850653
1764	TCGA-VP-A87D	TCGA PRAD	localized	1	1	0	1	PMID: 29625048 PMID: 29596782 PMID: 29622463 PMID: 29617662 PMID: 29625055 PMID: 29625050 PMID: 29617662 PMID: 30643250 PMID: 32214244 PMID: 29625049 PMID: 29850653
1765	TCGA-VP-A87E	TCGA PRAD	localized	1	1	0	1	PMID: 29625048 PMID: 29596782 PMID: 29622463 PMID: 29617662 PMID: 29625055 PMID: 29625050 PMID: 29617662 PMID: 30643250 PMID: 32214244 PMID: 29625049 PMID: 29850653
1766	TCGA-VP-A87H	TCGA PRAD	localized	1	1	0	1	PMID: 29625048 PMID: 29596782 PMID: 29622463 PMID: 29617662 PMID: 29625055 PMID: 29625050 PMID: 29617662 PMID: 30643250 PMID: 32214244 PMID: 29625049 PMID: 29850653
1767	TCGA-VP-A87J	TCGA PRAD	localized	1	1	0	1	PMID: 29625048 PMID: 29596782 PMID: 29622463 PMID: 29617662 PMID: 29625055 PMID: 29625050 PMID: 29617662 PMID: 30643250 PMID: 32214244 PMID: 29625049 PMID: 29850653
1768	TCGA-VP-A87K	TCGA PRAD	localized	1	1	0	1	PMID: 29625048 PMID: 29596782 PMID: 29622463 PMID: 29617662 PMID: 29625055 PMID: 29625050 PMID: 29617662 PMID: 30643250 PMID: 32214244 PMID: 29625049 PMID: 29850653
1769	TCGA-VP-AA1N	TCGA PRAD	localized	1	1	0	1	PMID: 29625048 PMID: 29596782 PMID: 29622463 PMID: 29617662 PMID: 29625055 PMID: 29625050 PMID: 29617662 PMID: 30643250 PMID: 32214244 PMID: 29625049 PMID: 29850653
1770	TCGA-WW-A8ZI	TCGA PRAD	localized	1	1	0	1	PMID: 29625048 PMID: 29596782 PMID: 29622463 PMID: 29617662 PMID: 29625055 PMID: 29625050 PMID: 29617662 PMID: 30643250 PMID: 32214244 PMID: 29625049 PMID: 29850653
1771	TCGA-X4-A8KQ	TCGA PRAD	localized	1	1	0	1	PMID: 29625048 PMID: 29596782 PMID: 29622463 PMID: 29617662 PMID: 29625055 PMID: 29625050 PMID: 29617662 PMID: 30643250 PMID: 32214244 PMID: 29625049 PMID: 29850653
1772	TCGA-X4-A8KS	TCGA PRAD	localized	1	1	0	1	PMID: 29625048 PMID: 29596782 PMID: 29622463 PMID: 29617662 PMID: 29625055 PMID: 29625050 PMID: 29617662 PMID: 30643250 PMID: 32214244 PMID: 29625049 PMID: 29850653
1773	TCGA-XA-A8JR	TCGA PRAD	localized	1	1	0	1	PMID: 29625048 PMID: 29596782 PMID: 29622463 PMID: 29617662 PMID: 29625055 PMID: 29625050 PMID: 29617662 PMID: 30643250 PMID: 32214244 PMID: 29625049 PMID: 29850653
1774	TCGA-XJ-A83F	TCGA PRAD	localized	1	1	0	1	PMID: 29625048 PMID: 29596782 PMID: 29622463 PMID: 29617662 PMID: 29625055 PMID: 29625050 PMID: 29617662 PMID: 30643250 PMID: 32214244 PMID: 29625049 PMID: 29850653
1775	TCGA-XJ-A83G	TCGA PRAD	localized	1	1	0	1	PMID: 29625048 PMID: 29596782 PMID: 29622463 PMID: 29617662 PMID: 29625055 PMID: 29625050 PMID: 29617662 PMID: 30643250 PMID: 32214244 PMID: 29625049 PMID: 29850653
1776	TCGA-XJ-A83H	TCGA PRAD	localized	1	1	0	1	PMID: 29625048 PMID: 29596782 PMID: 29622463 PMID: 29617662 PMID: 29625055 PMID: 29625050 PMID: 29617662 PMID: 30643250 PMID: 32214244 PMID: 29625049 PMID: 29850653
1777	TCGA-XJ-A9DI	TCGA PRAD	localized	1	1	0	1	PMID: 29625048 PMID: 29596782 PMID: 29622463 PMID: 29617662 PMID: 29625055 PMID: 29625050 PMID: 29617662 PMID: 30643250 PMID: 32214244 PMID: 29625049 PMID: 29850653
1778	TCGA-XJ-A9DK	TCGA PRAD	localized	1	1	0	1	PMID: 29625048 PMID: 29596782 PMID: 29622463 PMID: 29617662 PMID: 29625055 PMID: 29625050 PMID: 29617662 PMID: 30643250 PMID: 32214244 PMID: 29625049 PMID: 29850653
1779	TCGA-XJ-A9DQ	TCGA PRAD	localized	1	1	0	1	PMID: 29625048 PMID: 29596782 PMID: 29622463 PMID: 29617662 PMID: 29625055 PMID: 29625050 PMID: 29617662 PMID: 30643250 PMID: 32214244 PMID: 29625049 PMID: 29850653
1780	TCGA-XJ-A9DX	TCGA PRAD	localized	1	1	0	1	PMID: 29625048 PMID: 29596782 PMID: 29622463 PMID: 29617662 PMID: 29625055 PMID: 29625050 PMID: 29617662 PMID: 30643250 PMID: 32214244 PMID: 29625049 PMID: 29850653
1781	TCGA-XK-AAIR	TCGA PRAD	localized	1	1	0	1	PMID: 29625048 PMID: 29596782 PMID: 29622463 PMID: 29617662 PMID: 29625055 PMID: 29625050 PMID: 29617662 PMID: 30643250 PMID: 32214244 PMID: 29625049 PMID: 29850653
1782	TCGA-XK-AAIV	TCGA PRAD	localized	1	1	0	1	PMID: 29625048 PMID: 29596782 PMID: 29622463 PMID: 29617662 PMID: 29625055 PMID: 29625050 PMID: 29617662 PMID: 30643250 PMID: 32214244 PMID: 29625049 PMID: 29850653
1783	TCGA-XK-AAIW	TCGA PRAD	localized	1	1	0	1	PMID: 29625048 PMID: 29596782 PMID: 29622463 PMID: 29617662 PMID: 29625055 PMID: 29625050 PMID: 29617662 PMID: 30643250 PMID: 32214244 PMID: 29625049 PMID: 29850653
1784	TCGA-XK-AAJA	TCGA PRAD	localized	1	1	0	1	PMID: 29625048 PMID: 29596782 PMID: 29622463 PMID: 29617662 PMID: 29625055 PMID: 29625050 PMID: 29617662 PMID: 30643250 PMID: 32214244 PMID: 29625049 PMID: 29850653
1785	TCGA-XK-AAJP	TCGA PRAD	localized	1	1	0	1	PMID: 29625048 PMID: 29596782 PMID: 29622463 PMID: 29617662 PMID: 29625055 PMID: 29625050 PMID: 29617662 PMID: 30643250 PMID: 32214244 PMID: 29625049 PMID: 29850653
1786	TCGA-XK-AAJR	TCGA PRAD	localized	1	1	0	1	PMID: 29625048 PMID: 29596782 PMID: 29622463 PMID: 29617662 PMID: 29625055 PMID: 29625050 PMID: 29617662 PMID: 30643250 PMID: 32214244 PMID: 29625049 PMID: 29850653
1787	TCGA-XK-AAJT	TCGA PRAD	localized	1	1	0	1	PMID: 29625048 PMID: 29596782 PMID: 29622463 PMID: 29617662 PMID: 29625055 PMID: 29625050 PMID: 29617662 PMID: 30643250 PMID: 32214244 PMID: 29625049 PMID: 29850653
1788	TCGA-XK-AAJU	TCGA PRAD	localized	1	1	0	1	PMID: 29625048 PMID: 29596782 PMID: 29622463 PMID: 29617662 PMID: 29625055 PMID: 29625050 PMID: 29617662 PMID: 30643250 PMID: 32214244 PMID: 29625049 PMID: 29850653
1789	TCGA-XQ-A8TA	TCGA PRAD	localized	1	1	0	1	PMID: 29625048 PMID: 29596782 PMID: 29622463 PMID: 29617662 PMID: 29625055 PMID: 29625050 PMID: 29617662 PMID: 30643250 PMID: 32214244 PMID: 29625049 PMID: 29850653
1790	TCGA-XQ-A8TB	TCGA PRAD	localized	1	1	0	1	PMID: 29625048 PMID: 29596782 PMID: 29622463 PMID: 29617662 PMID: 29625055 PMID: 29625050 PMID: 29617662 PMID: 30643250 PMID: 32214244 PMID: 29625049 PMID: 29850653
1791	TCGA-Y6-A8TL	TCGA PRAD	localized	1	1	0	1	PMID: 29625048 PMID: 29596782 PMID: 29622463 PMID: 29617662 PMID: 29625055 PMID: 29625050 PMID: 29617662 PMID: 30643250 PMID: 32214244 PMID: 29625049 PMID: 29850653
1792	TCGA-Y6-A9XI	TCGA PRAD	localized	1	1	0	1	PMID: 29625048 PMID: 29596782 PMID: 29622463 PMID: 29617662 PMID: 29625055 PMID: 29625050 PMID: 29617662 PMID: 30643250 PMID: 32214244 PMID: 29625049 PMID: 29850653
1793	TCGA-YJ-A8SW	TCGA PRAD	localized	1	1	0	1	PMID: 29625048 PMID: 29596782 PMID: 29622463 PMID: 29617662 PMID: 29625055 PMID: 29625050 PMID: 29617662 PMID: 30643250 PMID: 32214244 PMID: 29625049 PMID: 29850653
1794	TCGA-YL-A8HJ	TCGA PRAD	localized	1	1	0	1	PMID: 29625048 PMID: 29596782 PMID: 29622463 PMID: 29617662 PMID: 29625055 PMID: 29625050 PMID: 29617662 PMID: 30643250 PMID: 32214244 PMID: 29625049 PMID: 29850653
1795	TCGA-YL-A8HK	TCGA PRAD	localized	1	1	0	1	PMID: 29625048 PMID: 29596782 PMID: 29622463 PMID: 29617662 PMID: 29625055 PMID: 29625050 PMID: 29617662 PMID: 30643250 PMID: 32214244 PMID: 29625049 PMID: 29850653
1796	TCGA-YL-A8HL	TCGA PRAD	localized	1	1	0	1	PMID: 29625048 PMID: 29596782 PMID: 29622463 PMID: 29617662 PMID: 29625055 PMID: 29625050 PMID: 29617662 PMID: 30643250 PMID: 32214244 PMID: 29625049 PMID: 29850653
1797	TCGA-YL-A8HM	TCGA PRAD	localized	1	1	0	1	PMID: 29625048 PMID: 29596782 PMID: 29622463 PMID: 29617662 PMID: 29625055 PMID: 29625050 PMID: 29617662 PMID: 30643250 PMID: 32214244 PMID: 29625049 PMID: 29850653
1798	TCGA-YL-A8HO	TCGA PRAD	localized	1	1	0	1	PMID: 29625048 PMID: 29596782 PMID: 29622463 PMID: 29617662 PMID: 29625055 PMID: 29625050 PMID: 29617662 PMID: 30643250 PMID: 32214244 PMID: 29625049 PMID: 29850653
1799	TCGA-YL-A8S8	TCGA PRAD	localized	1	1	0	1	PMID: 29625048 PMID: 29596782 PMID: 29622463 PMID: 29617662 PMID: 29625055 PMID: 29625050 PMID: 29617662 PMID: 30643250 PMID: 32214244 PMID: 29625049 PMID: 29850653
1800	TCGA-YL-A8S9	TCGA PRAD	localized	1	1	0	1	PMID: 29625048 PMID: 29596782 PMID: 29622463 PMID: 29617662 PMID: 29625055 PMID: 29625050 PMID: 29617662 PMID: 30643250 PMID: 32214244 PMID: 29625049 PMID: 29850653
1801	TCGA-YL-A8SA	TCGA PRAD	localized	1	1	0	1	PMID: 29625048 PMID: 29596782 PMID: 29622463 PMID: 29617662 PMID: 29625055 PMID: 29625050 PMID: 29617662 PMID: 30643250 PMID: 32214244 PMID: 29625049 PMID: 29850653
1802	TCGA-YL-A8SB	TCGA PRAD	localized	1	1	0	1	PMID: 29625048 PMID: 29596782 PMID: 29622463 PMID: 29617662 PMID: 29625055 PMID: 29625050 PMID: 29617662 PMID: 30643250 PMID: 32214244 PMID: 29625049 PMID: 29850653
1803	TCGA-YL-A8SC	TCGA PRAD	localized	1	1	0	1	PMID: 29625048 PMID: 29596782 PMID: 29622463 PMID: 29617662 PMID: 29625055 PMID: 29625050 PMID: 29617662 PMID: 30643250 PMID: 32214244 PMID: 29625049 PMID: 29850653
1804	TCGA-YL-A8SF	TCGA PRAD	localized	1	1	0	1	PMID: 29625048 PMID: 29596782 PMID: 29622463 PMID: 29617662 PMID: 29625055 PMID: 29625050 PMID: 29617662 PMID: 30643250 PMID: 32214244 PMID: 29625049 PMID: 29850653
1805	TCGA-YL-A8SH	TCGA PRAD	localized	1	1	0	1	PMID: 29625048 PMID: 29596782 PMID: 29622463 PMID: 29617662 PMID: 29625055 PMID: 29625050 PMID: 29617662 PMID: 30643250 PMID: 32214244 PMID: 29625049 PMID: 29850653
1806	TCGA-YL-A8SI	TCGA PRAD	localized	1	1	0	1	PMID: 29625048 PMID: 29596782 PMID: 29622463 PMID: 29617662 PMID: 29625055 PMID: 29625050 PMID: 29617662 PMID: 30643250 PMID: 32214244 PMID: 29625049 PMID: 29850653
1807	TCGA-YL-A8SJ	TCGA PRAD	localized	1	1	0	1	PMID: 29625048 PMID: 29596782 PMID: 29622463 PMID: 29617662 PMID: 29625055 PMID: 29625050 PMID: 29617662 PMID: 30643250 PMID: 32214244 PMID: 29625049 PMID: 29850653
1808	TCGA-YL-A8SK	TCGA PRAD	localized	1	1	0	1	PMID: 29625048 PMID: 29596782 PMID: 29622463 PMID: 29617662 PMID: 29625055 PMID: 29625050 PMID: 29617662 PMID: 30643250 PMID: 32214244 PMID: 29625049 PMID: 29850653
1809	TCGA-YL-A8SL	TCGA PRAD	localized	1	1	0	1	PMID: 29625048 PMID: 29596782 PMID: 29622463 PMID: 29617662 PMID: 29625055 PMID: 29625050 PMID: 29617662 PMID: 30643250 PMID: 32214244 PMID: 29625049 PMID: 29850653
1810	TCGA-YL-A8SO	TCGA PRAD	localized	1	1	0	1	PMID: 29625048 PMID: 29596782 PMID: 29622463 PMID: 29617662 PMID: 29625055 PMID: 29625050 PMID: 29617662 PMID: 30643250 PMID: 32214244 PMID: 29625049 PMID: 29850653
1811	TCGA-YL-A8SP	TCGA PRAD	localized	1	1	0	1	PMID: 29625048 PMID: 29596782 PMID: 29622463 PMID: 29617662 PMID: 29625055 PMID: 29625050 PMID: 29617662 PMID: 30643250 PMID: 32214244 PMID: 29625049 PMID: 29850653
1812	TCGA-YL-A8SQ	TCGA PRAD	localized	1	1	0	1	PMID: 29625048 PMID: 29596782 PMID: 29622463 PMID: 29617662 PMID: 29625055 PMID: 29625050 PMID: 29617662 PMID: 30643250 PMID: 32214244 PMID: 29625049 PMID: 29850653
1813	TCGA-YL-A8SR	TCGA PRAD	localized	1	1	0	1	PMID: 29625048 PMID: 29596782 PMID: 29622463 PMID: 29617662 PMID: 29625055 PMID: 29625050 PMID: 29617662 PMID: 30643250 PMID: 32214244 PMID: 29625049 PMID: 29850653
1814	TCGA-YL-A9WH	TCGA PRAD	localized	1	1	0	1	PMID: 29625048 PMID: 29596782 PMID: 29622463 PMID: 29617662 PMID: 29625055 PMID: 29625050 PMID: 29617662 PMID: 30643250 PMID: 32214244 PMID: 29625049 PMID: 29850653
1815	TCGA-YL-A9WI	TCGA PRAD	localized	1	1	0	1	PMID: 29625048 PMID: 29596782 PMID: 29622463 PMID: 29617662 PMID: 29625055 PMID: 29625050 PMID: 29617662 PMID: 30643250 PMID: 32214244 PMID: 29625049 PMID: 29850653
1816	TCGA-YL-A9WJ	TCGA PRAD	localized	1	1	0	1	PMID: 29625048 PMID: 29596782 PMID: 29622463 PMID: 29617662 PMID: 29625055 PMID: 29625050 PMID: 29617662 PMID: 30643250 PMID: 32214244 PMID: 29625049 PMID: 29850653
1817	TCGA-YL-A9WK	TCGA PRAD	localized	1	1	0	1	PMID: 29625048 PMID: 29596782 PMID: 29622463 PMID: 29617662 PMID: 29625055 PMID: 29625050 PMID: 29617662 PMID: 30643250 PMID: 32214244 PMID: 29625049 PMID: 29850653
1818	TCGA-YL-A9WL	TCGA PRAD	localized	1	1	0	1	PMID: 29625048 PMID: 29596782 PMID: 29622463 PMID: 29617662 PMID: 29625055 PMID: 29625050 PMID: 29617662 PMID: 30643250 PMID: 32214244 PMID: 29625049 PMID: 29850653
1819	TCGA-YL-A9WX	TCGA PRAD	localized	1	1	0	1	PMID: 29625048 PMID: 29596782 PMID: 29622463 PMID: 29617662 PMID: 29625055 PMID: 29625050 PMID: 29617662 PMID: 30643250 PMID: 32214244 PMID: 29625049 PMID: 29850653
1820	TCGA-YL-A9WY	TCGA PRAD	localized	1	1	0	1	PMID: 29625048 PMID: 29596782 PMID: 29622463 PMID: 29617662 PMID: 29625055 PMID: 29625050 PMID: 29617662 PMID: 30643250 PMID: 32214244 PMID: 29625049 PMID: 29850653
1821	TCGA-ZG-A8QW	TCGA PRAD	localized	1	1	0	1	PMID: 29625048 PMID: 29596782 PMID: 29622463 PMID: 29617662 PMID: 29625055 PMID: 29625050 PMID: 29617662 PMID: 30643250 PMID: 32214244 PMID: 29625049 PMID: 29850653
1822	TCGA-ZG-A8QX	TCGA PRAD	localized	1	1	0	1	PMID: 29625048 PMID: 29596782 PMID: 29622463 PMID: 29617662 PMID: 29625055 PMID: 29625050 PMID: 29617662 PMID: 30643250 PMID: 32214244 PMID: 29625049 PMID: 29850653
1823	TCGA-ZG-A8QY	TCGA PRAD	localized	1	1	0	1	PMID: 29625048 PMID: 29596782 PMID: 29622463 PMID: 29617662 PMID: 29625055 PMID: 29625050 PMID: 29617662 PMID: 30643250 PMID: 32214244 PMID: 29625049 PMID: 29850653
1824	TCGA-ZG-A8QZ	TCGA PRAD	localized	1	1	0	1	PMID: 29625048 PMID: 29596782 PMID: 29622463 PMID: 29617662 PMID: 29625055 PMID: 29625050 PMID: 29617662 PMID: 30643250 PMID: 32214244 PMID: 29625049 PMID: 29850653
1825	TCGA-ZG-A9KY	TCGA PRAD	localized	1	1	0	1	PMID: 29625048 PMID: 29596782 PMID: 29622463 PMID: 29617662 PMID: 29625055 PMID: 29625050 PMID: 29617662 PMID: 30643250 PMID: 32214244 PMID: 29625049 PMID: 29850653
1826	TCGA-ZG-A9L0	TCGA PRAD	localized	1	1	0	1	PMID: 29625048 PMID: 29596782 PMID: 29622463 PMID: 29617662 PMID: 29625055 PMID: 29625050 PMID: 29617662 PMID: 30643250 PMID: 32214244 PMID: 29625049 PMID: 29850653
1827	TCGA-ZG-A9L1	TCGA PRAD	localized	1	1	0	1	PMID: 29625048 PMID: 29596782 PMID: 29622463 PMID: 29617662 PMID: 29625055 PMID: 29625050 PMID: 29617662 PMID: 30643250 PMID: 32214244 PMID: 29625049 PMID: 29850653
1828	TCGA-ZG-A9L2	TCGA PRAD	localized	1	1	0	1	PMID: 29625048 PMID: 29596782 PMID: 29622463 PMID: 29617662 PMID: 29625055 PMID: 29625050 PMID: 29617662 PMID: 30643250 PMID: 32214244 PMID: 29625049 PMID: 29850653
1829	TCGA-ZG-A9L4	TCGA PRAD	localized	1	1	0	1	PMID: 29625048 PMID: 29596782 PMID: 29622463 PMID: 29617662 PMID: 29625055 PMID: 29625050 PMID: 29617662 PMID: 30643250 PMID: 32214244 PMID: 29625049 PMID: 29850653
1830	TCGA-ZG-A9L5	TCGA PRAD	localized	1	1	0	1	PMID: 29625048 PMID: 29596782 PMID: 29622463 PMID: 29617662 PMID: 29625055 PMID: 29625050 PMID: 29617662 PMID: 30643250 PMID: 32214244 PMID: 29625049 PMID: 29850653
1831	TCGA-ZG-A9L6	TCGA PRAD	localized	1	1	0	1	PMID: 29625048 PMID: 29596782 PMID: 29622463 PMID: 29617662 PMID: 29625055 PMID: 29625050 PMID: 29617662 PMID: 30643250 PMID: 32214244 PMID: 29625049 PMID: 29850653
1832	TCGA-ZG-A9L9	TCGA PRAD	localized	1	1	0	1	PMID: 29625048 PMID: 29596782 PMID: 29622463 PMID: 29617662 PMID: 29625055 PMID: 29625050 PMID: 29617662 PMID: 30643250 PMID: 32214244 PMID: 29625049 PMID: 29850653
1833	TCGA-ZG-A9LB	TCGA PRAD	localized	1	1	0	1	PMID: 29625048 PMID: 29596782 PMID: 29622463 PMID: 29617662 PMID: 29625055 PMID: 29625050 PMID: 29617662 PMID: 30643250 PMID: 32214244 PMID: 29625049 PMID: 29850653
1834	TCGA-ZG-A9LM	TCGA PRAD	localized	1	1	0	1	PMID: 29625048 PMID: 29596782 PMID: 29622463 PMID: 29617662 PMID: 29625055 PMID: 29625050 PMID: 29617662 PMID: 30643250 PMID: 32214244 PMID: 29625049 PMID: 29850653
1835	TCGA-ZG-A9LN	TCGA PRAD	localized	1	1	0	1	PMID: 29625048 PMID: 29596782 PMID: 29622463 PMID: 29617662 PMID: 29625055 PMID: 29625050 PMID: 29617662 PMID: 30643250 PMID: 32214244 PMID: 29625049 PMID: 29850653
1836	TCGA-ZG-A9LS	TCGA PRAD	localized	1	1	0	1	PMID: 29625048 PMID: 29596782 PMID: 29622463 PMID: 29617662 PMID: 29625055 PMID: 29625050 PMID: 29617662 PMID: 30643250 PMID: 32214244 PMID: 29625049 PMID: 29850653
1837	TCGA-ZG-A9LU	TCGA PRAD	localized	1	1	0	1	PMID: 29625048 PMID: 29596782 PMID: 29622463 PMID: 29617662 PMID: 29625055 PMID: 29625050 PMID: 29617662 PMID: 30643250 PMID: 32214244 PMID: 29625049 PMID: 29850653
1838	TCGA-ZG-A9LY	TCGA PRAD	localized	1	1	0	1	PMID: 29625048 PMID: 29596782 PMID: 29622463 PMID: 29617662 PMID: 29625055 PMID: 29625050 PMID: 29617662 PMID: 30643250 PMID: 32214244 PMID: 29625049 PMID: 29850653
1839	TCGA-ZG-A9LZ	TCGA PRAD	localized	1	1	0	1	PMID: 29625048 PMID: 29596782 PMID: 29622463 PMID: 29617662 PMID: 29625055 PMID: 29625050 PMID: 29617662 PMID: 30643250 PMID: 32214244 PMID: 29625049 PMID: 29850653
1840	TCGA-ZG-A9M4	TCGA PRAD	localized	1	1	0	1	PMID: 29625048 PMID: 29596782 PMID: 29622463 PMID: 29617662 PMID: 29625055 PMID: 29625050 PMID: 29617662 PMID: 30643250 PMID: 32214244 PMID: 29625049 PMID: 29850653
1841	TCGA-ZG-A9MC	TCGA PRAD	localized	1	1	0	1	PMID: 29625048 PMID: 29596782 PMID: 29622463 PMID: 29617662 PMID: 29625055 PMID: 29625050 PMID: 29617662 PMID: 30643250 PMID: 32214244 PMID: 29625049 PMID: 29850653
1842	TCGA-ZG-A9N3	TCGA PRAD	localized	1	1	0	1	PMID: 29625048 PMID: 29596782 PMID: 29622463 PMID: 29617662 PMID: 29625055 PMID: 29625050 PMID: 29617662 PMID: 30643250 PMID: 32214244 PMID: 29625049 PMID: 29850653
1843	TCGA-ZG-A9ND	TCGA PRAD	localized	1	1	0	1	PMID: 29625048 PMID: 29596782 PMID: 29622463 PMID: 29617662 PMID: 29625055 PMID: 29625050 PMID: 29617662 PMID: 30643250 PMID: 32214244 PMID: 29625049 PMID: 29850653
1844	TCGA-ZG-A9NI	TCGA PRAD	localized	1	1	0	1	PMID: 29625048 PMID: 29596782 PMID: 29622463 PMID: 29617662 PMID: 29625055 PMID: 29625050 PMID: 29617662 PMID: 30643250 PMID: 32214244 PMID: 29625049 PMID: 29850653
