# Supplementary material for: Somatic driver mutation prevalence in 1844 prostate cancers identifies ZNRF3 loss as a predictor of metastatic relapse
Source: Nat Commun. 2021 Oct 29;12:6248. doi: 10.1038/s41467-021-26489-0 (PMC8556363; doi:10.1038/s41467-021-26489-0)
Supplement: Supplementary file 3 — Supplementary Datasets [file 41467_2021_26489_MOESM3_ESM.zip › Supplementary Data/NatComms-Rev2-DataS06.xlsx]

## Sheet: Driversv12-TableS11
Supplementary Data 6 - Associations of ZNRF3 Loss with ETS Fusion Status Across Multiple Independent Cohorts of Localized and Metastatic Prostate Cancer
sample.id	study.id	Disease.State	ZNRF3.CNA.LOSS	ETS.FUSION
ICGC_PCA012	Gerhauser	Localized	0	1
ICGC_PCA013	Gerhauser	Localized	0	0
ICGC_PCA014	Gerhauser	Localized	0	1
ICGC_PCA015	Gerhauser	Localized	0	1
ICGC_PCA016	Gerhauser	Localized	0	1
ICGC_PCA017	Gerhauser	Localized	0	1
ICGC_PCA018	Gerhauser	Localized	0	1
ICGC_PCA019	Gerhauser	Localized	0	1
ICGC_PCA020	Gerhauser	Localized	0	0
ICGC_PCA021	Gerhauser	Localized	0	0
ICGC_PCA022	Gerhauser	Localized	1	1
ICGC_PCA023	Gerhauser	Localized	0	1
ICGC_PCA024	Gerhauser	Localized	0	1
ICGC_PCA025	Gerhauser	Localized	0	1
ICGC_PCA026	Gerhauser	Localized	0	1
ICGC_PCA027	Gerhauser	Localized	0	1
ICGC_PCA028	Gerhauser	Localized	0	1
ICGC_PCA029	Gerhauser	Localized	0	1
ICGC_PCA030	Gerhauser	Localized	1	0
ICGC_PCA031	Gerhauser	Localized	0	1
ICGC_PCA032	Gerhauser	Localized	0	1
ICGC_PCA033	Gerhauser	Localized	0	1
ICGC_PCA034	Gerhauser	Localized	0	0
ICGC_PCA035	Gerhauser	Localized	0	1
ICGC_PCA036	Gerhauser	Localized	0	1
ICGC_PCA037	Gerhauser	Localized	0	1
ICGC_PCA038	Gerhauser	Localized	1	1
ICGC_PCA039	Gerhauser	Localized	0	1
ICGC_PCA040	Gerhauser	Localized	0	1
ICGC_PCA041	Gerhauser	Localized	1	1
ICGC_PCA042	Gerhauser	Localized	0	1
ICGC_PCA043	Gerhauser	Localized	0	1
ICGC_PCA044	Gerhauser	Localized	0	0
ICGC_PCA045	Gerhauser	Localized	0	0
ICGC_PCA046	Gerhauser	Localized	0	1
ICGC_PCA048	Gerhauser	Localized	0	1
ICGC_PCA049	Gerhauser	Localized	0	1
ICGC_PCA050	Gerhauser	Localized	0	1
ICGC_PCA051	Gerhauser	Localized	0	0
ICGC_PCA052	Gerhauser	Localized	0	1
ICGC_PCA053	Gerhauser	Localized	0	0
ICGC_PCA054	Gerhauser	Localized	0	0
ICGC_PCA055	Gerhauser	Localized	0	1
ICGC_PCA056	Gerhauser	Localized	0	1
ICGC_PCA057	Gerhauser	Localized	0	1
ICGC_PCA058	Gerhauser	Localized	0	0
ICGC_PCA059	Gerhauser	Localized	0	1
ICGC_PCA060	Gerhauser	Localized	0	0
ICGC_PCA061	Gerhauser	Localized	0	1
ICGC_PCA062	Gerhauser	Localized	0	1
ICGC_PCA063	Gerhauser	Localized	0	0
ICGC_PCA064	Gerhauser	Localized	0	0
ICGC_PCA065	Gerhauser	Localized	0	1
ICGC_PCA066	Gerhauser	Localized	0	1
ICGC_PCA067	Gerhauser	Localized	0	0
ICGC_PCA068	Gerhauser	Localized	0	0
ICGC_PCA069	Gerhauser	Localized	0	1
ICGC_PCA070	Gerhauser	Localized	0	1
ICGC_PCA071	Gerhauser	Localized	0	0
ICGC_PCA072	Gerhauser	Localized	0	0
ICGC_PCA073	Gerhauser	Localized	0	0
ICGC_PCA074	Gerhauser	Localized	0	1
ICGC_PCA075	Gerhauser	Localized	0	0
ICGC_PCA077	Gerhauser	Localized	0	1
ICGC_PCA078	Gerhauser	Localized	0	0
ICGC_PCA079	Gerhauser	Localized	0	1
ICGC_PCA081	Gerhauser	Localized	0	1
ICGC_PCA082	Gerhauser	Localized	0	1
ICGC_PCA083	Gerhauser	Localized	0	1
ICGC_PCA084	Gerhauser	Localized	0	1
ICGC_PCA085	Gerhauser	Localized	0	1
ICGC_PCA086	Gerhauser	Localized	0	1
ICGC_PCA087	Gerhauser	Localized	0	0
ICGC_PCA088	Gerhauser	Localized	0	0
ICGC_PCA089	Gerhauser	Localized	0	0
ICGC_PCA090	Gerhauser	Localized	0	0
ICGC_PCA091	Gerhauser	Localized	0	1
ICGC_PCA092	Gerhauser	Localized	0	0
ICGC_PCA093	Gerhauser	Localized	0	1
ICGC_PCA094	Gerhauser	Localized	0	0
ICGC_PCA095	Gerhauser	Localized	0	0
ICGC_PCA096	Gerhauser	Localized	0	1
ICGC_PCA097	Gerhauser	Localized	0	0
ICGC_PCA098	Gerhauser	Localized	0	1
ICGC_PCA099	Gerhauser	Localized	0	1
ICGC_PCA100	Gerhauser	Localized	0	0
ICGC_PCA101	Gerhauser	Localized	0	0
ICGC_PCA102	Gerhauser	Localized	0	1
ICGC_PCA103	Gerhauser	Localized	0	1
ICGC_PCA104	Gerhauser	Localized	0	1
ICGC_PCA105	Gerhauser	Localized	0	0
ICGC_PCA106	Gerhauser	Localized	0	1
ICGC_PCA107	Gerhauser	Localized	0	1
ICGC_PCA108	Gerhauser	Localized	0	1
ICGC_PCA110	Gerhauser	Localized	0	1
ICGC_PCA111	Gerhauser	Localized	0	1
ICGC_PCA112	Gerhauser	Localized	0	1
ICGC_PCA113	Gerhauser	Localized	0	1
ICGC_PCA114	Gerhauser	Localized	0	0
ICGC_PCA115	Gerhauser	Localized	0	0
ICGC_PCA116	Gerhauser	Localized	0	1
ICGC_PCA117	Gerhauser	Localized	0	0
ICGC_PCA118	Gerhauser	Localized	0	0
ICGC_PCA121	Gerhauser	Localized	0	0
ICGC_PCA122	Gerhauser	Localized	0	1
ICGC_PCA123	Gerhauser	Localized	0	1
ICGC_PCA124	Gerhauser	Localized	0	1
ICGC_PCA125	Gerhauser	Localized	0	0
ICGC_PCA126	Gerhauser	Localized	0	0
ICGC_PCA127	Gerhauser	Localized	0	1
ICGC_PCA128	Gerhauser	Localized	0	0
ICGC_PCA129	Gerhauser	Localized	0	1
ICGC_PCA130	Gerhauser	Localized	1	1
ICGC_PCA131	Gerhauser	Localized	0	0
ICGC_PCA132	Gerhauser	Localized	0	1
ICGC_PCA133	Gerhauser	Localized	0	0
ICGC_PCA134	Gerhauser	Localized	0	1
ICGC_PCA135	Gerhauser	Localized	0	0
ICGC_PCA136	Gerhauser	Localized	0	1
ICGC_PCA137	Gerhauser	Localized	0	0
ICGC_PCA138	Gerhauser	Localized	0	1
ICGC_PCA139	Gerhauser	Localized	0	0
ICGC_PCA140	Gerhauser	Localized	0	1
ICGC_PCA141	Gerhauser	Localized	0	1
ICGC_PCA142	Gerhauser	Localized	0	1
ICGC_PCA143	Gerhauser	Localized	0	1
ICGC_PCA144	Gerhauser	Localized	0	1
ICGC_PCA145	Gerhauser	Localized	0	1
ICGC_PCA146	Gerhauser	Localized	0	1
ICGC_PCA148	Gerhauser	Localized	0	0
ICGC_PCA149	Gerhauser	Localized	0	1
ICGC_PCA150	Gerhauser	Localized	0	1
ICGC_PCA151	Gerhauser	Localized	0	1
ICGC_PCA152	Gerhauser	Localized	0	1
ICGC_PCA153	Gerhauser	Localized	0	1
ICGC_PCA154	Gerhauser	Localized	0	1
ICGC_PCA155	Gerhauser	Localized	0	1
ICGC_PCA156	Gerhauser	Localized	0	1
ICGC_PCA157	Gerhauser	Localized	0	1
ICGC_PCA158	Gerhauser	Localized	0	0
ICGC_PCA159	Gerhauser	Localized	0	1
ICGC_PCA160	Gerhauser	Localized	0	0
ICGC_PCA161	Gerhauser	Localized	0	1
ICGC_PCA162	Gerhauser	Localized	0	1
ICGC_PCA163	Gerhauser	Localized	0	1
ICGC_PCA164	Gerhauser	Localized	0	0
ICGC_PCA165	Gerhauser	Localized	0	1
ICGC_PCA166	Gerhauser	Localized	0	1
ICGC_PCA167	Gerhauser	Localized	0	1
ICGC_PCA168	Gerhauser	Localized	0	1
ICGC_PCA169	Gerhauser	Localized	0	1
ICGC_PCA170	Gerhauser	Localized	0	1
ICGC_PCA171	Gerhauser	Localized	0	1
ICGC_PCA172	Gerhauser	Localized	0	1
ICGC_PCA173	Gerhauser	Localized	0	1
ICGC_PCA174	Gerhauser	Localized	0	1
ICGC_PCA175	Gerhauser	Localized	0	1
ICGC_PCA176	Gerhauser	Localized	0	1
ICGC_PCA177	Gerhauser	Localized	0	1
ICGC_PCA178	Gerhauser	Localized	0	0
ICGC_PCA179	Gerhauser	Localized	0	1
ICGC_PCA180	Gerhauser	Localized	0	1
ICGC_PCA181	Gerhauser	Localized	1	1
ICGC_PCA182	Gerhauser	Localized	0	1
ICGC_PCA183	Gerhauser	Localized	0	1
ICGC_PCA184	Gerhauser	Localized	1	1
ICGC_PCA185	Gerhauser	Localized	0	1
ICGC_PCA186	Gerhauser	Localized	0	0
ICGC_PCA187	Gerhauser	Localized	0	1
ICGC_PCA188	Gerhauser	Localized	0	1
ICGC_PCA189	Gerhauser	Localized	0	1
ICGC_PCA190	Gerhauser	Localized	1	1
ICGC_PCA191	Gerhauser	Localized	0	1
ICGC_PCA192	Gerhauser	Localized	0	1
ICGC_PCA193	Gerhauser	Localized	0	0
ICGC_PCA194	Gerhauser	Localized	0	0
ICGC_PCA195	Gerhauser	Localized	0	1
ICGC_PCA196	Gerhauser	Localized	0	1
ICGC_PCA197	Gerhauser	Localized	0	1
ICGC_PCA198	Gerhauser	Localized	0	0
ICGC_PCA199	Gerhauser	Localized	0	1
ICGC_PCA200	Gerhauser	Localized	0	1
ICGC_PCAL01	Gerhauser	Localized	0	1
ICGC_PCAL02	Gerhauser	Localized	0	1
ICGC_PCAL03	Gerhauser	Localized	0	1
ICGC_PCAL04	Gerhauser	Localized	0	1
ICGC_PCAL05	Gerhauser	Localized	0	1
ICGC_PCAL06	Gerhauser	Localized	0	1
ICGC_PCAL07	Gerhauser	Localized	0	0
ICGC_PCAL08	Gerhauser	Localized	0	0
ICGC_PCAL09	Gerhauser	Localized	0	1
ICGC_PCAL10	Gerhauser	Localized	0	1
ICGC_PCAL11	Gerhauser	Localized	1	1
ICGC_PCAL12	Gerhauser	Localized	0	1
ICGC_PCAL13	Gerhauser	Localized	1	1
ICGC_PCAL14	Gerhauser	Localized	0	1
ICGC_PCAL15	Gerhauser	Localized	0	1
ICGC_PCAL16	Gerhauser	Localized	0	1
ICGC_PCAL17	Gerhauser	Localized	0	1
ICGC_PCAL18	Gerhauser	Localized	0	1
ICGC_PCAL19	Gerhauser	Localized	0	0
ICGC_PCAL20	Gerhauser	Localized	0	1
ICGC_PCAL21	Gerhauser	Localized	0	0
ICGC_PCAL22	Gerhauser	Localized	0	1
ICGC_PCAL23	Gerhauser	Localized	0	1
ICGC_PCAL24	Gerhauser	Localized	0	1
ICGC_PCAL25	Gerhauser	Localized	0	1
ICGC_PCAL26	Gerhauser	Localized	0	1
ICGC_PCAL27	Gerhauser	Localized	1	1
ICGC_PCAL28	Gerhauser	Localized	0	1
ICGC_PCAL29	Gerhauser	Localized	0	1
ICGC_PCAL30	Gerhauser	Localized	0	1
ICGC_PCAL31	Gerhauser	Localized	0	1
ICGC_PCAL32	Gerhauser	Localized	1	1
ICGC_PCAL33	Gerhauser	Localized	0	1
ICGC_PCAL34	Gerhauser	Localized	0	1
ICGC_PCAL35	Gerhauser	Localized	0	1
ICGC_PCAL36	Gerhauser	Localized	1	1
ICGC_PCAL37	Gerhauser	Localized	0	1
ICGC_PCAL38	Gerhauser	Localized	0	1
ICGC_PCAL39	Gerhauser	Localized	0	1
ICGC_PCAL40	Gerhauser	Localized	0	1
ICGC_PCAL41	Gerhauser	Localized	0	0
ICGC_PCAL42	Gerhauser	Localized	0	1
ICGC_PCAL43	Gerhauser	Localized	0	0
ICGC_PCAL44	Gerhauser	Localized	0	1
ICGC_PCAL45	Gerhauser	Localized	0	1
ICGC_PCAL46	Gerhauser	Localized	0	1
ICGC_PCAL47	Gerhauser	Localized	0	1
ICGC_PCAL48	Gerhauser	Localized	0	0
ICGC_PCA001	Gerhauser	Localized	0	1
ICGC_PCA010	Gerhauser	Localized	0	0
ICGC_PCA011	Gerhauser	Localized	0	1
ICGC_PCA002	Gerhauser	Localized	0	1
ICGC_PCA003	Gerhauser	Localized	0	1
ICGC_PCA004	Gerhauser	Localized	0	1
ICGC_PCA005	Gerhauser	Localized	1	1
ICGC_PCA006	Gerhauser	Localized	0	1
ICGC_PCA007	Gerhauser	Localized	0	1
ICGC_PCA008	Gerhauser	Localized	0	1
ICGC_PCA009	Gerhauser	Localized	0	1
CPCG0001	CPCGENE	Localized	0	1
CPCG0002	CPCGENE	Localized	1	0
CPCG0003	CPCGENE	Localized	0	0
CPCG0004	CPCGENE	Localized	0	1
CPCG0005	CPCGENE	Localized	0	1
CPCG0006	CPCGENE	Localized	0	0
CPCG0007	CPCGENE	Localized	0	0
CPCG0008	CPCGENE	Localized	0	1
CPCG0009	CPCGENE	Localized	0	0
CPCG0015	CPCGENE	Localized	0	1
CPCG0019	CPCGENE	Localized	0	1
CPCG0020	CPCGENE	Localized	0	0
CPCG0022	CPCGENE	Localized	0	0
CPCG0027	CPCGENE	Localized	0	0
CPCG0030	CPCGENE	Localized	0	0
CPCG0036	CPCGENE	Localized	1	0
CPCG0040	CPCGENE	Localized	0	0
CPCG0042	CPCGENE	Localized	0	0
CPCG0043	CPCGENE	Localized	0	0
CPCG0046	CPCGENE	Localized	0	0
CPCG0047	CPCGENE	Localized	0	1
CPCG0048	CPCGENE	Localized	0	1
CPCG0050	CPCGENE	Localized	0	0
CPCG0057	CPCGENE	Localized	0	1
CPCG0059	CPCGENE	Localized	0	0
CPCG0063	CPCGENE	Localized	0	0
CPCG0066	CPCGENE	Localized	1	0
CPCG0067	CPCGENE	Localized	0	0
CPCG0068	CPCGENE	Localized	0	0
CPCG0069	CPCGENE	Localized	0	0
CPCG0070	CPCGENE	Localized	0	1
CPCG0071	CPCGENE	Localized	0	1
CPCG0072	CPCGENE	Localized	0	0
CPCG0073	CPCGENE	Localized	0	1
CPCG0074	CPCGENE	Localized	0	0
CPCG0075	CPCGENE	Localized	0	1
CPCG0076	CPCGENE	Localized	0	0
CPCG0078	CPCGENE	Localized	0	0
CPCG0081	CPCGENE	Localized	1	1
CPCG0082	CPCGENE	Localized	1	1
CPCG0083	CPCGENE	Localized	0	1
CPCG0084	CPCGENE	Localized	0	0
CPCG0087	CPCGENE	Localized	1	1
CPCG0089	CPCGENE	Localized	0	1
CPCG0090	CPCGENE	Localized	0	0
CPCG0091	CPCGENE	Localized	0	0
CPCG0092	CPCGENE	Localized	0	1
CPCG0093	CPCGENE	Localized	0	0
CPCG0094	CPCGENE	Localized	0	0
CPCG0095	CPCGENE	Localized	0	1
CPCG0096	CPCGENE	Localized	0	1
CPCG0097	CPCGENE	Localized	0	0
CPCG0098	CPCGENE	Localized	0	0
CPCG0099	CPCGENE	Localized	0	0
CPCG0100	CPCGENE	Localized	0	1
CPCG0102	CPCGENE	Localized	0	0
CPCG0103	CPCGENE	Localized	0	1
CPCG0107	CPCGENE	Localized	0	0
CPCG0114	CPCGENE	Localized	0	1
CPCG0117	CPCGENE	Localized	0	0
CPCG0119	CPCGENE	Localized	0	0
CPCG0120	CPCGENE	Localized	0	0
CPCG0121	CPCGENE	Localized	0	1
CPCG0122	CPCGENE	Localized	0	0
CPCG0123	CPCGENE	Localized	1	1
CPCG0124	CPCGENE	Localized	0	1
CPCG0125	CPCGENE	Localized	0	0
CPCG0126	CPCGENE	Localized	1	1
CPCG0127	CPCGENE	Localized	0	0
CPCG0128	CPCGENE	Localized	0	0
CPCG0129	CPCGENE	Localized	0	0
CPCG0130	CPCGENE	Localized	0	0
CPCG0131	CPCGENE	Localized	0	0
CPCG0132	CPCGENE	Localized	0	0
CPCG0154	CPCGENE	Localized	0	1
CPCG0158	CPCGENE	Localized	1	1
CPCG0166	CPCGENE	Localized	0	1
CPCG0182	CPCGENE	Localized	0	1
CPCG0183	CPCGENE	Localized	0	0
CPCG0184	CPCGENE	Localized	0	1
CPCG0185	CPCGENE	Localized	0	1
CPCG0187	CPCGENE	Localized	0	0
CPCG0188	CPCGENE	Localized	0	1
CPCG0189	CPCGENE	Localized	0	1
CPCG0190	CPCGENE	Localized	0	0
CPCG0191	CPCGENE	Localized	1	1
CPCG0192	CPCGENE	Localized	0	1
CPCG0194	CPCGENE	Localized	0	1
CPCG0196	CPCGENE	Localized	0	1
CPCG0198	CPCGENE	Localized	0	0
CPCG0199	CPCGENE	Localized	0	0
CPCG0200	CPCGENE	Localized	0	1
CPCG0201	CPCGENE	Localized	0	1
CPCG0203	CPCGENE	Localized	0	0
CPCG0204	CPCGENE	Localized	0	1
CPCG0205	CPCGENE	Localized	0	0
CPCG0206	CPCGENE	Localized	0	0
CPCG0208	CPCGENE	Localized	0	0
CPCG0210	CPCGENE	Localized	0	1
CPCG0211	CPCGENE	Localized	0	1
CPCG0212	CPCGENE	Localized	0	0
CPCG0213	CPCGENE	Localized	0	1
CPCG0217	CPCGENE	Localized	0	1
CPCG0219	CPCGENE	Localized	0	0
CPCG0220	CPCGENE	Localized	0	0
CPCG0221	CPCGENE	Localized	0	0
CPCG0222	CPCGENE	Localized	0	0
CPCG0223	CPCGENE	Localized	0	0
CPCG0225	CPCGENE	Localized	0	0
CPCG0226	CPCGENE	Localized	0	0
CPCG0227	CPCGENE	Localized	0	1
CPCG0228	CPCGENE	Localized	0	0
CPCG0229	CPCGENE	Localized	0	0
CPCG0232	CPCGENE	Localized	0	1
CPCG0233	CPCGENE	Localized	1	0
CPCG0234	CPCGENE	Localized	0	0
CPCG0235	CPCGENE	Localized	0	1
CPCG0236	CPCGENE	Localized	1	0
CPCG0237	CPCGENE	Localized	0	1
CPCG0238	CPCGENE	Localized	1	1
CPCG0240	CPCGENE	Localized	0	1
CPCG0241	CPCGENE	Localized	0	1
CPCG0242	CPCGENE	Localized	0	1
CPCG0243	CPCGENE	Localized	0	0
CPCG0246	CPCGENE	Localized	0	0
CPCG0248	CPCGENE	Localized	0	1
CPCG0249	CPCGENE	Localized	0	0
CPCG0250	CPCGENE	Localized	0	1
CPCG0251	CPCGENE	Localized	0	1
CPCG0255	CPCGENE	Localized	0	0
CPCG0256	CPCGENE	Localized	0	0
CPCG0257	CPCGENE	Localized	0	0
CPCG0258	CPCGENE	Localized	0	1
CPCG0259	CPCGENE	Localized	0	0
CPCG0260	CPCGENE	Localized	1	1
CPCG0262	CPCGENE	Localized	0	1
CPCG0263	CPCGENE	Localized	0	1
CPCG0265	CPCGENE	Localized	0	1
CPCG0266	CPCGENE	Localized	0	1
CPCG0267	CPCGENE	Localized	0	0
CPCG0268	CPCGENE	Localized	0	0
CPCG0269	CPCGENE	Localized	0	0
CPCG0271	CPCGENE	Localized	0	0
CPCG0274	CPCGENE	Localized	0	0
CPCG0277	CPCGENE	Localized	0	0
CPCG0278	CPCGENE	Localized	0	0
CPCG0279	CPCGENE	Localized	0	1
CPCG0280	CPCGENE	Localized	0	0
CPCG0281	CPCGENE	Localized	0	1
CPCG0282	CPCGENE	Localized	1	0
CPCG0283	CPCGENE	Localized	0	0
CPCG0285	CPCGENE	Localized	0	0
CPCG0286	CPCGENE	Localized	0	0
CPCG0287	CPCGENE	Localized	0	0
CPCG0288	CPCGENE	Localized	1	0
CPCG0289	CPCGENE	Localized	0	0
CPCG0290	CPCGENE	Localized	0	0
CPCG0291	CPCGENE	Localized	0	1
CPCG0292	CPCGENE	Localized	0	0
CPCG0293	CPCGENE	Localized	0	0
CPCG0294	CPCGENE	Localized	0	0
CPCG0295	CPCGENE	Localized	0	0
CPCG0296	CPCGENE	Localized	0	0
CPCG0297	CPCGENE	Localized	0	0
CPCG0298	CPCGENE	Localized	1	0
CPCG0299	CPCGENE	Localized	1	1
CPCG0300	CPCGENE	Localized	0	0
CPCG0301	CPCGENE	Localized	0	1
CPCG0302	CPCGENE	Localized	0	1
CPCG0303	CPCGENE	Localized	0	1
CPCG0304	CPCGENE	Localized	0	0
CPCG0305	CPCGENE	Localized	0	1
CPCG0306	CPCGENE	Localized	0	0
CPCG0307	CPCGENE	Localized	0	0
CPCG0308	CPCGENE	Localized	0	0
CPCG0309	CPCGENE	Localized	0	1
CPCG0310	CPCGENE	Localized	0	0
CPCG0311	CPCGENE	Localized	0	1
CPCG0312	CPCGENE	Localized	0	0
CPCG0313	CPCGENE	Localized	0	0
CPCG0314	CPCGENE	Localized	0	1
CPCG0315	CPCGENE	Localized	0	0
CPCG0316	CPCGENE	Localized	0	0
CPCG0317	CPCGENE	Localized	0	1
CPCG0318	CPCGENE	Localized	0	1
CPCG0319	CPCGENE	Localized	0	0
CPCG0320	CPCGENE	Localized	0	1
CPCG0321	CPCGENE	Localized	0	0
CPCG0322	CPCGENE	Localized	1	0
CPCG0323	CPCGENE	Localized	1	0
CPCG0324	CPCGENE	Localized	0	1
CPCG0326	CPCGENE	Localized	0	1
CPCG0327	CPCGENE	Localized	0	0
CPCG0328	CPCGENE	Localized	0	1
CPCG0329	CPCGENE	Localized	0	0
CPCG0330	CPCGENE	Localized	0	0
CPCG0331	CPCGENE	Localized	0	1
CPCG0333	CPCGENE	Localized	0	1
CPCG0334	CPCGENE	Localized	0	0
CPCG0335	CPCGENE	Localized	0	0
CPCG0336	CPCGENE	Localized	0	1
CPCG0339	CPCGENE	Localized	0	0
CPCG0340	CPCGENE	Localized	0	1
CPCG0341	CPCGENE	Localized	0	1
CPCG0342	CPCGENE	Localized	0	1
CPCG0344	CPCGENE	Localized	0	0
CPCG0345	CPCGENE	Localized	0	0
CPCG0346	CPCGENE	Localized	0	1
CPCG0347	CPCGENE	Localized	0	0
CPCG0348	CPCGENE	Localized	0	1
CPCG0349	CPCGENE	Localized	0	0
CPCG0350	CPCGENE	Localized	0	1
CPCG0352	CPCGENE	Localized	0	1
CPCG0353	CPCGENE	Localized	0	1
CPCG0354	CPCGENE	Localized	0	1
CPCG0355	CPCGENE	Localized	0	1
CPCG0356	CPCGENE	Localized	1	1
CPCG0357	CPCGENE	Localized	0	1
CPCG0358	CPCGENE	Localized	0	1
CPCG0360	CPCGENE	Localized	0	1
CPCG0361	CPCGENE	Localized	0	1
CPCG0362	CPCGENE	Localized	0	1
CPCG0363	CPCGENE	Localized	0	1
CPCG0364	CPCGENE	Localized	0	1
CPCG0365	CPCGENE	Localized	0	1
CPCG0366	CPCGENE	Localized	0	1
CPCG0368	CPCGENE	Localized	0	0
CPCG0369	CPCGENE	Localized	0	1
CPCG0371	CPCGENE	Localized	0	1
CPCG0372	CPCGENE	Localized	0	1
CPCG0373	CPCGENE	Localized	0	0
CPCG0374	CPCGENE	Localized	0	0
CPCG0375	CPCGENE	Localized	0	0
CPCG0377	CPCGENE	Localized	0	0
CPCG0378	CPCGENE	Localized	0	1
CPCG0379	CPCGENE	Localized	0	1
CPCG0380	CPCGENE	Localized	0	1
CPCG0381	CPCGENE	Localized	0	0
CPCG0382	CPCGENE	Localized	0	0
CPCG0387	CPCGENE	Localized	0	1
CPCG0388	CPCGENE	Localized	0	0
CPCG0391	CPCGENE	Localized	0	1
CPCG0392	CPCGENE	Localized	0	1
CPCG0394	CPCGENE	Localized	0	1
CPCG0395	CPCGENE	Localized	0	1
CPCG0396	CPCGENE	Localized	0	0
CPCG0397	CPCGENE	Localized	0	0
CPCG0398	CPCGENE	Localized	0	0
CPCG0401	CPCGENE	Localized	0	0
CPCG0402	CPCGENE	Localized	0	1
CPCG0404	CPCGENE	Localized	0	0
CPCG0406	CPCGENE	Localized	0	1
CPCG0407	CPCGENE	Localized	0	1
CPCG0408	CPCGENE	Localized	0	1
CPCG0409	CPCGENE	Localized	0	1
CPCG0410	CPCGENE	Localized	0	1
CPCG0411	CPCGENE	Localized	0	1
CPCG0412	CPCGENE	Localized	0	1
CPCG0413	CPCGENE	Localized	0	0
CPCG0414	CPCGENE	Localized	0	1
CPCG0415	CPCGENE	Localized	0	0
CPCG0416	CPCGENE	Localized	0	1
CPCG0418	CPCGENE	Localized	0	0
CPCG0423	CPCGENE	Localized	0	1
CPCG0424	CPCGENE	Localized	0	1
CPCG0426	CPCGENE	Localized	0	1
CPCG0428	CPCGENE	Localized	0	1
CPCG0432	CPCGENE	Localized	0	1
CPCG0433	CPCGENE	Localized	0	1
CPCG0434	CPCGENE	Localized	0	0
CPCG0435	CPCGENE	Localized	0	0
CPCG0437	CPCGENE	Localized	0	1
CPCG0439	CPCGENE	Localized	1	1
CPCG0445	CPCGENE	Localized	0	1
CPCG0448	CPCGENE	Localized	0	1
CPCG0451	CPCGENE	Localized	0	0
CPCG0452	CPCGENE	Localized	0	1
CPCG0453	CPCGENE	Localized	0	1
CPCG0454	CPCGENE	Localized	0	1
CPCG0455	CPCGENE	Localized	0	1
CPCG0456	CPCGENE	Localized	0	1
CPCG0457	CPCGENE	Localized	0	1
CPCG0458	CPCGENE	Localized	0	1
CPCG0459	CPCGENE	Localized	0	0
CPCG0462	CPCGENE	Localized	1	1
CPCG0463	CPCGENE	Localized	0	1
CPCG0464	CPCGENE	Localized	0	0
CPCG0465	CPCGENE	Localized	1	1
CPCG0466	CPCGENE	Localized	0	1
CPCG0467	CPCGENE	Localized	0	1
CPCG0468	CPCGENE	Localized	0	0
CPCG0470	CPCGENE	Localized	0	1
CPCG0471	CPCGENE	Localized	0	0
CPCG0472	CPCGENE	Localized	0	1
CPCG0474	CPCGENE	Localized	0	0
CPCG0482	CPCGENE	Localized	0	1
CPCG0483	CPCGENE	Localized	0	1
CPCG0484	CPCGENE	Localized	0	0
CPCG0486	CPCGENE	Localized	0	0
CPCG0487	CPCGENE	Localized	0	1
CPCG0489	CPCGENE	Localized	0	1
CPCG0490	CPCGENE	Localized	0	0
CPCG0492	CPCGENE	Localized	0	1
CPCG0496	CPCGENE	Localized	0	0
CPCG0498	CPCGENE	Localized	0	1
CPCG0499	CPCGENE	Localized	0	1
CPCG0500	CPCGENE	Localized	0	0
CPCG0502	CPCGENE	Localized	0	0
CPCG0503	CPCGENE	Localized	0	1
CPCG0504	CPCGENE	Localized	0	1
CPCG0508	CPCGENE	Localized	0	1
CPCG0514	CPCGENE	Localized	1	1
CPCG0519	CPCGENE	Localized	0	1
CPCG0520	CPCGENE	Localized	0	1
CPCG0521	CPCGENE	Localized	1	1
CPCG0522	CPCGENE	Localized	0	1
CPCG0523	CPCGENE	Localized	0	1
CPCG0524	CPCGENE	Localized	0	1
CPCG0525	CPCGENE	Localized	0	0
CPCG0526	CPCGENE	Localized	0	1
CPCG0527	CPCGENE	Localized	0	0
CPCG0528	CPCGENE	Localized	0	1
CPCG0529	CPCGENE	Localized	0	1
CPCG0531	CPCGENE	Localized	0	1
CPCG0532	CPCGENE	Localized	0	1
CPCG0533	CPCGENE	Localized	0	1
CPCG0534	CPCGENE	Localized	0	0
CPCG0537	CPCGENE	Localized	0	1
CPCG0539	CPCGENE	Localized	0	1
CPCG0540	CPCGENE	Localized	0	0
CPCG0545	CPCGENE	Localized	0	0
CPCG0547	CPCGENE	Localized	0	0
CPCG0550	CPCGENE	Localized	0	0
CPCG0551	CPCGENE	Localized	0	1
CPCG0557	CPCGENE	Localized	0	1
CPCG0559	CPCGENE	Localized	0	1
CPCG0560	CPCGENE	Localized	0	0
CPCG0561	CPCGENE	Localized	0	1
CPCG0562	CPCGENE	Localized	0	0
CPCG0563	CPCGENE	Localized	0	0
CPCG0565	CPCGENE	Localized	1	1
CPCG0566	CPCGENE	Localized	0	1
CPCG0567	CPCGENE	Localized	0	1
CPCG0568	CPCGENE	Localized	0	1
CPCG0569	CPCGENE	Localized	0	1
CPCG0570	CPCGENE	Localized	0	1
CPCG0571	CPCGENE	Localized	0	1
CPCG0572	CPCGENE	Localized	0	0
CPCG0573	CPCGENE	Localized	0	0
CPCG0574	CPCGENE	Localized	0	0
CPCG0575	CPCGENE	Localized	0	1
CPCG0576	CPCGENE	Localized	0	1
CPCG0577	CPCGENE	Localized	0	1
CPCG0578	CPCGENE	Localized	0	1
CPCG0579	CPCGENE	Localized	0	1
CPCG0580	CPCGENE	Localized	0	0
CPCG0581	CPCGENE	Localized	0	1
CPCG0582	CPCGENE	Localized	0	0
CPCG0587	CPCGENE	Localized	0	0
CPCG0588	CPCGENE	Localized	0	1
CPCG0589	CPCGENE	Localized	0	0
CPCG0590	CPCGENE	Localized	0	1
CPCG0591	CPCGENE	Localized	0	1
CPCG0592	CPCGENE	Localized	1	1
CPCG0593	CPCGENE	Localized	1	1
CPCG0594	CPCGENE	Localized	0	1
CPCG0595	CPCGENE	Localized	1	0
CPCG0596	CPCGENE	Localized	1	1
CPCG0597	CPCGENE	Localized	0	1
CPCG0598	CPCGENE	Localized	0	0
CPCG0599	CPCGENE	Localized	0	1
CPCG0600	CPCGENE	Localized	0	0
CPCG0601	CPCGENE	Localized	0	0
CPCG0602	CPCGENE	Localized	0	1
CPCG0603	CPCGENE	Localized	0	1
CPCG0604	CPCGENE	Localized	0	1
CPCG0605	CPCGENE	Localized	0	1
CPCG0606	CPCGENE	Localized	0	1
CPCG0607	CPCGENE	Localized	0	1
TCGA-2A-A8VT	TCGA PRAD	Localized	1	1
TCGA-CH-5754	TCGA PRAD	Localized	1	1
TCGA-EJ-5524	TCGA PRAD	Localized	1	1
TCGA-EJ-7783	TCGA PRAD	Localized	1	1
TCGA-EJ-8472	TCGA PRAD	Localized	1	1
TCGA-G9-6356	TCGA PRAD	Localized	1	1
TCGA-G9-6362	TCGA PRAD	Localized	1	1
TCGA-HC-7212	TCGA PRAD	Localized	1	1
TCGA-HI-7171	TCGA PRAD	Localized	1	1
TCGA-M7-A71Y	TCGA PRAD	Localized	1	1
TCGA-M7-A71Z	TCGA PRAD	Localized	1	1
TCGA-V1-A8MJ	TCGA PRAD	Localized	1	1
TCGA-V1-A8WW	TCGA PRAD	Localized	1	1
TCGA-VN-A88K	TCGA PRAD	Localized	1	1
TCGA-VP-A87K	TCGA PRAD	Localized	1	1
TCGA-VP-A872	TCGA PRAD	Localized	1	1
TCGA-XJ-A83F	TCGA PRAD	Localized	1	1
TCGA-YL-A8SP	TCGA PRAD	Localized	1	1
TCGA-YL-A9WL	TCGA PRAD	Localized	1	1
TCGA-ZG-A9L9	TCGA PRAD	Localized	1	1
TCGA-ZG-A9LZ	TCGA PRAD	Localized	1	1
TCGA-ZG-A9MC	TCGA PRAD	Localized	1	1
TCGA-ZG-A9N3	TCGA PRAD	Localized	1	1
TCGA-CH-5751	TCGA PRAD	Localized	1	0
TCGA-CH-5753	TCGA PRAD	Localized	1	0
TCGA-CH-5761	TCGA PRAD	Localized	1	0
TCGA-CH-5766	TCGA PRAD	Localized	1	0
TCGA-CH-5772	TCGA PRAD	Localized	1	0
TCGA-EJ-5511	TCGA PRAD	Localized	1	0
TCGA-G9-A9S0	TCGA PRAD	Localized	1	0
TCGA-HC-A9TH	TCGA PRAD	Localized	1	0
TCGA-HC-A631	TCGA PRAD	Localized	1	0
TCGA-HC-7080	TCGA PRAD	Localized	1	0
TCGA-HC-7749	TCGA PRAD	Localized	1	0
TCGA-HC-8216	TCGA PRAD	Localized	1	0
TCGA-HI-7168	TCGA PRAD	Localized	1	0
TCGA-J9-A8CL	TCGA PRAD	Localized	1	0
TCGA-J9-A52E	TCGA PRAD	Localized	1	0
TCGA-KK-A8IG	TCGA PRAD	Localized	1	0
TCGA-M7-A725	TCGA PRAD	Localized	1	0
TCGA-V1-A8X3	TCGA PRAD	Localized	1	0
TCGA-V1-A9O7	TCGA PRAD	Localized	1	0
TCGA-V1-A9OL	TCGA PRAD	Localized	1	0
TCGA-VP-A87J	TCGA PRAD	Localized	1	0
TCGA-XJ-A9DX	TCGA PRAD	Localized	1	0
TCGA-XK-AAIV	TCGA PRAD	Localized	1	0
TCGA-XK-AAJA	TCGA PRAD	Localized	1	0
TCGA-XQ-A8TA	TCGA PRAD	Localized	1	0
TCGA-YL-A8HM	TCGA PRAD	Localized	1	0
TCGA-YL-A8SB	TCGA PRAD	Localized	1	0
TCGA-YL-A8SQ	TCGA PRAD	Localized	1	0
TCGA-YL-A9WH	TCGA PRAD	Localized	1	0
TCGA-YL-A9WK	TCGA PRAD	Localized	1	0
TCGA-ZG-A8QW	TCGA PRAD	Localized	1	0
TCGA-ZG-A9LM	TCGA PRAD	Localized	1	0
TCGA-ZG-A9LU	TCGA PRAD	Localized	1	0
TCGA-ZG-A9LY	TCGA PRAD	Localized	1	0
TCGA-ZG-A9M4	TCGA PRAD	Localized	1	0
TCGA-2A-A8VL	TCGA PRAD	Localized	0	1
TCGA-2A-A8VV	TCGA PRAD	Localized	0	1
TCGA-2A-A8W3	TCGA PRAD	Localized	0	1
TCGA-2A-AAYU	TCGA PRAD	Localized	0	1
TCGA-4L-AA1F	TCGA PRAD	Localized	0	1
TCGA-CH-5739	TCGA PRAD	Localized	0	1
TCGA-CH-5740	TCGA PRAD	Localized	0	1
TCGA-CH-5741	TCGA PRAD	Localized	0	1
TCGA-CH-5743	TCGA PRAD	Localized	0	1
TCGA-CH-5744	TCGA PRAD	Localized	0	1
TCGA-CH-5746	TCGA PRAD	Localized	0	1
TCGA-CH-5752	TCGA PRAD	Localized	0	1
TCGA-CH-5764	TCGA PRAD	Localized	0	1
TCGA-CH-5765	TCGA PRAD	Localized	0	1
TCGA-CH-5768	TCGA PRAD	Localized	0	1
TCGA-CH-5769	TCGA PRAD	Localized	0	1
TCGA-CH-5789	TCGA PRAD	Localized	0	1
TCGA-CH-5790	TCGA PRAD	Localized	0	1
TCGA-CH-5791	TCGA PRAD	Localized	0	1
TCGA-CH-5794	TCGA PRAD	Localized	0	1
TCGA-EJ-A7NF	TCGA PRAD	Localized	0	1
TCGA-EJ-A7NK	TCGA PRAD	Localized	0	1
TCGA-EJ-A8FO	TCGA PRAD	Localized	0	1
TCGA-EJ-A46D	TCGA PRAD	Localized	0	1
TCGA-EJ-A46F	TCGA PRAD	Localized	0	1
TCGA-EJ-A46I	TCGA PRAD	Localized	0	1
TCGA-EJ-A65D	TCGA PRAD	Localized	0	1
TCGA-EJ-A65F	TCGA PRAD	Localized	0	1
TCGA-EJ-5495	TCGA PRAD	Localized	0	1
TCGA-EJ-5496	TCGA PRAD	Localized	0	1
TCGA-EJ-5497	TCGA PRAD	Localized	0	1
TCGA-EJ-5498	TCGA PRAD	Localized	0	1
TCGA-EJ-5499	TCGA PRAD	Localized	0	1
TCGA-EJ-5502	TCGA PRAD	Localized	0	1
TCGA-EJ-5503	TCGA PRAD	Localized	0	1
TCGA-EJ-5506	TCGA PRAD	Localized	0	1
TCGA-EJ-5507	TCGA PRAD	Localized	0	1
TCGA-EJ-5508	TCGA PRAD	Localized	0	1
TCGA-EJ-5510	TCGA PRAD	Localized	0	1
TCGA-EJ-5512	TCGA PRAD	Localized	0	1
TCGA-EJ-5516	TCGA PRAD	Localized	0	1
TCGA-EJ-5521	TCGA PRAD	Localized	0	1
TCGA-EJ-5522	TCGA PRAD	Localized	0	1
TCGA-EJ-5525	TCGA PRAD	Localized	0	1
TCGA-EJ-5526	TCGA PRAD	Localized	0	1
TCGA-EJ-5527	TCGA PRAD	Localized	0	1
TCGA-EJ-5530	TCGA PRAD	Localized	0	1
TCGA-EJ-5542	TCGA PRAD	Localized	0	1
TCGA-EJ-7314	TCGA PRAD	Localized	0	1
TCGA-EJ-7315	TCGA PRAD	Localized	0	1
TCGA-EJ-7321	TCGA PRAD	Localized	0	1
TCGA-EJ-7325	TCGA PRAD	Localized	0	1
TCGA-EJ-7327	TCGA PRAD	Localized	0	1
TCGA-EJ-7328	TCGA PRAD	Localized	0	1
TCGA-EJ-7784	TCGA PRAD	Localized	0	1
TCGA-EJ-7785	TCGA PRAD	Localized	0	1
TCGA-EJ-7793	TCGA PRAD	Localized	0	1
TCGA-EJ-7797	TCGA PRAD	Localized	0	1
TCGA-EJ-8469	TCGA PRAD	Localized	0	1
TCGA-FC-7708	TCGA PRAD	Localized	0	1
TCGA-G9-A9S7	TCGA PRAD	Localized	0	1
TCGA-G9-6329	TCGA PRAD	Localized	0	1
TCGA-G9-6332	TCGA PRAD	Localized	0	1
TCGA-G9-6336	TCGA PRAD	Localized	0	1
TCGA-G9-6339	TCGA PRAD	Localized	0	1
TCGA-G9-6342	TCGA PRAD	Localized	0	1
TCGA-G9-6351	TCGA PRAD	Localized	0	1
TCGA-G9-6353	TCGA PRAD	Localized	0	1
TCGA-G9-6354	TCGA PRAD	Localized	0	1
TCGA-G9-6361	TCGA PRAD	Localized	0	1
TCGA-G9-6363	TCGA PRAD	Localized	0	1
TCGA-G9-6364	TCGA PRAD	Localized	0	1
TCGA-G9-6365	TCGA PRAD	Localized	0	1
TCGA-G9-6373	TCGA PRAD	Localized	0	1
TCGA-G9-6377	TCGA PRAD	Localized	0	1
TCGA-G9-6384	TCGA PRAD	Localized	0	1
TCGA-G9-6385	TCGA PRAD	Localized	0	1
TCGA-G9-7509	TCGA PRAD	Localized	0	1
TCGA-G9-7522	TCGA PRAD	Localized	0	1
TCGA-G9-7525	TCGA PRAD	Localized	0	1
TCGA-H9-A6BY	TCGA PRAD	Localized	0	1
TCGA-HC-A6AN	TCGA PRAD	Localized	0	1
TCGA-HC-A6AQ	TCGA PRAD	Localized	0	1
TCGA-HC-A6HY	TCGA PRAD	Localized	0	1
TCGA-HC-A8CY	TCGA PRAD	Localized	0	1
TCGA-HC-A8D0	TCGA PRAD	Localized	0	1
TCGA-HC-A8D1	TCGA PRAD	Localized	0	1
TCGA-HC-A48F	TCGA PRAD	Localized	0	1
TCGA-HC-A76X	TCGA PRAD	Localized	0	1
TCGA-HC-A632	TCGA PRAD	Localized	0	1
TCGA-HC-7077	TCGA PRAD	Localized	0	1
TCGA-HC-7081	TCGA PRAD	Localized	0	1
TCGA-HC-7209	TCGA PRAD	Localized	0	1
TCGA-HC-7211	TCGA PRAD	Localized	0	1
TCGA-HC-7213	TCGA PRAD	Localized	0	1
TCGA-HC-7230	TCGA PRAD	Localized	0	1
TCGA-HC-7231	TCGA PRAD	Localized	0	1
TCGA-HC-7232	TCGA PRAD	Localized	0	1
TCGA-HC-7744	TCGA PRAD	Localized	0	1
TCGA-HC-7745	TCGA PRAD	Localized	0	1
TCGA-HC-7747	TCGA PRAD	Localized	0	1
TCGA-HC-7748	TCGA PRAD	Localized	0	1
TCGA-HC-7752	TCGA PRAD	Localized	0	1
TCGA-HC-7818	TCGA PRAD	Localized	0	1
TCGA-HC-7819	TCGA PRAD	Localized	0	1
TCGA-HC-7820	TCGA PRAD	Localized	0	1
TCGA-HC-7821	TCGA PRAD	Localized	0	1
TCGA-HC-8213	TCGA PRAD	Localized	0	1
TCGA-HC-8257	TCGA PRAD	Localized	0	1
TCGA-HC-8259	TCGA PRAD	Localized	0	1
TCGA-HC-8260	TCGA PRAD	Localized	0	1
TCGA-HC-8262	TCGA PRAD	Localized	0	1
TCGA-J4-A6G1	TCGA PRAD	Localized	0	1
TCGA-J4-A6M7	TCGA PRAD	Localized	0	1
TCGA-J4-AATV	TCGA PRAD	Localized	0	1
TCGA-J4-A67K	TCGA PRAD	Localized	0	1
TCGA-J4-A67L	TCGA PRAD	Localized	0	1
TCGA-J4-A67N	TCGA PRAD	Localized	0	1
TCGA-J4-A67R	TCGA PRAD	Localized	0	1
TCGA-J4-A67S	TCGA PRAD	Localized	0	1
TCGA-J4-A67T	TCGA PRAD	Localized	0	1
TCGA-J4-A83I	TCGA PRAD	Localized	0	1
TCGA-J4-A83J	TCGA PRAD	Localized	0	1
TCGA-J4-A83K	TCGA PRAD	Localized	0	1
TCGA-J4-A83M	TCGA PRAD	Localized	0	1
TCGA-J4-A83N	TCGA PRAD	Localized	0	1
TCGA-J4-8198	TCGA PRAD	Localized	0	1
TCGA-J9-A8CK	TCGA PRAD	Localized	0	1
TCGA-J9-A8CM	TCGA PRAD	Localized	0	1
TCGA-J9-A52B	TCGA PRAD	Localized	0	1
TCGA-KC-A4BN	TCGA PRAD	Localized	0	1
TCGA-KC-A4BR	TCGA PRAD	Localized	0	1
TCGA-KC-A4BV	TCGA PRAD	Localized	0	1
TCGA-KC-A7F6	TCGA PRAD	Localized	0	1
TCGA-KK-A6DY	TCGA PRAD	Localized	0	1
TCGA-KK-A6E1	TCGA PRAD	Localized	0	1
TCGA-KK-A6E2	TCGA PRAD	Localized	0	1
TCGA-KK-A6E4	TCGA PRAD	Localized	0	1
TCGA-KK-A6E6	TCGA PRAD	Localized	0	1
TCGA-KK-A7AP	TCGA PRAD	Localized	0	1
TCGA-KK-A7AU	TCGA PRAD	Localized	0	1
TCGA-KK-A7AZ	TCGA PRAD	Localized	0	1
TCGA-KK-A7B1	TCGA PRAD	Localized	0	1
TCGA-KK-A7B2	TCGA PRAD	Localized	0	1
TCGA-KK-A7B4	TCGA PRAD	Localized	0	1
TCGA-KK-A8I4	TCGA PRAD	Localized	0	1
TCGA-KK-A8I5	TCGA PRAD	Localized	0	1
TCGA-KK-A8I6	TCGA PRAD	Localized	0	1
TCGA-KK-A8I8	TCGA PRAD	Localized	0	1
TCGA-KK-A8IA	TCGA PRAD	Localized	0	1
TCGA-KK-A8IC	TCGA PRAD	Localized	0	1
TCGA-KK-A8IH	TCGA PRAD	Localized	0	1
TCGA-KK-A8II	TCGA PRAD	Localized	0	1
TCGA-KK-A8IM	TCGA PRAD	Localized	0	1
TCGA-KK-A59Y	TCGA PRAD	Localized	0	1
TCGA-MG-AAMC	TCGA PRAD	Localized	0	1
TCGA-QU-A6IN	TCGA PRAD	Localized	0	1
TCGA-QU-A6IP	TCGA PRAD	Localized	0	1
TCGA-SU-A7E7	TCGA PRAD	Localized	0	1
TCGA-TP-A8TT	TCGA PRAD	Localized	0	1
TCGA-V1-A8MK	TCGA PRAD	Localized	0	1
TCGA-V1-A8WS	TCGA PRAD	Localized	0	1
TCGA-V1-A9O9	TCGA PRAD	Localized	0	1
TCGA-V1-A9OT	TCGA PRAD	Localized	0	1
TCGA-V1-A9OY	TCGA PRAD	Localized	0	1
TCGA-V1-A9ZG	TCGA PRAD	Localized	0	1
TCGA-VN-A88L	TCGA PRAD	Localized	0	1
TCGA-VN-A88M	TCGA PRAD	Localized	0	1
TCGA-VN-A88Q	TCGA PRAD	Localized	0	1
TCGA-VP-A87C	TCGA PRAD	Localized	0	1
TCGA-VP-A87D	TCGA PRAD	Localized	0	1
TCGA-VP-A875	TCGA PRAD	Localized	0	1
TCGA-VP-A876	TCGA PRAD	Localized	0	1
TCGA-VP-A879	TCGA PRAD	Localized	0	1
TCGA-X4-A8KQ	TCGA PRAD	Localized	0	1
TCGA-XJ-A9DI	TCGA PRAD	Localized	0	1
TCGA-XJ-A9DK	TCGA PRAD	Localized	0	1
TCGA-XJ-A9DQ	TCGA PRAD	Localized	0	1
TCGA-XQ-A8TB	TCGA PRAD	Localized	0	1
TCGA-YL-A8HJ	TCGA PRAD	Localized	0	1
TCGA-YL-A8HK	TCGA PRAD	Localized	0	1
TCGA-YL-A8HL	TCGA PRAD	Localized	0	1
TCGA-YL-A8SA	TCGA PRAD	Localized	0	1
TCGA-YL-A8SF	TCGA PRAD	Localized	0	1
TCGA-YL-A8SL	TCGA PRAD	Localized	0	1
TCGA-YL-A9WX	TCGA PRAD	Localized	0	1
TCGA-ZG-A8QZ	TCGA PRAD	Localized	0	1
TCGA-ZG-A9L1	TCGA PRAD	Localized	0	1
TCGA-ZG-A9L2	TCGA PRAD	Localized	0	1
TCGA-ZG-A9L4	TCGA PRAD	Localized	0	1
TCGA-ZG-A9L5	TCGA PRAD	Localized	0	1
TCGA-2A-A8VO	TCGA PRAD	Localized	0	0
TCGA-2A-A8VX	TCGA PRAD	Localized	0	0
TCGA-2A-A8W1	TCGA PRAD	Localized	0	0
TCGA-2A-AAYF	TCGA PRAD	Localized	0	0
TCGA-2A-AAYO	TCGA PRAD	Localized	0	0
TCGA-CH-5737	TCGA PRAD	Localized	0	0
TCGA-CH-5738	TCGA PRAD	Localized	0	0
TCGA-CH-5748	TCGA PRAD	Localized	0	0
TCGA-CH-5750	TCGA PRAD	Localized	0	0
TCGA-CH-5762	TCGA PRAD	Localized	0	0
TCGA-CH-5763	TCGA PRAD	Localized	0	0
TCGA-CH-5767	TCGA PRAD	Localized	0	0
TCGA-CH-5771	TCGA PRAD	Localized	0	0
TCGA-CH-5788	TCGA PRAD	Localized	0	0
TCGA-CH-5792	TCGA PRAD	Localized	0	0
TCGA-EJ-A6RA	TCGA PRAD	Localized	0	0
TCGA-EJ-A6RC	TCGA PRAD	Localized	0	0
TCGA-EJ-A7NG	TCGA PRAD	Localized	0	0
TCGA-EJ-A7NH	TCGA PRAD	Localized	0	0
TCGA-EJ-A7NJ	TCGA PRAD	Localized	0	0
TCGA-EJ-A7NM	TCGA PRAD	Localized	0	0
TCGA-EJ-A8FN	TCGA PRAD	Localized	0	0
TCGA-EJ-A8FP	TCGA PRAD	Localized	0	0
TCGA-EJ-A8FS	TCGA PRAD	Localized	0	0
TCGA-EJ-A8FU	TCGA PRAD	Localized	0	0
TCGA-EJ-A46B	TCGA PRAD	Localized	0	0
TCGA-EJ-A46E	TCGA PRAD	Localized	0	0
TCGA-EJ-A46G	TCGA PRAD	Localized	0	0
TCGA-EJ-A46H	TCGA PRAD	Localized	0	0
TCGA-EJ-A65B	TCGA PRAD	Localized	0	0
TCGA-EJ-A65E	TCGA PRAD	Localized	0	0
TCGA-EJ-A65G	TCGA PRAD	Localized	0	0
TCGA-EJ-A65J	TCGA PRAD	Localized	0	0
TCGA-EJ-A65M	TCGA PRAD	Localized	0	0
TCGA-EJ-AB20	TCGA PRAD	Localized	0	0
TCGA-EJ-AB27	TCGA PRAD	Localized	0	0
TCGA-EJ-5494	TCGA PRAD	Localized	0	0
TCGA-EJ-5501	TCGA PRAD	Localized	0	0
TCGA-EJ-5504	TCGA PRAD	Localized	0	0
TCGA-EJ-5505	TCGA PRAD	Localized	0	0
TCGA-EJ-5509	TCGA PRAD	Localized	0	0
TCGA-EJ-5514	TCGA PRAD	Localized	0	0
TCGA-EJ-5515	TCGA PRAD	Localized	0	0
TCGA-EJ-5517	TCGA PRAD	Localized	0	0
TCGA-EJ-5518	TCGA PRAD	Localized	0	0
TCGA-EJ-5519	TCGA PRAD	Localized	0	0
TCGA-EJ-5531	TCGA PRAD	Localized	0	0
TCGA-EJ-5532	TCGA PRAD	Localized	0	0
TCGA-EJ-7115	TCGA PRAD	Localized	0	0
TCGA-EJ-7123	TCGA PRAD	Localized	0	0
TCGA-EJ-7125	TCGA PRAD	Localized	0	0
TCGA-EJ-7218	TCGA PRAD	Localized	0	0
TCGA-EJ-7317	TCGA PRAD	Localized	0	0
TCGA-EJ-7318	TCGA PRAD	Localized	0	0
TCGA-EJ-7330	TCGA PRAD	Localized	0	0
TCGA-EJ-7331	TCGA PRAD	Localized	0	0
TCGA-EJ-7781	TCGA PRAD	Localized	0	0
TCGA-EJ-7782	TCGA PRAD	Localized	0	0
TCGA-EJ-7786	TCGA PRAD	Localized	0	0
TCGA-EJ-7788	TCGA PRAD	Localized	0	0
TCGA-EJ-7789	TCGA PRAD	Localized	0	0
TCGA-EJ-7791	TCGA PRAD	Localized	0	0
TCGA-EJ-7792	TCGA PRAD	Localized	0	0
TCGA-EJ-7794	TCGA PRAD	Localized	0	0
TCGA-EJ-8468	TCGA PRAD	Localized	0	0
TCGA-EJ-8470	TCGA PRAD	Localized	0	0
TCGA-EJ-8474	TCGA PRAD	Localized	0	0
TCGA-FC-A4JI	TCGA PRAD	Localized	0	0
TCGA-FC-A5OB	TCGA PRAD	Localized	0	0
TCGA-FC-A6HD	TCGA PRAD	Localized	0	0
TCGA-FC-A8O0	TCGA PRAD	Localized	0	0
TCGA-FC-A66V	TCGA PRAD	Localized	0	0
TCGA-FC-7961	TCGA PRAD	Localized	0	0
TCGA-G9-6333	TCGA PRAD	Localized	0	0
TCGA-G9-6338	TCGA PRAD	Localized	0	0
TCGA-G9-6343	TCGA PRAD	Localized	0	0
TCGA-G9-6347	TCGA PRAD	Localized	0	0
TCGA-G9-6348	TCGA PRAD	Localized	0	0
TCGA-G9-6366	TCGA PRAD	Localized	0	0
TCGA-G9-6367	TCGA PRAD	Localized	0	0
TCGA-G9-6369	TCGA PRAD	Localized	0	0
TCGA-G9-6370	TCGA PRAD	Localized	0	0
TCGA-G9-6371	TCGA PRAD	Localized	0	0
TCGA-G9-6378	TCGA PRAD	Localized	0	0
TCGA-G9-6379	TCGA PRAD	Localized	0	0
TCGA-G9-6494	TCGA PRAD	Localized	0	0
TCGA-G9-6496	TCGA PRAD	Localized	0	0
TCGA-G9-6498	TCGA PRAD	Localized	0	0
TCGA-G9-6499	TCGA PRAD	Localized	0	0
TCGA-G9-7510	TCGA PRAD	Localized	0	0
TCGA-G9-7519	TCGA PRAD	Localized	0	0
TCGA-G9-7521	TCGA PRAD	Localized	0	0
TCGA-G9-7523	TCGA PRAD	Localized	0	0
TCGA-H9-A6BX	TCGA PRAD	Localized	0	0
TCGA-H9-7775	TCGA PRAD	Localized	0	0
TCGA-HC-A4ZV	TCGA PRAD	Localized	0	0
TCGA-HC-A6AL	TCGA PRAD	Localized	0	0
TCGA-HC-A6AO	TCGA PRAD	Localized	0	0
TCGA-HC-A6AP	TCGA PRAD	Localized	0	0
TCGA-HC-A6AS	TCGA PRAD	Localized	0	0
TCGA-HC-A6HX	TCGA PRAD	Localized	0	0
TCGA-HC-A9TE	TCGA PRAD	Localized	0	0
TCGA-HC-A76W	TCGA PRAD	Localized	0	0
TCGA-HC-7075	TCGA PRAD	Localized	0	0
TCGA-HC-7078	TCGA PRAD	Localized	0	0
TCGA-HC-7079	TCGA PRAD	Localized	0	0
TCGA-HC-7210	TCGA PRAD	Localized	0	0
TCGA-HC-7233	TCGA PRAD	Localized	0	0
TCGA-HC-7736	TCGA PRAD	Localized	0	0
TCGA-HC-7737	TCGA PRAD	Localized	0	0
TCGA-HC-7738	TCGA PRAD	Localized	0	0
TCGA-HC-7740	TCGA PRAD	Localized	0	0
TCGA-HC-7742	TCGA PRAD	Localized	0	0
TCGA-HC-7750	TCGA PRAD	Localized	0	0
TCGA-HC-7817	TCGA PRAD	Localized	0	0
TCGA-HC-8256	TCGA PRAD	Localized	0	0
TCGA-HC-8258	TCGA PRAD	Localized	0	0
TCGA-HC-8261	TCGA PRAD	Localized	0	0
TCGA-HC-8264	TCGA PRAD	Localized	0	0
TCGA-HC-8265	TCGA PRAD	Localized	0	0
TCGA-HC-8266	TCGA PRAD	Localized	0	0
TCGA-HI-7169	TCGA PRAD	Localized	0	0
TCGA-HI-7170	TCGA PRAD	Localized	0	0
TCGA-J4-A6G3	TCGA PRAD	Localized	0	0
TCGA-J4-AATZ	TCGA PRAD	Localized	0	0
TCGA-J4-AAU2	TCGA PRAD	Localized	0	0
TCGA-J4-A67M	TCGA PRAD	Localized	0	0
TCGA-J4-A67O	TCGA PRAD	Localized	0	0
TCGA-J4-A67Q	TCGA PRAD	Localized	0	0
TCGA-J4-A83L	TCGA PRAD	Localized	0	0
TCGA-J4-8200	TCGA PRAD	Localized	0	0
TCGA-J9-A8CN	TCGA PRAD	Localized	0	0
TCGA-J9-A8CP	TCGA PRAD	Localized	0	0
TCGA-J9-A52C	TCGA PRAD	Localized	0	0
TCGA-KC-A4BL	TCGA PRAD	Localized	0	0
TCGA-KC-A4BO	TCGA PRAD	Localized	0	0
TCGA-KC-A7F3	TCGA PRAD	Localized	0	0
TCGA-KC-A7FA	TCGA PRAD	Localized	0	0
TCGA-KC-A7FD	TCGA PRAD	Localized	0	0
TCGA-KC-A7FE	TCGA PRAD	Localized	0	0
TCGA-KK-A6E0	TCGA PRAD	Localized	0	0
TCGA-KK-A6E3	TCGA PRAD	Localized	0	0
TCGA-KK-A6E5	TCGA PRAD	Localized	0	0
TCGA-KK-A6E7	TCGA PRAD	Localized	0	0
TCGA-KK-A6E8	TCGA PRAD	Localized	0	0
TCGA-KK-A7AQ	TCGA PRAD	Localized	0	0
TCGA-KK-A7AV	TCGA PRAD	Localized	0	0
TCGA-KK-A7AW	TCGA PRAD	Localized	0	0
TCGA-KK-A7AY	TCGA PRAD	Localized	0	0
TCGA-KK-A7B0	TCGA PRAD	Localized	0	0
TCGA-KK-A7B3	TCGA PRAD	Localized	0	0
TCGA-KK-A8I7	TCGA PRAD	Localized	0	0
TCGA-KK-A8I9	TCGA PRAD	Localized	0	0
TCGA-KK-A8IB	TCGA PRAD	Localized	0	0
TCGA-KK-A8ID	TCGA PRAD	Localized	0	0
TCGA-KK-A8IF	TCGA PRAD	Localized	0	0
TCGA-KK-A8IJ	TCGA PRAD	Localized	0	0
TCGA-KK-A8IK	TCGA PRAD	Localized	0	0
TCGA-KK-A8IL	TCGA PRAD	Localized	0	0
TCGA-KK-A59V	TCGA PRAD	Localized	0	0
TCGA-KK-A59X	TCGA PRAD	Localized	0	0
TCGA-KK-A59Z	TCGA PRAD	Localized	0	0
TCGA-M7-A720	TCGA PRAD	Localized	0	0
TCGA-M7-A721	TCGA PRAD	Localized	0	0
TCGA-M7-A722	TCGA PRAD	Localized	0	0
TCGA-M7-A723	TCGA PRAD	Localized	0	0
TCGA-M7-A724	TCGA PRAD	Localized	0	0
TCGA-QU-A6IL	TCGA PRAD	Localized	0	0
TCGA-QU-A6IM	TCGA PRAD	Localized	0	0
TCGA-QU-A6IO	TCGA PRAD	Localized	0	0
TCGA-TK-A8OK	TCGA PRAD	Localized	0	0
TCGA-TP-A8TV	TCGA PRAD	Localized	0	0
TCGA-V1-A8MF	TCGA PRAD	Localized	0	0
TCGA-V1-A8MG	TCGA PRAD	Localized	0	0
TCGA-V1-A8ML	TCGA PRAD	Localized	0	0
TCGA-V1-A8MM	TCGA PRAD	Localized	0	0
TCGA-V1-A8MU	TCGA PRAD	Localized	0	0
TCGA-V1-A8WL	TCGA PRAD	Localized	0	0
TCGA-V1-A8WN	TCGA PRAD	Localized	0	0
TCGA-V1-A8WV	TCGA PRAD	Localized	0	0
TCGA-V1-A9O5	TCGA PRAD	Localized	0	0
TCGA-V1-A9OA	TCGA PRAD	Localized	0	0
TCGA-V1-A9OF	TCGA PRAD	Localized	0	0
TCGA-V1-A9OH	TCGA PRAD	Localized	0	0
TCGA-V1-A9OQ	TCGA PRAD	Localized	0	0
TCGA-V1-A9OX	TCGA PRAD	Localized	0	0
TCGA-V1-A9Z7	TCGA PRAD	Localized	0	0
TCGA-V1-A9Z8	TCGA PRAD	Localized	0	0
TCGA-V1-A9Z9	TCGA PRAD	Localized	0	0
TCGA-V1-A9ZI	TCGA PRAD	Localized	0	0
TCGA-V1-A9ZK	TCGA PRAD	Localized	0	0
TCGA-V1-A9ZR	TCGA PRAD	Localized	0	0
TCGA-VN-A88I	TCGA PRAD	Localized	0	0
TCGA-VN-A88N	TCGA PRAD	Localized	0	0
TCGA-VN-A88O	TCGA PRAD	Localized	0	0
TCGA-VN-A88P	TCGA PRAD	Localized	0	0
TCGA-VN-A88R	TCGA PRAD	Localized	0	0
TCGA-VN-A943	TCGA PRAD	Localized	0	0
TCGA-VP-AA1N	TCGA PRAD	Localized	0	0
TCGA-VP-A87B	TCGA PRAD	Localized	0	0
TCGA-VP-A87E	TCGA PRAD	Localized	0	0
TCGA-VP-A87H	TCGA PRAD	Localized	0	0
TCGA-VP-A878	TCGA PRAD	Localized	0	0
TCGA-WW-A8ZI	TCGA PRAD	Localized	0	0
TCGA-X4-A8KS	TCGA PRAD	Localized	0	0
TCGA-XA-A8JR	TCGA PRAD	Localized	0	0
TCGA-XJ-A83G	TCGA PRAD	Localized	0	0
TCGA-XJ-A83H	TCGA PRAD	Localized	0	0
TCGA-XK-AAIR	TCGA PRAD	Localized	0	0
TCGA-XK-AAIW	TCGA PRAD	Localized	0	0
TCGA-XK-AAJP	TCGA PRAD	Localized	0	0
TCGA-XK-AAJR	TCGA PRAD	Localized	0	0
TCGA-XK-AAJT	TCGA PRAD	Localized	0	0
TCGA-XK-AAJU	TCGA PRAD	Localized	0	0
TCGA-Y6-A8TL	TCGA PRAD	Localized	0	0
TCGA-Y6-A9XI	TCGA PRAD	Localized	0	0
TCGA-YJ-A8SW	TCGA PRAD	Localized	0	0
TCGA-YL-A8HO	TCGA PRAD	Localized	0	0
TCGA-YL-A8S8	TCGA PRAD	Localized	0	0
TCGA-YL-A8S9	TCGA PRAD	Localized	0	0
TCGA-YL-A8SC	TCGA PRAD	Localized	0	0
TCGA-YL-A8SH	TCGA PRAD	Localized	0	0
TCGA-YL-A8SI	TCGA PRAD	Localized	0	0
TCGA-YL-A8SJ	TCGA PRAD	Localized	0	0
TCGA-YL-A8SK	TCGA PRAD	Localized	0	0
TCGA-YL-A8SO	TCGA PRAD	Localized	0	0
TCGA-YL-A8SR	TCGA PRAD	Localized	0	0
TCGA-YL-A9WI	TCGA PRAD	Localized	0	0
TCGA-YL-A9WJ	TCGA PRAD	Localized	0	0
TCGA-YL-A9WY	TCGA PRAD	Localized	0	0
TCGA-ZG-A8QX	TCGA PRAD	Localized	0	0
TCGA-ZG-A8QY	TCGA PRAD	Localized	0	0
TCGA-ZG-A9KY	TCGA PRAD	Localized	0	0
TCGA-ZG-A9L0	TCGA PRAD	Localized	0	0
TCGA-ZG-A9L6	TCGA PRAD	Localized	0	0
TCGA-ZG-A9LB	TCGA PRAD	Localized	0	0
TCGA-ZG-A9LN	TCGA PRAD	Localized	0	0
TCGA-ZG-A9LS	TCGA PRAD	Localized	0	0
TCGA-ZG-A9ND	TCGA PRAD	Localized	0	0
TCGA-ZG-A9NI	TCGA PRAD	Localized	0	0
P04-1084	Baca	Localized	1	1
P07-5037	Baca	Localized	1	1
P08-716	Baca	Localized	1	0
P08-5852	Baca	Localized	1	0
P09-37	Baca	Localized	1	1
PR-03-3125	Baca	Localized	1	0
PR-07-4610	Baca	Localized	1	1
PR-07-4814	Baca	Localized	1	1
PR-08-784	Baca	Localized	1	1
PR-4240	Baca	Localized	1	1
P01-28	Baca	Localized	0	1
P03-1426	Baca	Localized	0	1
P03-2345	Baca	Localized	0	1
P05-620	Baca	Localized	0	0
P05-1657	Baca	Localized	0	1
P05-2709	Baca	Localized	0	1
P05-3852	Baca	Localized	0	1
P07-144	Baca	Localized	0	0
P07-837	Baca	Localized	0	0
P07-4941	Baca	Localized	0	1
P07-5021	Baca	Localized	0	0
P07-5318	Baca	Localized	0	0
P08-217	Baca	Localized	0	0
P08-492	Baca	Localized	0	1
P08-501	Baca	Localized	0	1
P08-688	Baca	Localized	0	0
P08-1042	Baca	Localized	0	1
P08-1541	Baca	Localized	0	0
P09-396	Baca	Localized	0	0
P09-628	Baca	Localized	0	0
P09-730	Baca	Localized	0	0
P09-1042	Baca	Localized	0	1
PR-02-1431	Baca	Localized	0	0
PR-03-728	Baca	Localized	0	0
PR-04-1243	Baca	Localized	0	1
PR-05-3595	Baca	Localized	0	0
PR-06-1749	Baca	Localized	0	0
PR-06-3199	Baca	Localized	0	1
PR-07-360	Baca	Localized	0	0
PR-07-3258	Baca	Localized	0	0
PR-08-556	Baca	Localized	0	0
PR-08-2153	Baca	Localized	0	1
PR-08-2455	Baca	Localized	0	1
PR-08-4154	Baca	Localized	0	0
PR-09-146	Baca	Localized	0	1
PR-09-601	Baca	Localized	0	0
PR-09-3983	Baca	Localized	0	1
PR-STID0000000415	Baca	Localized	0	1
PR-STID0000002682	Baca	Localized	0	0
PR-STID0000002872	Baca	Localized	0	1
PR-STID0000003127	Baca	Localized	0	0
PR-0410	Baca	Localized	0	0
PR-2525	Baca	Localized	0	0
PR-2621	Baca	Localized	0	1
PR-2741	Baca	Localized	0	0
PR-3042	Baca	Localized	0	0
PR-7520	Baca	Localized	0	1
P00-000450	Barbieri	Localized	0	1
P03-595	Barbieri	Localized	0	1
P03-2345	Barbieri	Localized	0	1
P04-1243	Barbieri	Localized	0	1
P04-1790	Barbieri	Localized	0	1
P05-2212	Barbieri	Localized	0	1
P06-1125	Barbieri	Localized	0	1
P06-4428	Barbieri	Localized	0	1
P08-590	Barbieri	Localized	0	1
P09-1372	Barbieri	Localized	0	1
P09-2497	Barbieri	Localized	0	1
PR-00-1823	Barbieri	Localized	0	1
PR-02-169	Barbieri	Localized	0	1
PR-02-1082	Barbieri	Localized	0	1
PR-02-1899	Barbieri	Localized	0	1
PR-02-2072	Barbieri	Localized	0	1
PR-02-2480	Barbieri	Localized	0	1
PR-04-194	Barbieri	Localized	0	1
PR-04-903	Barbieri	Localized	0	1
PR-04-1367	Barbieri	Localized	0	1
PR-05-3440	Barbieri	Localized	0	1
PR-06-1651	Barbieri	Localized	0	1
PR-09-2517	Barbieri	Localized	0	1
PR-09-2744	Barbieri	Localized	0	1
PR-09-2767	Barbieri	Localized	0	1
PR-09-3421	Barbieri	Localized	0	1
PR-09-3566	Barbieri	Localized	0	1
PR-09-5446	Barbieri	Localized	0	1
PR-09-5702	Barbieri	Localized	0	1
PR-0415	Barbieri	Localized	0	1
PR-2661	Barbieri	Localized	0	1
PR-2872	Barbieri	Localized	0	1
PR-3035	Barbieri	Localized	0	1
P02-2035	Barbieri	Localized	0	1
P03-1426	Barbieri	Localized	0	1
P03-1906	Barbieri	Localized	0	1
P03-3391	Barbieri	Localized	0	1
P04-1421	Barbieri	Localized	0	1
P04-2740	Barbieri	Localized	0	1
P05-3436	Barbieri	Localized	0	1
P06-3676	Barbieri	Localized	0	1
P07-5036	Barbieri	Localized	0	1
P09-120	Barbieri	Localized	0	1
P09-1580	Barbieri	Localized	0	1
PR-01-2382	Barbieri	Localized	0	1
PR-01-2554	Barbieri	Localized	0	1
PR-02-254	Barbieri	Localized	0	1
PR-03-022	Barbieri	Localized	0	1
PR-03-1026	Barbieri	Localized	0	1
PR-04-3113	Barbieri	Localized	0	1
PR-06-1999	Barbieri	Localized	0	1
PR-09-3687	Barbieri	Localized	0	1
PR-09-5700	Barbieri	Localized	0	1
PR-0099	Barbieri	Localized	0	1
PR-1043	Barbieri	Localized	0	1
PR-2858	Barbieri	Localized	0	1
P04-1084	Barbieri	Localized	1	0
P05-3859	Barbieri	Localized	1	0
PR-09-5094	Barbieri	Localized	1	0
P01-28	Barbieri	Localized	0	0
P02-1562	Barbieri	Localized	0	0
P03-1334	Barbieri	Localized	0	0
P03-2620	Barbieri	Localized	0	0
P04-47	Barbieri	Localized	0	0
P04-594	Barbieri	Localized	0	0
P04-2599	Barbieri	Localized	0	0
P04-2641	Barbieri	Localized	0	0
P04-2666	Barbieri	Localized	0	0
P05-620	Barbieri	Localized	0	0
P05-2594	Barbieri	Localized	0	0
P05-3829	Barbieri	Localized	0	0
P05-3852	Barbieri	Localized	0	0
P06-1696	Barbieri	Localized	0	0
P06-2325	Barbieri	Localized	0	0
P06-3939	Barbieri	Localized	0	0
P07-144	Barbieri	Localized	0	0
P07-360	Barbieri	Localized	0	0
P07-684	Barbieri	Localized	0	0
P07-718	Barbieri	Localized	0	0
P07-837	Barbieri	Localized	0	0
P08-2516	Barbieri	Localized	0	0
P09-649	Barbieri	Localized	0	0
PR-00-160	Barbieri	Localized	0	0
PR-00-1165	Barbieri	Localized	0	0
PR-01-1934	Barbieri	Localized	0	0
PR-01-2492	Barbieri	Localized	0	0
PR-02-1736	Barbieri	Localized	0	0
PR-03-870	Barbieri	Localized	0	0
PR-04-639	Barbieri	Localized	0	0
PR-04-3222	Barbieri	Localized	0	0
PR-04-3347	Barbieri	Localized	0	0
PR-05-839	Barbieri	Localized	0	0
PR-05-3595	Barbieri	Localized	0	0
PR-06-1749	Barbieri	Localized	0	0
PR-09-5245	Barbieri	Localized	0	0
PR-0427	Barbieri	Localized	0	0
PR-1024	Barbieri	Localized	0	0
PR-2682	Barbieri	Localized	0	0
PR-2740	Barbieri	Localized	0	0
PR-2761	Barbieri	Localized	0	0
PR-2762	Barbieri	Localized	0	0
PR-2915	Barbieri	Localized	0	0
PR-2916	Barbieri	Localized	0	0
PR-3023	Barbieri	Localized	0	0
PR-3026	Barbieri	Localized	0	0
PR-3034	Barbieri	Localized	0	0
PR-3048	Barbieri	Localized	0	0
PR-3051	Barbieri	Localized	0	0
PR-3127	Barbieri	Localized	0	0
1115154	Abida	Metastatic	1	1
1115157	Abida	Metastatic	1	1
1115183	Abida	Metastatic	1	1
1115556	Abida	Metastatic	1	1
1115569	Abida	Metastatic	1	1
1115576	Abida	Metastatic	1	1
5115022	Abida	Metastatic	1	1
5115023	Abida	Metastatic	1	1
5115030	Abida	Metastatic	1	1
5115058	Abida	Metastatic	1	1
5115073	Abida	Metastatic	1	1
5115128	Abida	Metastatic	1	1
5115158	Abida	Metastatic	1	1
5115160	Abida	Metastatic	1	1
5115187	Abida	Metastatic	1	1
5115196	Abida	Metastatic	1	1
5115255	Abida	Metastatic	1	1
5115258	Abida	Metastatic	1	1
5115411	Abida	Metastatic	1	1
5115506	Abida	Metastatic	1	1
5115610	Abida	Metastatic	1	1
5115613	Abida	Metastatic	1	1
5115614	Abida	Metastatic	1	1
6115115	Abida	Metastatic	1	1
6115118	Abida	Metastatic	1	1
6115121	Abida	Metastatic	1	1
6115388	Abida	Metastatic	1	1
6115393	Abida	Metastatic	1	1
6115597	Abida	Metastatic	1	1
6115600	Abida	Metastatic	1	1
6115601	Abida	Metastatic	1	1
9115050	Abida	Metastatic	1	1
9115064	Abida	Metastatic	1	1
9115065	Abida	Metastatic	1	1
9115102	Abida	Metastatic	1	1
9115109	Abida	Metastatic	1	1
9115174	Abida	Metastatic	1	1
9115175	Abida	Metastatic	1	1
9115180	Abida	Metastatic	1	1
9115420	Abida	Metastatic	1	1
9115422	Abida	Metastatic	1	1
9115519	Abida	Metastatic	1	1
9115541	Abida	Metastatic	1	1
9115551	Abida	Metastatic	1	1
9115567	Abida	Metastatic	1	1
9115568	Abida	Metastatic	1	1
97115095	Abida	Metastatic	1	1
97115131	Abida	Metastatic	1	1
97115167	Abida	Metastatic	1	1
97115281	Abida	Metastatic	1	1
97115315	Abida	Metastatic	1	1
97115331	Abida	Metastatic	1	1
97115337	Abida	Metastatic	1	1
97115560	Abida	Metastatic	1	1
97115564	Abida	Metastatic	1	1
1115020	Abida	Metastatic	0	1
1115153	Abida	Metastatic	0	1
1115156	Abida	Metastatic	0	1
1115244	Abida	Metastatic	0	1
1115467	Abida	Metastatic	0	1
1115525	Abida	Metastatic	0	1
1115549	Abida	Metastatic	0	1
1115574	Abida	Metastatic	0	1
1115578	Abida	Metastatic	0	1
5115026	Abida	Metastatic	0	1
5115027	Abida	Metastatic	0	1
5115028	Abida	Metastatic	0	1
5115032	Abida	Metastatic	0	1
5115033	Abida	Metastatic	0	1
5115034	Abida	Metastatic	0	1
5115127	Abida	Metastatic	0	1
5115129	Abida	Metastatic	0	1
5115186	Abida	Metastatic	0	1
5115193	Abida	Metastatic	0	1
5115197	Abida	Metastatic	0	1
5115198	Abida	Metastatic	0	1
5115199	Abida	Metastatic	0	1
5115254	Abida	Metastatic	0	1
5115256	Abida	Metastatic	0	1
5115259	Abida	Metastatic	0	1
5115261	Abida	Metastatic	0	1
5115359	Abida	Metastatic	0	1
5115405	Abida	Metastatic	0	1
5115408	Abida	Metastatic	0	1
5115409	Abida	Metastatic	0	1
5115505	Abida	Metastatic	0	1
5115528	Abida	Metastatic	0	1
5115546	Abida	Metastatic	0	1
5115609	Abida	Metastatic	0	1
5115611	Abida	Metastatic	0	1
5115612	Abida	Metastatic	0	1
5115648	Abida	Metastatic	0	1
5115651	Abida	Metastatic	0	1
6115114	Abida	Metastatic	0	1
6115117	Abida	Metastatic	0	1
6115122	Abida	Metastatic	0	1
6115124	Abida	Metastatic	0	1
6115219	Abida	Metastatic	0	1
6115224	Abida	Metastatic	0	1
6115234	Abida	Metastatic	0	1
6115247	Abida	Metastatic	0	1
6115391	Abida	Metastatic	0	1
6115395	Abida	Metastatic	0	1
6115398	Abida	Metastatic	0	1
6115400	Abida	Metastatic	0	1
6115402	Abida	Metastatic	0	1
6115594	Abida	Metastatic	0	1
6115596	Abida	Metastatic	0	1
6115598	Abida	Metastatic	0	1
9115037	Abida	Metastatic	0	1
9115041	Abida	Metastatic	0	1
9115042	Abida	Metastatic	0	1
9115045	Abida	Metastatic	0	1
9115047	Abida	Metastatic	0	1
9115048	Abida	Metastatic	0	1
9115052	Abida	Metastatic	0	1
9115055	Abida	Metastatic	0	1
9115059	Abida	Metastatic	0	1
9115060	Abida	Metastatic	0	1
9115061	Abida	Metastatic	0	1
9115066	Abida	Metastatic	0	1
9115069	Abida	Metastatic	0	1
9115104	Abida	Metastatic	0	1
9115108	Abida	Metastatic	0	1
9115171	Abida	Metastatic	0	1
9115173	Abida	Metastatic	0	1
9115184	Abida	Metastatic	0	1
9115339	Abida	Metastatic	0	1
9115341	Abida	Metastatic	0	1
9115515	Abida	Metastatic	0	1
9115520	Abida	Metastatic	0	1
9115521	Abida	Metastatic	0	1
9115522	Abida	Metastatic	0	1
9115524	Abida	Metastatic	0	1
9115540	Abida	Metastatic	0	1
9115552	Abida	Metastatic	0	1
9115566	Abida	Metastatic	0	1
9115570	Abida	Metastatic	0	1
9115571	Abida	Metastatic	0	1
9115575	Abida	Metastatic	0	1
9115580	Abida	Metastatic	0	1
13115404	Abida	Metastatic	0	1
96115135	Abida	Metastatic	0	1
96115209	Abida	Metastatic	0	1
96115269	Abida	Metastatic	0	1
96115473	Abida	Metastatic	0	1
96115474	Abida	Metastatic	0	1
96115494	Abida	Metastatic	0	1
97115001	Abida	Metastatic	0	1
97115007	Abida	Metastatic	0	1
97115074	Abida	Metastatic	0	1
97115125	Abida	Metastatic	0	1
97115147	Abida	Metastatic	0	1
97115151	Abida	Metastatic	0	1
97115166	Abida	Metastatic	0	1
97115333	Abida	Metastatic	0	1
97115335	Abida	Metastatic	0	1
97115358	Abida	Metastatic	0	1
97115363	Abida	Metastatic	0	1
97115368	Abida	Metastatic	0	1
97115374	Abida	Metastatic	0	1
97115449	Abida	Metastatic	0	1
97115453	Abida	Metastatic	0	1
97115454	Abida	Metastatic	0	1
97115561	Abida	Metastatic	0	1
97115563	Abida	Metastatic	0	1
6115392	Abida	Metastatic	1	1
1115200	Abida	Metastatic	1	0
1115362	Abida	Metastatic	1	0
5115024	Abida	Metastatic	1	0
5115260	Abida	Metastatic	1	0
5115290	Abida	Metastatic	1	0
5115291	Abida	Metastatic	1	0
5115327	Abida	Metastatic	1	0
5115406	Abida	Metastatic	1	0
6115012	Abida	Metastatic	1	0
6115123	Abida	Metastatic	1	0
6115233	Abida	Metastatic	1	0
6115251	Abida	Metastatic	1	0
6115385	Abida	Metastatic	1	0
6115390	Abida	Metastatic	1	0
6115397	Abida	Metastatic	1	0
6115427	Abida	Metastatic	1	0
6115605	Abida	Metastatic	1	0
9115040	Abida	Metastatic	1	0
9115046	Abida	Metastatic	1	0
9115049	Abida	Metastatic	1	0
9115051	Abida	Metastatic	1	0
9115062	Abida	Metastatic	1	0
9115063	Abida	Metastatic	1	0
9115324	Abida	Metastatic	1	0
9115338	Abida	Metastatic	1	0
9115416	Abida	Metastatic	1	0
9115553	Abida	Metastatic	1	0
9115585	Abida	Metastatic	1	0
13115464	Abida	Metastatic	1	0
96115165	Abida	Metastatic	1	0
96115210	Abida	Metastatic	1	0
96115266	Abida	Metastatic	1	0
97115079	Abida	Metastatic	1	0
97115148	Abida	Metastatic	1	0
97115188	Abida	Metastatic	1	0
97115365	Abida	Metastatic	1	0
97115376	Abida	Metastatic	1	0
97115447	Abida	Metastatic	1	0
1115021	Abida	Metastatic	0	0
1115150	Abida	Metastatic	0	0
1115161	Abida	Metastatic	0	0
1115202	Abida	Metastatic	0	0
1115444	Abida	Metastatic	0	0
1115468	Abida	Metastatic	0	0
1115503	Abida	Metastatic	0	0
1115526	Abida	Metastatic	0	0
1115527	Abida	Metastatic	0	0
1115531	Abida	Metastatic	0	0
1115544	Abida	Metastatic	0	0
1115550	Abida	Metastatic	0	0
1115554	Abida	Metastatic	0	0
1115577	Abida	Metastatic	0	0
1115581	Abida	Metastatic	0	0
5115029	Abida	Metastatic	0	0
5115031	Abida	Metastatic	0	0
5115057	Abida	Metastatic	0	0
5115075	Abida	Metastatic	0	0
5115076	Abida	Metastatic	0	0
5115078	Abida	Metastatic	0	0
5115098	Abida	Metastatic	0	0
5115130	Abida	Metastatic	0	0
5115152	Abida	Metastatic	0	0
5115194	Abida	Metastatic	0	0
5115195	Abida	Metastatic	0	0
5115203	Abida	Metastatic	0	0
5115276	Abida	Metastatic	0	0
5115407	Abida	Metastatic	0	0
5115410	Abida	Metastatic	0	0
5115412	Abida	Metastatic	0	0
5115501	Abida	Metastatic	0	0
5115545	Abida	Metastatic	0	0
5115547	Abida	Metastatic	0	0
5115548	Abida	Metastatic	0	0
5115608	Abida	Metastatic	0	0
5115615	Abida	Metastatic	0	0
5115650	Abida	Metastatic	0	0
6115013	Abida	Metastatic	0	0
6115014	Abida	Metastatic	0	0
6115116	Abida	Metastatic	0	0
6115119	Abida	Metastatic	0	0
6115227	Abida	Metastatic	0	0
6115235	Abida	Metastatic	0	0
6115237	Abida	Metastatic	0	0
6115242	Abida	Metastatic	0	0
6115250	Abida	Metastatic	0	0
6115296	Abida	Metastatic	0	0
6115381	Abida	Metastatic	0	0
6115382	Abida	Metastatic	0	0
6115396	Abida	Metastatic	0	0
6115399	Abida	Metastatic	0	0
6115590	Abida	Metastatic	0	0
6115592	Abida	Metastatic	0	0
6115593	Abida	Metastatic	0	0
6115595	Abida	Metastatic	0	0
6115599	Abida	Metastatic	0	0
6115603	Abida	Metastatic	0	0
6115604	Abida	Metastatic	0	0
9115035	Abida	Metastatic	0	0
9115036	Abida	Metastatic	0	0
9115067	Abida	Metastatic	0	0
9115068	Abida	Metastatic	0	0
9115070	Abida	Metastatic	0	0
9115107	Abida	Metastatic	0	0
9115111	Abida	Metastatic	0	0
9115181	Abida	Metastatic	0	0
9115182	Abida	Metastatic	0	0
9115185	Abida	Metastatic	0	0
9115325	Abida	Metastatic	0	0
9115340	Abida	Metastatic	0	0
9115415	Abida	Metastatic	0	0
9115418	Abida	Metastatic	0	0
9115423	Abida	Metastatic	0	0
9115425	Abida	Metastatic	0	0
9115516	Abida	Metastatic	0	0
9115517	Abida	Metastatic	0	0
9115538	Abida	Metastatic	0	0
9115539	Abida	Metastatic	0	0
9115555	Abida	Metastatic	0	0
9115572	Abida	Metastatic	0	0
9115586	Abida	Metastatic	0	0
13115262	Abida	Metastatic	0	0
13115277	Abida	Metastatic	0	0
13115379	Abida	Metastatic	0	0
13115443	Abida	Metastatic	0	0
13115465	Abida	Metastatic	0	0
96115137	Abida	Metastatic	0	0
96115138	Abida	Metastatic	0	0
96115139	Abida	Metastatic	0	0
96115141	Abida	Metastatic	0	0
96115204	Abida	Metastatic	0	0
96115207	Abida	Metastatic	0	0
96115208	Abida	Metastatic	0	0
96115211	Abida	Metastatic	0	0
96115213	Abida	Metastatic	0	0
96115214	Abida	Metastatic	0	0
96115272	Abida	Metastatic	0	0
96115273	Abida	Metastatic	0	0
96115480	Abida	Metastatic	0	0
96115496	Abida	Metastatic	0	0
96115619	Abida	Metastatic	0	0
96115641	Abida	Metastatic	0	0
96115642	Abida	Metastatic	0	0
97115002	Abida	Metastatic	0	0
97115003	Abida	Metastatic	0	0
97115005	Abida	Metastatic	0	0
97115006	Abida	Metastatic	0	0
97115009	Abida	Metastatic	0	0
97115071	Abida	Metastatic	0	0
97115278	Abida	Metastatic	0	0
97115280	Abida	Metastatic	0	0
97115316	Abida	Metastatic	0	0
97115330	Abida	Metastatic	0	0
97115375	Abida	Metastatic	0	0
97115448	Abida	Metastatic	0	0
97115456	Abida	Metastatic	0	0
97115558	Abida	Metastatic	0	0
