# Supplementary material for: Somatic driver mutation prevalence in 1844 prostate cancers identifies ZNRF3 loss as a predictor of metastatic relapse
Source: Nat Commun. 2021 Oct 29;12:6248. doi: 10.1038/s41467-021-26489-0 (PMC8556363; doi:10.1038/s41467-021-26489-0)
Supplement: Supplementary file 5 — Source Data [file 41467_2021_26489_MOESM5_ESM.xlsx]

## Sheet: Figure 1A
Figure 1A
	gene.id	Abberation.Type	proportion.localized	proportion.localized.ci.upper	proportion.localized.ci.lower
	NKX3-1	Genomic Loss	0.503518	0.53092	0.476117
	ERG	SV	0.38806	0.455429	0.32069
	PTEN	SV	0.223881	0.281508	0.166253
	MYC	Genomic Gain	0.208757	0.231031	0.186483
	CDH1	Genomic Loss	0.200156	0.222085	0.178228
	RB1	SV	0.159204	0.209784	0.108624
	CHD1	SV	0.159204	0.209784	0.108624
	CHD1	Genomic Loss	0.158718	0.178744	0.138691
	ETV1	Genomic Gain	0.139171	0.158141	0.120202
	RB1	Genomic Loss	0.136826	0.15566	0.117991
	PTEN	Genomic Loss	0.129007	0.147378	0.110636
	ZFHX3	Genomic Loss	0.127443	0.145719	0.109168
	TP53	Genomic Loss	0.12197	0.139905	0.104035
	NKX3-1	SV	0.114428	0.158436	0.0704194
	CCND1	Genomic Gain	0.105551	0.122391	0.0887117
	ZNRF3	Genomic Loss	0.095387	0.111486	0.0792881
	ETV5	Genomic Gain	0.0914777	0.107277	0.0756781
	PRKDC	SV	0.0895522	0.129027	0.0500771
	SPOP	Non-synonymous	0.0855482	0.101347	0.0697492
	chr21:42 Mbp	Inter-chromosomal translocation	0.0845771	0.123045	0.0461095
	ZBTB16	Genomic Loss	0.0820954	0.0971399	0.0670508
	chr3:129 Mbp	Inversion	0.0746269	0.110957	0.038297
	chr3:125 Mbp	Inversion	0.0746269	0.110957	0.038297
	chr6:97 Mbp	Inter-chromosomal translocation	0.0646766	0.0986793	0.030674
	PRKDC	Genomic Gain	0.0602033	0.0732394	0.0471672
	ETV1	SV	0.0597015	0.0924569	0.026946
	chr4:148 Mbp	Inter-chromosomal translocation	0.0597015	0.0924569	0.026946
	CDK12	Genomic Loss	0.0578577	0.0706533	0.0450621
	BRCA2	Genomic Loss	0.056294	0.0689259	0.043662
	chr10:89 Mbp	Inversion	0.0547264	0.0861702	0.0232826
	TP53	SV	0.0547264	0.0861702	0.0232826
	chr17:25 Mbp	Inter-chromosomal translocation	0.0547264	0.0861702	0.0232826
	MSH2	Non-synonymous	0.0531561	0.0658285	0.0404837
	ATM	SV	0.0497512	0.0798105	0.019692
	PIK3CA	SV	0.0497512	0.0798105	0.019692
	NCOR1	Genomic Loss	0.0461298	0.057626	0.0346335
	chr7:145019604	Non-coding SNV	0.045	0.0737309	0.0162691
	ASXL2	SV	0.0447761	0.0733674	0.0161848
	MYC	SV	0.0447761	0.0733674	0.0161848
	APC	Genomic Loss	0.0445661	0.055875	0.0332571
	CDKN2A	Genomic Loss	0.0437842	0.0549981	0.0325703
	TTN	Non-synonymous	0.0431894	0.0546721	0.0317067
	BRCA1	Genomic Loss	0.0430023	0.0541202	0.0318845
	AKT1	Genomic Gain	0.0422205	0.0532413	0.0311996
	TP53	Non-synonymous	0.0406977	0.0518587	0.0295366
	chr22:31826396	Non-coding SNV	0.04	0.0671586	0.0128414
	chr7:61 Mbp	Inter-chromosomal translocation	0.039801	0.0668272	0.0127748
	BRAF	SV	0.039801	0.0668272	0.0127748
	BRAF	Genomic Gain	0.0351837	0.0452812	0.0250862
	chr4:39684557	Non-coding SNV	0.035	0.0604706	0.00952942
	chr13:58055742	Non-coding SNV	0.035	0.0604706	0.00952942
	chr16:64910033	Non-coding SNV	0.035	0.0604706	0.00952942
	chr2:131394079	Non-coding SNV	0.035	0.0604706	0.00952942
	ZNRF3	SV	0.0348259	0.060172	0.00947973
	ETV4	SV	0.0348259	0.060172	0.00947973
	NCOR1	SV	0.0348259	0.060172	0.00947973
	ERCC2	SV	0.0298507	0.0533771	0.00632438
	MSH2	SV	0.0298507	0.0533771	0.00632438
	KDM6A	SV	0.0248756	0.0464072	0.00334409
	ETV5	SV	0.0248756	0.0464072	0.00334409
	ATM	Genomic Loss	0.0234558	0.0317504	0.0151613
	RB1	Non-synonymous	0.0215947	0.0298053	0.0133841
	MUC16	Non-synonymous	0.0199336	0.0278288	0.0120384
	CDKN2A	SV	0.0199005	0.039208	0.00059304
	AXL	SV	0.0199005	0.039208	0.00059304
	HDAC4	Genomic Loss	0.0179828	0.0252658	0.0106998
	MSH2	Genomic Loss	0.0172009	0.0243267	0.0100752
	CSMD3	Non-synonymous	0.0166113	0.0238308	0.00939179
	MSH6	Genomic Loss	0.0164191	0.0233837	0.00945441
	FOXA1	SV	0.0149254	0.0316885	-0.00183776
	MED12	SV	0.0149254	0.0316885	-0.00183776
	CTNNB1	Genomic Gain	0.0148554	0.0214853	0.00822537
	PTEN	Non-synonymous	0.0141196	0.0207841	0.00745512
	FOXA1	Non-synonymous	0.013289	0.0197573	0.00682082
	RYR2	Non-synonymous	0.013289	0.0197573	0.00682082
	PRB4	Non-synonymous	0.0116279	0.0176835	0.00557235
	ASXL2	Genomic Loss	0.0109461	0.0166485	0.00524363
	SPTA1	Non-synonymous	0.00996678	0.0155778	0.00435571
	MED12	Non-synonymous	0.00996678	0.0155778	0.00435571
	HDAC4	SV	0.00995025	0.0236718	-0.00377131
	FOXA1	Genomic Gain	0.00860047	0.0136611	0.00353982
	SYNE1	Non-synonymous	0.00830565	0.0134321	0.00317918
	ATM	Non-synonymous	0.00830565	0.0134321	0.00317918
	FAT3	Non-synonymous	0.00830565	0.0134321	0.00317918
	ZFHX3	Non-synonymous	0.00830565	0.0134321	0.00317918
	NCOR2	Non-synonymous	0.00830565	0.0134321	0.00317918
	KDM6A	Genomic Loss	0.00781861	0.0126456	0.00299157
	PRKDC	Non-synonymous	0.00747508	0.0123405	0.00260965
	PCDH15	Non-synonymous	0.00747508	0.0123405	0.00260965
	KMT2C	Non-synonymous	0.00664452	0.0112336	0.00205543
	AHNAK2	Non-synonymous	0.00415282	0.00778537	0.000520279
	APC	Non-synonymous	0.00415282	0.00778537	0.000520279
	GNAS	Non-synonymous	0.00415282	0.00778537	0.000520279
	KDM6A	Non-synonymous	0.00415282	0.00778537	0.000520279
	TPTE	Non-synonymous	0.00415282	0.00778537	0.000520279
	IDH1	Non-synonymous	0.00415282	0.00778537	0.000520279
	BRAF	Non-synonymous	0.00332226	0.00657266	7.19e-05
	CTNNB1	Non-synonymous	0.00249169	0.0053078	-0.000324408
	NCOR1	Non-synonymous	0.00249169	0.0053078	-0.000324408
	ADAMTS20	Non-synonymous	0.00249169	0.0053078	-0.000324408
	KMT2D	Non-synonymous	0.00166113	0.00396143	-0.000639166
	QRICH2	Non-synonymous	0.00166113	0.00396143	-0.000639166
	BRCA1	Non-synonymous	0.00166113	0.00396143	-0.000639166
	AKT1	Non-synonymous	0.00166113	0.00396143	-0.000639166
	AR	Genomic Gain	0.00156372	0.00372923	-0.000601791
	ASXL2	Non-synonymous	0.000830565	0.0024578	-0.000796666
	MLH1	Non-synonymous	0.000830565	0.0024578	-0.000796666
	AR	Non-synonymous	0	0	0
	BRCA2	Non-synonymous	0	0	0
	MSH6	Non-synonymous	0	0	0
	HRAS	Non-synonymous	0	0	0
	ERCC2	Non-synonymous	0	0	0
	CDKN2A	Non-synonymous	0	0	0

## Sheet: Figure 1B
Figure 1B
	gene.id	Abberation.Type	proportion.mets	proportion.mets.ci.upper	proportion.mets.ci.lower
	AR	Genomic Gain	0.711712	0.749397	0.674026
	NKX3-1	Genomic Loss	0.675676	0.714622	0.636729
	MYC	Genomic Gain	0.643243	0.683098	0.603388
	RB1	Genomic Loss	0.618018	0.658441	0.577595
	TP53	Genomic Loss	0.605405	0.646069	0.564742
	PTEN	Genomic Loss	0.520721	0.562284	0.479158
	ZFHX3	Genomic Loss	0.513514	0.555097	0.47193
	PRKDC	Genomic Gain	0.445045	0.486392	0.403698
	ERG	SV	0.425743	0.522175	0.32931
	CDH1	Genomic Loss	0.425225	0.466356	0.384094
	BRCA2	Genomic Loss	0.394595	0.435258	0.353931
	TP53	Non-synonymous	0.376577	0.416888	0.336265
	NCOR1	Genomic Loss	0.358559	0.398458	0.318659
	BRAF	Genomic Gain	0.331532	0.370698	0.292365
	ETV5	Genomic Gain	0.326126	0.365129	0.287124
	ETV1	Genomic Gain	0.302703	0.340926	0.26448
	ZNRF3	Genomic Loss	0.299099	0.337192	0.261006
	CHD1	Genomic Loss	0.281081	0.318481	0.243682
	CCND1	Genomic Gain	0.272072	0.309097	0.235047
	APC	Genomic Loss	0.25045	0.286498	0.214403
	FOXA1	Genomic Gain	0.234234	0.26947	0.198999
	ZBTB16	Genomic Loss	0.228829	0.263778	0.193879
	CTNNB1	Genomic Gain	0.223423	0.258078	0.188768
	PTEN	SV	0.217822	0.298322	0.137321
	AKT1	Genomic Gain	0.210811	0.244746	0.176876
	chr21:42 Mbp	Inter-chromosomal translocation	0.19802	0.27574	0.1203
	CDKN2A	Genomic Loss	0.192793	0.225613	0.159972
	ATM	Genomic Loss	0.190991	0.223694	0.158288
	TTN	Non-synonymous	0.185586	0.21793	0.153241
	chr7:61 Mbp	Inter-chromosomal translocation	0.168317	0.241286	0.0953479
	MUC16	Non-synonymous	0.154955	0.185061	0.124849
	MSH6	Genomic Loss	0.140541	0.169456	0.111626
	chr10:89 Mbp	Inversion	0.138614	0.206004	0.0712235
	AR	Non-synonymous	0.136937	0.165539	0.108335
	TP53	SV	0.128713	0.194024	0.0634018
	MSH2	Genomic Loss	0.118919	0.145849	0.0919885
	ETV1	SV	0.118812	0.181916	0.0557075
	ZNRF3	SV	0.108911	0.169667	0.0481546
	BRCA1	Genomic Loss	0.104505	0.129956	0.0790533
	SYNE1	Non-synonymous	0.0990991	0.123958	0.0742401
	chr17:25 Mbp	Inter-chromosomal translocation	0.0990099	0.15726	0.0407601
	ASXL2	Genomic Loss	0.0936937	0.117938	0.0694498
	CSMD3	Non-synonymous	0.0900901	0.11391	0.0662698
	FOXA1	Non-synonymous	0.0864865	0.109872	0.0631013
	CDK12	Genomic Loss	0.0846847	0.107848	0.0615215
	HDAC4	Genomic Loss	0.0846847	0.107848	0.0615215
	KMT2C	Non-synonymous	0.0846847	0.107848	0.0615215
	AHNAK2	Non-synonymous	0.0810811	0.103791	0.0583716
	HDAC4	SV	0.0792079	0.131878	0.0265383
	APC	Non-synonymous	0.0774775	0.0997201	0.0552349
	BRCA2	Non-synonymous	0.0738739	0.0956354	0.0521123
	KMT2D	Non-synonymous	0.0720721	0.0935875	0.0505566
	ASXL2	SV	0.0693069	0.118839	0.0197748
	PTEN	Non-synonymous	0.0684685	0.0894798	0.0474571
	ATM	SV	0.0594059	0.105507	0.0133048
	ETV4	SV	0.0594059	0.105507	0.0133048
	KDM6A	SV	0.0594059	0.105507	0.0133048
	FOXA1	SV	0.0594059	0.105507	0.0133048
	SPOP	Non-synonymous	0.0576577	0.0770505	0.0382648
	RYR2	Non-synonymous	0.0576577	0.0770505	0.0382648
	ATM	Non-synonymous	0.0522523	0.0707666	0.0337379
	FAT3	Non-synonymous	0.0522523	0.0707666	0.0337379
	ZFHX3	Non-synonymous	0.0522523	0.0707666	0.0337379
	PRKDC	SV	0.0495049	0.0918102	0.00719967
	NCOR1	SV	0.0495049	0.0918102	0.00719967
	KDM6A	Genomic Loss	0.0486486	0.0665471	0.0307502
	CTNNB1	Non-synonymous	0.045045	0.0623004	0.0277897
	RB1	SV	0.039604	0.0776395	0.00156839
	RB1	Non-synonymous	0.0378378	0.0537122	0.0219635
	SPTA1	Non-synonymous	0.0378378	0.0537122	0.0219635
	PRKDC	Non-synonymous	0.036036	0.0515423	0.0205297
	PCDH15	Non-synonymous	0.0324324	0.0471705	0.0176944
	chr4:148 Mbp	Inter-chromosomal translocation	0.029703	0.0628121	-0.00340615
	GNAS	Non-synonymous	0.0288288	0.0427498	0.0149078
	QRICH2	Non-synonymous	0.027027	0.0405185	0.0135356
	MED12	Non-synonymous	0.0234234	0.0360065	0.0108403
	NCOR2	Non-synonymous	0.0234234	0.0360065	0.0108403
	NCOR1	Non-synonymous	0.0234234	0.0360065	0.0108403
	ASXL2	Non-synonymous	0.0234234	0.0360065	0.0108403
	ADAMTS20	Non-synonymous	0.0216216	0.0337222	0.00952102
	KDM6A	Non-synonymous	0.0198198	0.0314159	0.00822371
	CHD1	SV	0.019802	0.046973	-0.00736908
	NKX3-1	SV	0.019802	0.046973	-0.00736908
	chr3:129 Mbp	Inversion	0.019802	0.046973	-0.00736908
	MYC	SV	0.019802	0.046973	-0.00736908
	BRAF	SV	0.019802	0.046973	-0.00736908
	ETV5	SV	0.019802	0.046973	-0.00736908
	CDKN2A	SV	0.019802	0.046973	-0.00736908
	BRCA1	Non-synonymous	0.018018	0.0290846	0.0069514
	TPTE	Non-synonymous	0.0162162	0.0267246	0.00570788
	MSH2	Non-synonymous	0.0144144	0.0243308	0.00449799
	PRB4	Non-synonymous	0.0144144	0.0243308	0.00449799
	MSH6	Non-synonymous	0.0126126	0.0218971	0.00332817
	BRAF	Non-synonymous	0.0108108	0.0194144	0.00220725
	AKT1	Non-synonymous	0.0108108	0.0194144	0.00220725
	chr3:125 Mbp	Inversion	0.00990099	0.0292106	-0.00940864
	chr6:97 Mbp	Inter-chromosomal translocation	0.00990099	0.0292106	-0.00940864
	PIK3CA	SV	0.00990099	0.0292106	-0.00940864
	chr4:39684557	Non-coding SNV	0.00990099	0.0292106	-0.00940864
	ERCC2	SV	0.00990099	0.0292106	-0.00940864
	MSH2	SV	0.00990099	0.0292106	-0.00940864
	AXL	SV	0.00990099	0.0292106	-0.00940864
	MED12	SV	0.00990099	0.0292106	-0.00940864
	HRAS	Non-synonymous	0.00900901	0.0168701	0.00114792
	MLH1	Non-synonymous	0.00720721	0.0142448	0.000169643
	ERCC2	Non-synonymous	0.00540541	0.0115056	-0.000694832
	CDKN2A	Non-synonymous	0.0036036	0.00858894	-0.00138173
	IDH1	Non-synonymous	0.0018018	0.00533015	-0.00172655
	chr7:145019604	Non-coding SNV	0	0	0
	chr22:31826396	Non-coding SNV	0	0	0
	chr13:58055742	Non-coding SNV	0	0	0
	chr16:64910033	Non-coding SNV	0	0	0
	chr2:131394079	Non-coding SNV	0	0	0

## Sheet: Figure 2A
Figure 2A
	gene.id	type	proportion.mets	proportion.localized	log10.qval
	CHD1	SV	0.019802	0.159204	3.47323
	RB1	SV	0.039604	0.159204	2.36103
	NKX3-1	SV	0.019802	0.114428	2.1727
	TTN	SNV	0.185586	0.0431894	4.62816
	CDK12	CNA	0.0846847	0.0578577	4.62816
	KDM6A	SNV	0.0198198	0.00415282	4.62816
	chr3:125 Mbp	SV	0.00990099	0.0746269	1.61088
	MSH2	SNV	0.0144144	0.0531561	4.62816
	MED12	SNV	0.0234234	0.00996678	4.62816
	PCDH15	SNV	0.0324324	0.00747508	4.62816
	chr3:129 Mbp	SV	0.019802	0.0746269	1.03644
	chr6:97 Mbp	SV	0.00990099	0.0646766	1.22543
	SPOP	SNV	0.0576577	0.0855482	4.62816
	CTNNB1	SNV	0.045045	0.00249169	3.12713
	KDM6A	CNA	0.0486486	0.00781861	4.62816
	chr7:145019604	ncSNV	0	0.045	4.62816
	BRCA1	CNA	0.104505	0.0430023	4.62816
	PRKDC	SV	0.0495049	0.0895522	0.515138
	chr22:31826396	ncSNV	0	0.04	4.62816
	PIK3CA	SV	0.00990099	0.0497512	0.836801
	chr16:64910033	ncSNV	0	0.035	4.62816
	chr2:131394079	ncSNV	0	0.035	4.62816
	chr13:58055742	ncSNV	0	0.035	4.62816
	MLH1	SNV	0.00720721	0.000830565	3.49099
	SYNE1	SNV	0.0990991	0.00830565	1.5721
	BRAF	SNV	0.0108108	0.00332226	3.47323
	chr4:148 Mbp	SV	0.029703	0.0597015	0.34887
	BRCA1	SNV	0.018018	0.00166113	2.45706
	GNAS	SNV	0.0288288	0.00415282	2.11108
	ASXL2	CNA	0.0936937	0.0109461	2.2806
	chr4:39684557	ncSNV	0.00990099	0.035	4.62816
	MYC	SV	0.019802	0.0447761	0.398523
	NCOR2	SNV	0.0234234	0.00830565	1.97102
	BRAF	SV	0.019802	0.039801	0.265218
	ERCC2	SV	0.00990099	0.0298507	0.329809
	MSH2	SV	0.00990099	0.0298507	0.329809
	NCOR1	SNV	0.0234234	0.00249169	1.45883
	AKT1	SNV	0.0108108	0.00166113	1.82248
	MSH6	SNV	0.0126126	0	1.613
	ATM	SNV	0.0522523	0.00830565	0.691515
	IDH1	SNV	0.0018018	0.00415282	2.09389
	AXL	SV	0.00990099	0.0199005	0.155907
	PTEN	SV	0.217822	0.223881	0
	ETV5	SV	0.019802	0.0248756	0
	MSH2	CNA	0.118919	0.0172009	0.692803
	MED12	SV	0.00990099	0.0149254	0
	CDKN2A	SNV	0.0036036	0	0.598156
	ERCC2	SNV	0.00540541	0	0.349435
	CDKN2A	SV	0.019802	0.0199005	0
	PRB4	SNV	0.0144144	0.0116279	0.575775
	HRAS	SNV	0.00900901	0	0.477621
	ASXL2	SNV	0.0234234	0.000830565	0.458967
	TPTE	SNV	0.0162162	0.00415282	0.839339
	RB1	SNV	0.0378378	0.0215947	0.784814
	ADAMTS20	SNV	0.0216216	0.00249169	0.761241
	PRKDC	SNV	0.036036	0.00747508	0.668193
	ATM	SV	0.0594059	0.0497512	0.0882486
	ZFHX3	SNV	0.0522523	0.00830565	0.719626
	RYR2	SNV	0.0576577	0.013289	0.901792
	FAT3	SNV	0.0522523	0.00830565	0.961776
	MSH6	CNA	0.140541	0.0164191	1.12776
	HDAC4	CNA	0.0846847	0.0179828	1.29955
	QRICH2	SNV	0.027027	0.00166113	1.95307
	NCOR1	SV	0.0495049	0.0348259	0.240916
	SPTA1	SNV	0.0378378	0.00996678	2.95504
	CHD1	CNA	0.281081	0.158718	1.71953
	ASXL2	SV	0.0693069	0.0447761	0.334859
	ETV4	SV	0.0594059	0.0348259	0.372913
	CSMD3	SNV	0.0900901	0.0166113	2.9391
	KDM6A	SV	0.0594059	0.0248756	0.632082
	ERG	SV	0.425743	0.38806	0.24281
	chr17:25 Mbp	SV	0.0990099	0.0547264	0.692803
	FOXA1	SV	0.0594059	0.0149254	1.03293
	KMT2C	SNV	0.0846847	0.00664452	4.62816
	APC	SNV	0.0774775	0.00415282	4.62816
	PTEN	SNV	0.0684685	0.0141196	4.62816
	ZBTB16	CNA	0.228829	0.0820954	4.62816
	BRCA2	SNV	0.0738739	0	4.62816
	AHNAK2	SNV	0.0810811	0.00415282	4.62816
	ETV1	CNA	0.302703	0.139171	4.62816
	KMT2D	SNV	0.0720721	0.00166113	4.62816
	ATM	CNA	0.190991	0.0234558	4.62816
	ETV1	SV	0.118812	0.0597015	0.821492
	FOXA1	SNV	0.0864865	0.013289	4.62816
	HDAC4	SV	0.0792079	0.00995025	2.23936
	TP53	SV	0.128713	0.0547264	1.22543
	ZNRF3	SV	0.108911	0.0348259	1.5534
	chr10:89 Mbp	SV	0.138614	0.0547264	1.59735
	CDKN2A	CNA	0.192793	0.0437842	4.62816
	APC	CNA	0.25045	0.0445661	4.62816
	MUC16	SNV	0.154955	0.0199336	4.62816
	ZNRF3	CNA	0.299099	0.095387	4.62816
	AKT1	CNA	0.210811	0.0422205	4.62816
	CTNNB1	CNA	0.223423	0.0148554	4.62816
	chr21:42 Mbp	SV	0.19802	0.0845771	1.83923
	CDH1	CNA	0.425225	0.200156	4.62816
	AR	SNV	0.136937	0	4.62816
	chr7:61 Mbp	SV	0.168317	0.039801	3.24032
	CCND1	CNA	0.272072	0.105551	4.62816
	ETV5	CNA	0.326126	0.0914777	4.62816
	NKX3-1	CNA	0.675676	0.503518	4.62816
	FOXA1	CNA	0.234234	0.00860047	4.62816
	BRAF	CNA	0.331532	0.0351837	4.62816
	NCOR1	CNA	0.358559	0.0461298	4.62816
	BRCA2	CNA	0.394595	0.056294	4.62816
	PRKDC	CNA	0.445045	0.0602033	4.62816
	PTEN	CNA	0.520721	0.129007	4.62816
	TP53	SNV	0.376577	0.0406977	4.62816
	ZFHX3	CNA	0.513514	0.127443	4.62816
	RB1	CNA	0.618018	0.136826	4.62816
	MYC	CNA	0.643243	0.208757	4.62816
	TP53	CNA	0.605405	0.12197	4.62816
	AR	CNA	0.711712	0.00156372	4.62816

## Sheet: Figure 2C
Figure 2C
	gene.id	type	adjusted.delta.proportion	log10.qval
	CHD1	SV	-0.139402	3.47323
	RB1	SV	-0.1196	2.36103
	NKX3-1	SV	-0.0946259	2.1727
	TTN	SNV	-0.0934668	4.62816
	CDK12	CNA	-0.0819952	4.62816
	KDM6A	SNV	-0.0750381	4.62816
	chr3:125 Mbp	SV	-0.0647259	1.61088
	MSH2	SNV	-0.0606751	4.62816
	MED12	SNV	-0.0600938	4.62816
	PCDH15	SNV	-0.0567565	4.62816
	chr3:129 Mbp	SV	-0.0548249	1.03644
	chr6:97 Mbp	SV	-0.0547756	1.22543
	SPOP	SNV	-0.0509396	4.62816
	CTNNB1	SNV	-0.0475639	3.12713
	KDM6A	CNA	-0.0457697	4.62816
	chr7:145019604	ncSNV	-0.0450007	4.62816
	BRCA1	CNA	-0.0441014	4.62816
	PRKDC	SV	-0.0400473	0.515138
	chr22:31826396	ncSNV	-0.0400008	4.62816
	PIK3CA	SV	-0.0398503	0.836801
	chr16:64910033	ncSNV	-0.0350007	4.62816
	chr2:131394079	ncSNV	-0.0350006	4.62816
	chr13:58055742	ncSNV	-0.0350005	4.62816
	MLH1	SNV	-0.0348554	3.49099
	SYNE1	SNV	-0.0345526	1.5721
	BRAF	SNV	-0.033393	3.47323
	chr4:148 Mbp	SV	-0.0299985	0.34887
	BRCA1	SNV	-0.0293048	2.45706
	GNAS	SNV	-0.0281979	2.11108
	ASXL2	CNA	-0.0262933	2.2806
	chr4:39684557	ncSNV	-0.0250998	4.62816
	MYC	SV	-0.0249741	0.398523
	NCOR2	SNV	-0.0233298	1.97102
	BRAF	SV	-0.019999	0.265218
	ERCC2	SV	-0.0199498	0.329809
	MSH2	SV	-0.0199498	0.329809
	NCOR1	SNV	-0.0191776	1.45883
	AKT1	SNV	-0.0189974	1.82248
	MSH6	SNV	-0.0181012	1.613
	ATM	SNV	-0.0112994	0.691515
	IDH1	SNV	-0.0110321	2.09389
	AXL	SV	-0.00999951	0.155907
	PTEN	SV	-0.00605882	0
	ETV5	SV	-0.00507364	0
	MSH2	CNA	-0.00503029	0.692803
	MED12	SV	-0.00502438	0
	CDKN2A	SNV	-0.00379119	0.598156
	ERCC2	SNV	-0.00151163	0.349435
	CDKN2A	SV	-9.85173e-05	0
	PRB4	SNV	0.00120997	0.575775
	HRAS	SNV	0.0024328	0.477621
	ASXL2	SNV	0.00353512	0.458967
	TPTE	SNV	0.00556239	0.839339
	RB1	SNV	0.0060669	0.784814
	ADAMTS20	SNV	0.00649033	0.761241
	PRKDC	SNV	0.00688737	0.668193
	ATM	SV	0.0096547	0.0882486
	ZFHX3	SNV	0.0098135	0.719626
	RYR2	SNV	0.0122953	0.901792
	FAT3	SNV	0.0128614	0.961776
	MSH6	CNA	0.0130827	1.12776
	HDAC4	CNA	0.013553	1.29955
	QRICH2	SNV	0.0145932	1.95307
	NCOR1	SV	0.0146791	0.240916
	SPTA1	SNV	0.0186527	2.95504
	CHD1	CNA	0.020745	1.71953
	ASXL2	SV	0.0245308	0.334859
	ETV4	SV	0.0245801	0.372913
	CSMD3	SNV	0.0339072	2.9391
	KDM6A	SV	0.0345303	0.632082
	ERG	SV	0.0376829	0.24281
	chr17:25 Mbp	SV	0.0442835	0.692803
	FOXA1	SV	0.0444806	1.03293
	KMT2C	SNV	0.0446731	4.62816
	APC	SNV	0.0453655	4.62816
	PTEN	SNV	0.0458898	4.62816
	ZBTB16	CNA	0.0469239	4.62816
	BRCA2	SNV	0.0483728	4.62816
	AHNAK2	SNV	0.0491363	4.62816
	ETV1	CNA	0.0536002	4.62816
	KMT2D	SNV	0.0537438	4.62816
	ATM	CNA	0.0586587	4.62816
	ETV1	SV	0.0591104	0.821492
	FOXA1	SNV	0.0682823	4.62816
	HDAC4	SV	0.0692577	2.23936
	TP53	SV	0.0739865	1.22543
	ZNRF3	SV	0.074085	1.5534
	chr10:89 Mbp	SV	0.0838875	1.59735
	CDKN2A	CNA	0.088553	4.62816
	APC	CNA	0.0960808	4.62816
	MUC16	SNV	0.099174	4.62816
	ZNRF3	CNA	0.0998166	4.62816
	AKT1	CNA	0.110009	4.62816
	CTNNB1	CNA	0.110189	4.62816
	chr21:42 Mbp	SV	0.113443	1.83923
	CDH1	CNA	0.115453	4.62816
	AR	SNV	0.1283	4.62816
	chr7:61 Mbp	SV	0.128516	3.24032
	CCND1	CNA	0.132382	4.62816
	ETV5	CNA	0.137007	4.62816
	NKX3-1	CNA	0.160178	4.62816
	FOXA1	CNA	0.199035	4.62816
	BRAF	CNA	0.200235	4.62816
	NCOR1	CNA	0.2121	4.62816
	BRCA2	CNA	0.231772	4.62816
	PRKDC	CNA	0.274911	4.62816
	PTEN	CNA	0.280915	4.62816
	TP53	SNV	0.305052	4.62816
	ZFHX3	CNA	0.310536	4.62816
	RB1	CNA	0.378277	4.62816
	MYC	CNA	0.417899	4.62816
	TP53	CNA	0.425842	4.62816
	AR	CNA	0.609229	4.62816

## Sheet: Figure 3A
Figure 3A
	cpcg.id	bcr.bin	bcr.time	ZNRF3.CNA
	CPCG0001	1	114.84	0
	CPCG0002	1	33.48	1
	CPCG0003	1	59.04	0
	CPCG0004	1	53.04	0
	CPCG0005	0	70.2	0
	CPCG0006	0	100.08	0
	CPCG0007	1	51.72	0
	CPCG0008	1	70.92	0
	CPCG0009	1	51.6	0
	CPCG0015	1	51.12	0
	CPCG0019	1	90.84	0
	CPCG0020	1	103.68	0
	CPCG0022	0	80.88	0
	CPCG0027	1	51.24	0
	CPCG0030	1	67.2	0
	CPCG0036	0	92.88	1
	CPCG0040	0	138.6	0
	CPCG0042	1	94.08	0
	CPCG0043	1	98.64	0
	CPCG0046	0	100.68	0
	CPCG0047	1	77.52	0
	CPCG0048	1	55.56	0
	CPCG0050	0	74.76	0
	CPCG0057	0	165.6	0
	CPCG0059	1	69.96	0
	CPCG0063	0	84.24	0
	CPCG0066	1	103.2	1
	CPCG0067	1	158.64	0
	CPCG0068	0	120.24	0
	CPCG0069	0	103.8	0
	CPCG0070	0	140.4	0
	CPCG0071	0	84.96	0
	CPCG0072	0	130.8	0
	CPCG0073	1	31.44	0
	CPCG0074	1	81.72	0
	CPCG0075	1	144.36	0
	CPCG0076	1	55.44	0
	CPCG0078	1	51.48	0
	CPCG0081	1	91.92	1
	CPCG0082	0	124.32	1
	CPCG0083	1	74.52	0
	CPCG0084	1	100.68	0
	CPCG0087	1	45.48	1
	CPCG0089	0	129.84	0
	CPCG0090	1	105.48	0
	CPCG0091	1	37.56	0
	CPCG0092	1	29.88	0
	CPCG0093	0	105	0
	CPCG0094	1	103.32	0
	CPCG0095	1	127.08	0
	CPCG0096	1	72.24	0
	CPCG0097	0	142.92	0
	CPCG0098	1	44.28	0
	CPCG0099	0	96.84	0
	CPCG0100	1	3.96	0
	CPCG0102	0	133.44	0
	CPCG0103	1	45	0
	CPCG0107	1	111.12	0
	CPCG0114	0	78.72	0
	CPCG0117	1	95.04	0
	CPCG0119	0	111.72	0
	CPCG0120	1	34.92	0
	CPCG0121	0	129.96	0
	CPCG0122	0	97.2	0
	CPCG0123	1	117	1
	CPCG0124	0	119.28	0
	CPCG0125	0	47.04	0
	CPCG0126	0	141	1
	CPCG0127	0	79.8	0
	CPCG0128	1	142.56	0
	CPCG0129	1	20.16	0
	CPCG0130	1	3.96	0
	CPCG0131	1	72.12	0
	CPCG0132	0	87.96	0
	CPCG0154	0	145.92	0
	CPCG0158	0	100.32	1
	CPCG0166	0	70.44	0
	CPCG0182	0	72.84	0
	CPCG0183	0	109.8	0
	CPCG0184	1	11.28	0
	CPCG0185	0	97.08	0
	CPCG0187	1	115.32	0
	CPCG0188	0	123.12	0
	CPCG0189	0	158.76	0
	CPCG0190	1	36.12	0
	CPCG0191	1	27.36	1
	CPCG0192	1	7.8	0
	CPCG0194	0	113.04	0
	CPCG0196	1	32.16	0
	CPCG0198	0	124.8	0
	CPCG0199	1	47.28	0
	CPCG0200	0	161.04	0
	CPCG0201	0	120.6	0
	CPCG0203	0	96	0
	CPCG0204	1	77.16	0
	CPCG0205	1	114.72	0
	CPCG0206	0	74.04	0
	CPCG0208	0	136.44	0
	CPCG0210	1	71.04	0
	CPCG0211	1	61.44	0
	CPCG0212	1	41.16	0
	CPCG0213	1	92.04	0
	CPCG0217	1	85.56	0
	CPCG0219	0	77.64	0
	CPCG0220	1	38.04	0
	CPCG0221	1	40.8	0
	CPCG0222	0	9.72	0
	CPCG0223	0	41.76	0
	CPCG0225	1	42.6	0
	CPCG0226	1	30.48	0
	CPCG0227	1	31.08	0
	CPCG0228	0	57.72	0
	CPCG0229	1	102.48	0
	CPCG0232	0	127.8	0
	CPCG0233	0	104.64	1
	CPCG0234	0	112.68	0
	CPCG0235	1	7.68	0
	CPCG0236	1	11.52	1
	CPCG0237	1	105.48	0
	CPCG0238	1	8.88	1
	CPCG0240	0	104.52	0
	CPCG0241	1	6.72	0
	CPCG0242	1	3.12	0
	CPCG0243	0	144.12	0
	CPCG0246	1	12.96	0
	CPCG0248	0	82.68	0
	CPCG0249	1	30	0
	CPCG0250	0	154.44	0
	CPCG0251	0	132	0
	CPCG0255	0	133.44	0
	CPCG0256	0	71.28	0
	CPCG0257	1	64.44	0
	CPCG0258	0	127.32	0
	CPCG0259	0	115.2	0
	CPCG0260	0	131.16	1
	CPCG0262	0	69.84	0
	CPCG0263	0	105.48	0
	CPCG0265	0	100.44	0
	CPCG0266	0	114.36	0
	CPCG0267	0	65.4	0
	CPCG0268	1	87	0
	CPCG0269	0	67.92	0
	CPCG0271	1	50.52	0
	CPCG0274	0	118.56	0
	CPCG0277	0	85.92	0
	CPCG0278	0	42.96	0
	CPCG0279	0	31.92	0
	CPCG0280	0	27.6	0
	CPCG0281	0	47.76	0
	CPCG0282	0	36	1
	CPCG0283	0	50.4	0
	CPCG0285	0	138.72	0
	CPCG0286	0	80.76	0
	CPCG0287	0	56.64	0
	CPCG0288	1	13.68	1
	CPCG0289	0	25.56	0
	CPCG0290	1	19.44	0
	CPCG0291	0	88.44	0
	CPCG0292	0	65.16	0
	CPCG0293	0	78.48	0
	CPCG0294	1	128.52	0
	CPCG0295	0	15.24	0
	CPCG0296	1	81	0
	CPCG0297	0	123.12	0
	CPCG0298	1	11.16	1
	CPCG0299	1	16.92	1
	CPCG0300	0	65.52	0
	CPCG0301	1	48.72	0
	CPCG0302	0	11.4	0
	CPCG0303	0	54.96	0
	CPCG0304	0	17.52	0
	CPCG0305	0	22.8	0
	CPCG0306	1	24.6	0
	CPCG0307	0	27.96	0
	CPCG0308	0	21.72	0
	CPCG0309	0	58.56	0
	CPCG0310	1	124.32	0
	CPCG0311	0	75.24	0
	CPCG0312	1	36.48	0
	CPCG0313	0	84.6	0
	CPCG0314	1	42.12	0
	CPCG0315	0	56.88	0
	CPCG0316	1	22.8	0
	CPCG0317	0	106.2	0
	CPCG0318	0	92.04	0
	CPCG0319	0	44.28	0
	CPCG0320	0	120.96	0
	CPCG0321	0	36.36	0
	CPCG0322	1	4.8	1
	CPCG0323	1	22.08	1
	CPCG0324	1	90	0
	CPCG0326	0	39.72	0
	CPCG0327	0	109.8	0
	CPCG0328	0	171.72	0
	CPCG0329	0	85.68	0
	CPCG0330	0	130.8	0
	CPCG0331	0	71.28	0
	CPCG0333	0	76.44	0
	CPCG0334	0	74.88	0
	CPCG0335	0	146.28	0
	CPCG0336	0	72	0
	CPCG0339	0	70.32	0
	CPCG0340	0	78.72	0
	CPCG0341	0	111	0
	CPCG0342	0	79.92	0
	CPCG0344	0	144.12	0
	CPCG0345	0	59.64	0
	CPCG0346	0	70.2	0
	CPCG0347	1	102.48	0
	CPCG0348	0	83.28	0
	CPCG0349	0	102.96	0
	CPCG0350	0	111.6	0
	CPCG0352	0	100.8	0
	CPCG0353	1	19.92	0
	CPCG0354	0	145.8	0
	CPCG0355	0	158.88	0
	CPCG0356	0	134.28	1
	CPCG0357	0	135.96	0
	CPCG0358	0	149.64	0
	CPCG0360	0	129.24	0
	CPCG0361	0	68.04	0
	CPCG0362	1	1.56	0
	CPCG0363	0	105.6	0
	CPCG0364	0	69.36	0
	CPCG0365	0	65.52	0
	CPCG0366	0	134.4	0
	CPCG0368	0	165.84	0
	CPCG0369	0	111.96	0
	CPCG0371	0	143.04	0
	CPCG0372	0	121.44	0
	CPCG0373	0	123.36	0
	CPCG0374	0	106.08	0
	CPCG0375	0	119.16	0
	CPCG0377	1	76.32	0
	CPCG0378	0	137.4	0
	CPCG0379	1	33.6	0
	CPCG0380	0	140.76	0
	CPCG0381	1	96.72	0
	CPCG0382	1	23.64	0
	CPCG0387	0	154.68	0
	CPCG0388	0	72.12	0
	CPCG0391	0	142.2	0
	CPCG0392	1	2.64	0
	CPCG0394	0	64.08	0
	CPCG0395	0	66.12	0
	CPCG0396	0	67.44	0
	CPCG0397	1	64.8	0
	CPCG0398	0	72.96	0
	CPCG0401	1	20.04	0
	CPCG0402	1	1.32	0
	CPCG0404	0	121.92	0
	CPCG0406	0	66.48	0
	CPCG0407	1	47.52	0
	CPCG0408	0	120.72	0
	CPCG0409	0	156.84	0
	CPCG0410	0	114.24	0
	CPCG0411	0	147.84	0
	CPCG0412	0	135.72	0
	CPCG0413	0	163.08	0
	CPCG0414	0	105.12	0
	CPCG0415	0	115.68	0
	CPCG0416	0	113.28	0
	CPCG0418	0	59.16	0
	CPCG0423	0	107.88	0
	CPCG0424	0	114.48	0
	CPCG0426	0	97.32	0
	CPCG0428	0	78.24	0
	CPCG0432	0	87.84	0
	CPCG0433	0	90.36	0
	CPCG0434	0	63.6	0
	CPCG0435	0	62.64	0
	CPCG0437	1	115.44	0
	CPCG0439	0	104.28	1
	CPCG0445	0	55.92	0
	CPCG0448	0	136.68	0
	CPCG0451	0	156.48	0
	CPCG0452	0	162.24	0
	CPCG0453	0	165.12	0
	CPCG0454	0	119.4	0
	CPCG0455	0	101.52	0
	CPCG0456	1	138.96	0
	CPCG0457	0	81.6	0
	CPCG0458	0	64.44	0
	CPCG0459	0	80.64	0
	CPCG0462	1	1.32	1
	CPCG0463	0	72.48	0
	CPCG0464	0	76.32	0
	CPCG0465	1	18	1
	CPCG0466	0	122.76	0
	CPCG0467	0	133.32	0
	CPCG0468	1	75.36	0
	CPCG0470	0	124.92	0
	CPCG0471	1	27.72	0
	CPCG0472	0	122.04	0
	CPCG0474	0	124.8	0
	CPCG0482	0	115.32	0
	CPCG0483	0	99	0
	CPCG0484	1	32.52	0
	CPCG0486	0	80.16	0
	CPCG0487	1	8.4	0
	CPCG0489	0	65.64	0
	CPCG0490	0	123	0
	CPCG0492	0	69.96	0
	CPCG0496	0	74.88	0
	CPCG0498	0	110.64	0
	CPCG0499	0	81.96	0
	CPCG0500	0	87.48	0
	CPCG0502	0	111.72	0
	CPCG0503	1	18.12	0
	CPCG0504	1	54	0
	CPCG0508	1	67.44	0
	CPCG0514	1	107.04	1
	CPCG0519	0	142.8	0
	CPCG0520	0	86.4	0
	CPCG0521	0	109.08	0
	CPCG0522	0	118.2	0
	CPCG0523	0	111.12	0
	CPCG0524	0	97.32	0
	CPCG0525	0	76.2	0
	CPCG0526	0	67.56	0
	CPCG0527	1	56.64	0
	CPCG0528	0	41.64	0
	CPCG0529	0	51.6	0
	CPCG0531	0	100.8	0
	CPCG0532	0	109.08	0
	CPCG0533	0	105.96	0
	CPCG0534	0	100.56	0
	CPCG0537	0	51.72	0
	CPCG0539	1	12.6	0
	CPCG0540	0	60.12	0
	CPCG0545	0	58.56	0
	CPCG0547	0	61.08	0
	CPCG0550	0	71.28	0
	CPCG0551	0	71.04	0
	CPCG0557	0	129.6	0
	CPCG0559	0	100.32	0
	CPCG0560	0	79.68	0
	CPCG0561	0	104.88	0
	CPCG0562	0	108.84	0
	CPCG0563	1	2.76	0
	CPCG0565	0	127.2	0
	CPCG0566	0	93	0
	CPCG0567	0	145.08	0
	CPCG0568	1	113.64	0
	CPCG0569	1	62.28	0
	CPCG0570	0	107.52	0
	CPCG0571	0	82.2	0
	CPCG0572	0	95.76	0
	CPCG0573	0	93.84	0
	CPCG0574	1	14.4	0
	CPCG0575	0	80.04	0
	CPCG0576	0	95.76	0
	CPCG0577	0	60.36	0
	CPCG0578	1	73.8	0
	CPCG0579	1	2.76	0
	CPCG0580	0	80.88	0
	CPCG0581	0	149.04	0
	CPCG0582	0	101.88	0
	CPCG0587	0	108.6	0
	CPCG0588	0	89.76	0
	CPCG0589	1	2.28	0
	CPCG0590	0	118.44	0
	CPCG0591	0	134.4	0
	CPCG0592	1	9	1
	CPCG0593	0	68.64	1
	CPCG0594	1	35.28	0
	CPCG0595	0	82.08	0
	CPCG0596	0	98.4	0
	CPCG0597	0	73.8	0
	CPCG0598	0	108.84	0
	CPCG0599	0	114.84	0
	CPCG0600	0	78.12	0
	CPCG0601	0	110.4	0
	CPCG0602	1	22.8	0
	CPCG0603	0	104.16	0
	CPCG0604	0	121.2	0
	CPCG0605	0	93.24	0
	CPCG0606	0	88.2	0
	CPCG0607	1	70.32	0

## Sheet: Figure 3B
Figure 3B
	cpcg.id	mets.bin	mets.time	ZNRF3.CNA
	CPCG0001	0	10.37	0
	CPCG0002	0	8.13	1
	CPCG0003	0	10.44	0
	CPCG0004	0	9	0
	CPCG0005	0	5.89	0
	CPCG0006	0	8.37	0
	CPCG0007	0	11.01	0
	CPCG0008	0	8.77	0
	CPCG0009	0	13.08	0
	CPCG0015	0	11.68	0
	CPCG0019	1	8.38	0
	CPCG0020	0	14.19	0
	CPCG0022	0	6.74	0
	CPCG0027	0	9.53	0
	CPCG0030	0	10.41	0
	CPCG0036	0	0	1
	CPCG0040	0	11.55	0
	CPCG0042	0	12.13	0
	CPCG0043	0	11.21	0
	CPCG0046	0	8.12	0
	CPCG0047	0	9.1	0
	CPCG0048	0	12.62	0
	CPCG0050	0	5.97	0
	CPCG0057	0	13.64	0
	CPCG0059	0	11.89	0
	CPCG0063	0	6.74	0
	CPCG0066	0	10.82	1
	CPCG0067	0	14.23	0
	CPCG0068	0	9.85	0
	CPCG0069	0	8.41	0
	CPCG0070	0	11.7	0
	CPCG0071	NA	NA	0
	CPCG0072	0	10.93	0
	CPCG0073	1	11.21	0
	CPCG0074	0	9.46	0
	CPCG0075	0	11.82	0
	CPCG0076	0	10.48	0
	CPCG0078	1	4.03	0
	CPCG0081	0	11.51	1
	CPCG0082	0	10.22	1
	CPCG0083	1	6.21	0
	CPCG0084	0	10.05	0
	CPCG0087	0	10.34	1
	CPCG0089	0	11.98	0
	CPCG0090	0	8.81	0
	CPCG0091	0	9.45	0
	CPCG0092	NA	NA	0
	CPCG0093	0	8.45	0
	CPCG0094	0	13.51	0
	CPCG0095	0	14.12	0
	CPCG0096	0	14.05	0
	CPCG0097	0	11.67	0
	CPCG0098	0	8.24	0
	CPCG0099	0	8.07	0
	CPCG0100	0	10.44	0
	CPCG0102	0	11.12	0
	CPCG0103	1	8.9	0
	CPCG0107	0	9.31	0
	CPCG0114	0	6.56	0
	CPCG0117	1	15.29	0
	CPCG0119	0	9.31	0
	CPCG0120	0	NA	0
	CPCG0121	0	10.89	0
	CPCG0122	0	8.1	0
	CPCG0123	1	13.12	1
	CPCG0124	0	9.96	0
	CPCG0125	0	4.26	0
	CPCG0126	0	11.8	1
	CPCG0127	1	6.65	0
	CPCG0128	0	11.87	0
	CPCG0129	1	1.99	0
	CPCG0130	1	0.35	0
	CPCG0131	0	8.53	0
	CPCG0132	0	7.34	0
	CPCG0154	0	12.16	0
	CPCG0158	0	8.36	1
	CPCG0166	0	7.86	0
	CPCG0182	0	6.07	0
	CPCG0183	0	9.15	0
	CPCG0184	1	5.08	0
	CPCG0185	0	8.09	0
	CPCG0187	0	9.61	0
	CPCG0188	0	10.26	0
	CPCG0189	0	13.23	0
	CPCG0190	1	5.18	0
	CPCG0191	0	8.81	1
	CPCG0192	0	6.4	0
	CPCG0194	0	9.44	0
	CPCG0196	0	7.47	0
	CPCG0198	0	10.42	0
	CPCG0199	1	11.1	0
	CPCG0200	0	13.42	0
	CPCG0201	0	10.08	0
	CPCG0203	0	8.53	0
	CPCG0204	0	9.42	0
	CPCG0205	0	9.59	0
	CPCG0206	0	6.21	0
	CPCG0208	0	11.37	0
	CPCG0210	0	11.71	0
	CPCG0211	0	10.28	0
	CPCG0212	0	3.43	0
	CPCG0213	1	4.17	0
	CPCG0217	1	13.36	0
	CPCG0219	0	5.19	0
	CPCG0220	0	9.96	0
	CPCG0221	1	6.94	0
	CPCG0222	0	0.81	0
	CPCG0223	0	6.53	0
	CPCG0225	0	3.63	0
	CPCG0226	0	7.9	0
	CPCG0227	0	8.57	0
	CPCG0228	0	4.81	0
	CPCG0229	0	8.88	0
	CPCG0232	0	10.65	0
	CPCG0233	0	8.72	1
	CPCG0234	0	9.41	0
	CPCG0235	0	11.02	0
	CPCG0236	1	4.12	1
	CPCG0237	0	12.1	0
	CPCG0238	0	13.02	1
	CPCG0240	0	8.73	0
	CPCG0241	0	10.63	0
	CPCG0242	0	8.96	0
	CPCG0243	0	12.03	0
	CPCG0246	0	7.96	0
	CPCG0248	0	6.89	0
	CPCG0249	1	5.04	0
	CPCG0250	0	12.87	0
	CPCG0251	0	11	0
	CPCG0255	0	11.12	0
	CPCG0256	0	5.94	0
	CPCG0257	0	8.65	0
	CPCG0258	0	10.61	0
	CPCG0259	1	2.66	0
	CPCG0260	0	10.93	1
	CPCG0262	0	5.82	0
	CPCG0263	0	8.79	0
	CPCG0265	0	8.37	0
	CPCG0266	0	9.53	0
	CPCG0267	0	5.45	0
	CPCG0268	0	11.11	0
	CPCG0269	0	5.66	0
	CPCG0271	0	5.11	0
	CPCG0274	0	9.92	0
	CPCG0277	0	5.99	0
	CPCG0278	0	4.14	0
	CPCG0279	0	2.66	0
	CPCG0280	0	2.3	0
	CPCG0281	0	7.01	0
	CPCG0282	0	3	1
	CPCG0283	0	4.07	0
	CPCG0285	0	11.56	0
	CPCG0286	0	4.66	0
	CPCG0287	0	5.93	0
	CPCG0288	1	3.52	1
	CPCG0289	0	2.39	0
	CPCG0290	0	2.94	0
	CPCG0291	0	9.87	0
	CPCG0292	0	5.62	0
	CPCG0293	0	6.54	0
	CPCG0294	0	13.76	0
	CPCG0295	0	1.27	0
	CPCG0296	0	6.54	0
	CPCG0297	0	10.26	0
	CPCG0298	1	3.4	1
	CPCG0299	1	1.89	1
	CPCG0300	0	5.46	0
	CPCG0301	0	6.42	0
	CPCG0302	0	0.75	0
	CPCG0303	0	4.58	0
	CPCG0304	0	1.46	0
	CPCG0305	0	1.92	0
	CPCG0306	0	2.05	0
	CPCG0307	0	2.35	0
	CPCG0308	0	1.83	0
	CPCG0309	0	8.7	0
	CPCG0310	0	14.19	0
	CPCG0311	0	6.27	0
	CPCG0312	0	10.8	0
	CPCG0313	0	7.07	0
	CPCG0314	0	11.34	0
	CPCG0315	0	4.62	0
	CPCG0316	0	5.66	0
	CPCG0317	0	8.85	0
	CPCG0318	0	7.7	0
	CPCG0319	0	3.71	0
	CPCG0320	0	10.08	0
	CPCG0321	0	4.36	0
	CPCG0322	1	6.39	1
	CPCG0323	1	5.33	1
	CPCG0324	0	13.1	0
	CPCG0326	0	0.94	0
	CPCG0327	0	9.16	0
	CPCG0328	0	14.31	0
	CPCG0329	0	7.14	0
	CPCG0330	0	10.9	0
	CPCG0331	0	5.94	0
	CPCG0333	0	6.37	0
	CPCG0334	0	6.24	0
	CPCG0335	0	12.19	0
	CPCG0336	0	6	0
	CPCG0339	0	5.86	0
	CPCG0340	0	6.56	0
	CPCG0341	0	9.25	0
	CPCG0342	0	6.66	0
	CPCG0344	0	12.01	0
	CPCG0345	0	4.97	0
	CPCG0346	0	5.85	0
	CPCG0347	0	10.7	0
	CPCG0348	0	6.94	0
	CPCG0349	0	11.66	0
	CPCG0350	0	9.3	0
	CPCG0352	0	10.25	0
	CPCG0353	0	10.95	0
	CPCG0354	0	12.15	0
	CPCG0355	0	13.24	0
	CPCG0356	0	11.19	1
	CPCG0357	0	11.33	0
	CPCG0358	0	12.47	0
	CPCG0360	0	10.77	0
	CPCG0361	0	5.67	0
	CPCG0362	1	0.38	0
	CPCG0363	0	11.71	0
	CPCG0364	0	5.78	0
	CPCG0365	0	5.46	0
	CPCG0366	0	11.2	0
	CPCG0368	0	13.82	0
	CPCG0369	0	11.42	0
	CPCG0371	0	11.92	0
	CPCG0372	0	10.12	0
	CPCG0373	0	10.28	0
	CPCG0374	0	8.84	0
	CPCG0375	0	11.7	0
	CPCG0377	0	12.02	0
	CPCG0378	0	11.45	0
	CPCG0379	0	10.55	0
	CPCG0380	0	11.73	0
	CPCG0381	0	11.74	0
	CPCG0382	1	4.18	0
	CPCG0387	0	12.89	0
	CPCG0388	0	6.01	0
	CPCG0391	0	12.43	0
	CPCG0392	1	8.66	0
	CPCG0394	0	5.34	0
	CPCG0395	0	5.51	0
	CPCG0396	0	5.62	0
	CPCG0397	0	5.42	0
	CPCG0398	0	6.08	0
	CPCG0401	1	1.34	0
	CPCG0402	1	1.07	0
	CPCG0404	0	10.38	0
	CPCG0406	0	5.54	0
	CPCG0407	0	13.02	0
	CPCG0408	0	10.31	0
	CPCG0409	0	13.07	0
	CPCG0410	0	9.54	0
	CPCG0411	0	12.32	0
	CPCG0412	0	11.31	0
	CPCG0413	0	13.59	0
	CPCG0414	0	11.42	0
	CPCG0415	0	10.2	0
	CPCG0416	0	10.07	0
	CPCG0418	0	4.93	0
	CPCG0423	0	10.42	0
	CPCG0424	0	10.39	0
	CPCG0426	0	8.91	0
	CPCG0428	0	11.57	0
	CPCG0432	0	7.32	0
	CPCG0433	0	7.53	0
	CPCG0434	0	5.3	0
	CPCG0435	0	5.22	0
	CPCG0437	0	11.06	0
	CPCG0439	0	8.93	1
	CPCG0445	0	7.86	0
	CPCG0448	0	11.39	0
	CPCG0451	0	13.04	0
	CPCG0452	0	13.52	0
	CPCG0453	0	13.76	0
	CPCG0454	0	10.22	0
	CPCG0455	0	8.75	0
	CPCG0456	0	13.15	0
	CPCG0457	0	6.8	0
	CPCG0458	0	5.37	0
	CPCG0459	0	6.72	0
	CPCG0462	1	3.5	1
	CPCG0463	0	6.04	0
	CPCG0464	0	6.36	0
	CPCG0465	0	6.15	1
	CPCG0466	0	10.23	0
	CPCG0467	0	11.11	0
	CPCG0468	0	9.79	0
	CPCG0470	0	10.41	0
	CPCG0471	0	10.07	0
	CPCG0472	0	10.17	0
	CPCG0474	0	10.4	0
	CPCG0482	0	9.61	0
	CPCG0483	0	8.24	0
	CPCG0484	1	8.03	0
	CPCG0486	0	9.05	0
	CPCG0487	0	10.38	0
	CPCG0489	0	6.29	0
	CPCG0490	0	10.25	0
	CPCG0492	0	6.32	0
	CPCG0496	0	6.46	0
	CPCG0498	0	9.22	0
	CPCG0499	0	6.83	0
	CPCG0500	0	7.35	0
	CPCG0502	0	9.31	0
	CPCG0503	0	8.54	0
	CPCG0504	0	6.03	0
	CPCG0508	0	8.86	0
	CPCG0514	0	10.67	1
	CPCG0519	0	12.17	0
	CPCG0520	0	8.64	0
	CPCG0521	0	9.74	0
	CPCG0522	0	9.85	0
	CPCG0523	0	9.26	0
	CPCG0524	0	8.11	0
	CPCG0525	0	6.34	0
	CPCG0526	0	5.63	0
	CPCG0527	0	7.89	0
	CPCG0528	0	5.44	0
	CPCG0529	0	5.4	0
	CPCG0531	0	8.4	0
	CPCG0532	0	9.09	0
	CPCG0533	0	8.83	0
	CPCG0534	0	8.38	0
	CPCG0537	0	7.14	0
	CPCG0539	1	5.57	0
	CPCG0540	0	5.01	0
	CPCG0545	0	4.88	0
	CPCG0547	0	5.09	0
	CPCG0550	0	5.94	0
	CPCG0551	0	5.92	0
	CPCG0557	0	10.8	0
	CPCG0559	0	8.36	0
	CPCG0560	0	7.2	0
	CPCG0561	0	8.74	0
	CPCG0562	0	9.07	0
	CPCG0563	0	8.97	0
	CPCG0565	0	10.6	0
	CPCG0566	0	7.74	0
	CPCG0567	0	12.09	0
	CPCG0568	0	11.92	0
	CPCG0569	0	8.69	0
	CPCG0570	0	8.95	0
	CPCG0571	0	10.87	0
	CPCG0572	0	9.68	0
	CPCG0573	0	7.82	0
	CPCG0574	0	8.33	0
	CPCG0575	0	6.66	0
	CPCG0576	0	8.26	0
	CPCG0577	0	5.02	0
	CPCG0578	0	8.71	0
	CPCG0579	1	4.47	0
	CPCG0580	0	7.09	0
	CPCG0581	1	13.2	0
	CPCG0582	0	8.5	0
	CPCG0587	0	9.05	0
	CPCG0588	0	7.98	0
	CPCG0589	0	8.09	0
	CPCG0590	0	9.87	0
	CPCG0591	0	11.2	0
	CPCG0592	1	11.73	1
	CPCG0593	0	9.56	1
	CPCG0594	0	7.62	0
	CPCG0595	0	7.03	0
	CPCG0596	0	8.2	0
	CPCG0597	0	6.14	0
	CPCG0598	0	9.07	0
	CPCG0599	0	9.6	0
	CPCG0600	0	6.5	0
	CPCG0601	0	9.2	0
	CPCG0602	1	11.23	0
	CPCG0603	0	8.68	0
	CPCG0604	0	10.09	0
	CPCG0605	0	7.78	0
	CPCG0606	0	7.35	0
	CPCG0607	0	7.03	0

## Sheet: Figure 3C
Figure 3D
	cpcg.id	bcr.bin	bcr.time	isup2	psa	tcat	ZNRF3.CNA
	CPCG0514	1	107.04	2	13.2	T2a	1
	CPCG0592	1	9	2	8.6	T2b	1
	CPCG0500	0	87.48	2	6.4	T1c	0
	CPCG0508	1	67.44	1	10.2	T1c	0
	CPCG0561	0	104.88	2	5.3	T2b	0
	CPCG0524	0	97.32	2	4.8	T1c	0
	CPCG0192	1	7.8	4	1.97	T2a	0
	CPCG0426	0	97.32	3	4.8	T1c	0
	CPCG0537	0	51.72	3	8.3	T2c	0
	CPCG0266	0	114.36	2	1.74	T2a	0
	CPCG0256	0	71.28	2	7.32	T1c	0
	CPCG0466	0	122.76	3	5.71	T1c	0
	CPCG0532	0	109.08	2	7.9	T1c	0
	CPCG0184	1	11.28	2	5.53	T2b	0
	CPCG0100	1	3.96	2	5.56	T2a	0
	CPCG0260	0	131.16	2	6.59	T2a	1
	CPCG0350	0	111.6	1	39.47	T1c	0
	CPCG0560	0	79.68	2	7.6	T1c	0
	CPCG0353	1	19.92	3	9	T1c	0
	CPCG0551	0	71.04	2	5.2	T1c	0
	CPCG0408	0	120.72	4	3.47	T1a	0
	CPCG0474	0	124.8	3	4.6	T1c	0
	CPCG0607	1	70.32	3	5.7	T2b	0
	CPCG0387	0	154.68	3	4.52	T2b	0
	CPCG0545	0	58.56	3	7.6	T1c	0
	CPCG0602	1	22.8	3	6.3	T2a	0
	CPCG0196	1	32.16	2	4.88	T2b	0
	CPCG0465	1	18	2	4.07	T2a	1
	CPCG0397	1	64.8	3	8.21	T2a	0
	CPCG0428	0	78.24	3	7	T1c	0
	CPCG0547	0	61.08	2	6.84	T1c	0
	CPCG0472	0	122.04	1	10.66	T2b	0
	CPCG0445	0	55.92	3	3.6	T2a	0
	CPCG0457	0	81.6	2	4.92	T2b	0
	CPCG0382	1	23.64	2	6.8	T1c	0
	CPCG0356	0	134.28	2	8.49	T2b	1
	CPCG0396	0	67.44	3	17.98	T1c	0
	CPCG0410	0	114.24	2	5	T2b	0
	CPCG0236	1	11.52	3	10.92	T2a	1
	CPCG0503	1	18.12	2	2	T2b	0
	CPCG0412	0	135.72	3	3.36	T2b	0
	CPCG0352	0	100.8	1	9.1	T1c	0
	CPCG0522	0	118.2	2	5.9	T2b	0
	CPCG0468	1	75.36	3	7.7	T1c	0
	CPCG0372	0	121.44	3	4	T1c	0
	CPCG0581	0	149.04	1	12.5	T1c	0
	CPCG0409	0	156.84	2	6.3	T1c	0
	CPCG0362	1	1.56	3	8.77	T2a	0
	CPCG0333	0	76.44	3	9.79	T1c	0
	CPCG0411	0	147.84	2	10.55	T1c	0
	CPCG0241	1	6.72	2	5.64	T1c	0
	CPCG0498	0	110.64	2	5.7	T1c	0
	CPCG0366	0	134.4	2	15	T2c	0
	CPCG0521	0	109.08	1	10.1	T2b	1
	CPCG0550	0	71.28	2	6.59	T2a	0
	CPCG0470	0	124.92	3	3.1	T1c	0
	CPCG0528	0	41.64	1	10.7	T1c	0
	CPCG0603	0	104.16	2	3.8	T2b	0
	CPCG0600	0	78.12	2	9.4	T1c	0
	CPCG0357	0	135.96	2	3.11	T2b	0
	CPCG0487	1	8.4	2	5.3	T1c	0
	CPCG0458	0	64.44	2	15.58	T1c	0
	CPCG0598	0	108.84	3	4.7	T1c	0
	CPCG0402	1	1.32	3	4.48	T2c	0
	CPCG0471	1	27.72	3	7.6	T2a	0
	CPCG0331	0	71.28	2	11.08	T2a	0
	CPCG0371	0	143.04	3	7.52	T2a	0
	CPCG0504	1	54	2	6.2	T1c	0
	CPCG0575	0	80.04	1	6.4	T1c	0
	CPCG0579	1	2.76	2	8.8	T2a	0
	CPCG0395	0	66.12	2	10.16	T2a	0
	CPCG0596	0	98.4	2	7.4	T1c	1
	CPCG0520	0	86.4	2	8.23	T1c	0
	CPCG0354	0	145.8	2	6.7	T1c	0
	CPCG0571	0	82.2	2	10	T1c	0
	CPCG0416	0	113.28	2	4.8	T2b	0
	CPCG0489	0	65.64	3	5.4	T1c	0
	CPCG0378	0	137.4	2	8.7	T2a	0
	CPCG0569	1	62.28	3	5.2	T2b	0
	CPCG0462	1	1.32	3	11.65	T2b	1
	CPCG0467	0	133.32	2	6.7	T1c	0
	CPCG0562	0	108.84	2	7.7	T2b	0
	CPCG0499	0	81.96	3	14	T2a	0
	CPCG0345	0	59.64	2	6.6	T2a	0
	CPCG0539	1	12.6	3	3.42	T1c	0
	CPCG0361	0	68.04	2	4.6	T2a	0
	CPCG0576	0	95.76	2	4.6	T2a	0
	CPCG0482	0	115.32	3	5	T2b	0
	CPCG0563	1	2.76	2	9.6	T2b	0
	CPCG0358	0	149.64	1	5.88	T1c	0
	CPCG0401	1	20.04	2	3.6	T1c	0
	CPCG0248	0	82.68	2	5.1	T2a	0
	CPCG0191	1	27.36	1	11.1	T2a	1
	CPCG0502	0	111.72	2	3.8	T2a	0
	CPCG0335	0	146.28	3	14.06	T1c	0
	CPCG0593	0	68.64	1	15	T1c	1
	CPCG0263	0	105.48	2	13.9	T2a	0
	CPCG0523	0	111.12	2	3.4	T1c	0
	CPCG0388	0	72.12	2	2.5	T2a	0
	CPCG0406	0	66.48	2	4.84	T1c	0
	CPCG0557	0	129.6	2	4.74	T2c	0
	CPCG0398	0	72.96	2	3.35	T2a	0
	CPCG0456	1	138.96	2	6	T2b	0
	CPCG0342	0	79.92	3	6.3	T2a	0
	CPCG0540	0	60.12	2	7.93	T1c	0
	CPCG0533	0	105.96	3	5.5	T1c	0
	CPCG0455	0	101.52	2	4.85	T1c	0
	CPCG0565	0	127.2	3	3.6	T2b	1
	CPCG0414	0	105.12	1	5.4	T1b	0
	CPCG0392	1	2.64	2	19.5	T2a	0
	CPCG0606	0	88.2	2	18.7	T2b	0
	CPCG0391	0	142.2	2	5.3	T1c	0
	CPCG0527	1	56.64	3	9.07	T1c	0
	CPCG0413	0	163.08	2	6.89	T2a	0
	CPCG0590	0	118.44	2	4.9	T1c	0
	CPCG0271	1	50.52	3	7.81	T2a	0
	CPCG0334	0	74.88	2	7.41	T2a	0
	CPCG0099	0	96.84	2	6.96	T1c	0
	CPCG0591	0	134.4	2	6.1	T2c	0
	CPCG0464	0	76.32	2	4.46	T2a	0
	CPCG0601	0	110.4	3	8.9	T2b	0
	CPCG0559	0	100.32	2	4.2	T1c	0
	CPCG0519	0	142.8	1	6	T2b	0
	CPCG0415	0	115.68	2	5.5	T1c	0
	CPCG0525	0	76.2	3	2	T1c	0
	CPCG0588	0	89.76	2	6.3	T2a	0
	CPCG0407	1	47.52	1	11.5	T1c	0
	CPCG0208	0	136.44	2	5.7	T2a	0
	CPCG0381	1	96.72	2	5.76	T1c	0
	CPCG0346	0	70.2	2	6.5	T1c	0
	CPCG0483	0	99	3	6.2	T1c	0
	CPCG0492	0	69.96	2	5	T2a	0
	CPCG0597	0	73.8	2	7.4	T2b	0
	CPCG0484	1	32.52	2	5.58	T2a	0
	CPCG0324	1	90	2	12.1	T2a	0
	CPCG0363	0	105.6	2	4.27	T1c	0
	CPCG0580	0	80.88	2	3.2	T1c	0
	CPCG0423	0	107.88	1	3.4	T1c	0
	CPCG0404	0	121.92	2	3.6	T1c	0
	CPCG0577	0	60.36	2	13	T1c	0
	CPCG0432	0	87.84	2	13.3	T2b	0
	CPCG0250	0	154.44	2	4.23	T2b	0
	CPCG0369	0	111.96	1	7.18	T1c	0
	CPCG0452	0	162.24	1	9.1	T1c	0
	CPCG0373	0	123.36	1	4.9	T1c	0
	CPCG0453	0	165.12	2	10	T2a	0
	CPCG0394	0	64.08	2	2.5	T1c	0
	CPCG0249	1	30	2	7.1	T1c	0
	CPCG0258	0	127.32	2	5.13	T1c	0
	CPCG0534	0	100.56	1	18	T1c	0
	CPCG0418	0	59.16	2	4.32	T1c	0
	CPCG0183	0	109.8	1	5.67	T1c	0
	CPCG0348	0	83.28	2	4.22	T1c	0
	CPCG0102	0	133.44	2	8.65	T2b	0
	CPCG0375	0	119.16	1	7.01	T1c	0
	CPCG0526	0	67.56	2	4.5	T2a	0
	CPCG0490	0	123	2	13	T1c	0
	CPCG0605	0	93.24	1	4.7	T1c	0
	CPCG0439	0	104.28	2	4.23	T2a	1
	CPCG0572	0	95.76	2	7.8	T1c	0
	CPCG0582	0	101.88	2	13.2	T1c	0
	CPCG0578	1	73.8	2	8.5	T1c	0
	CPCG0486	0	80.16	2	7.66	T1c	0
	CPCG0368	0	165.84	2	4.39	T1c	0
	CPCG0251	0	132	2	13.41	T2a	0
	CPCG0529	0	51.6	2	5.8	T1c	0
	CPCG0574	1	14.4	2	15	T2a	0
	CPCG0262	0	69.84	2	5.7	T2a	0
	CPCG0344	0	144.12	2	5.5	T1c	0
	CPCG0339	0	70.32	2	14.29	T1c	0
	CPCG0433	0	90.36	1	6.6	T2b	0
	CPCG0566	0	93	3	10.6	T1c	0
	CPCG0568	1	113.64	2	5.9	T1c	0
	CPCG0448	0	136.68	2	11.19	T1c	0
	CPCG0267	0	65.4	3	17.1	T2a	0
	CPCG0355	0	158.88	1	6.7	T1c	0
	CPCG0595	0	82.08	3	4.7	T1c	1
	CPCG0341	0	111	2	11.3	T1c	0
	CPCG0265	0	100.44	2	9.34	T1c	0
	CPCG0589	1	2.28	2	12.2	T1c	0
	CPCG0531	0	100.8	3	18	T1c	0
	CPCG0573	0	93.84	2	3.8	T2a	0
	CPCG0210	1	71.04	2	3.51	T1c	0
	CPCG0336	0	72	2	9.08	T1c	0
	CPCG0567	0	145.08	2	6.6	T1c	0
	CPCG0340	0	78.72	2	4.41	T1c	0
	CPCG0103	1	45	2	5.2	T2a	0
	CPCG0437	1	115.44	2	6.9	T2a	0
	CPCG0255	0	133.44	2	6.9	T1c	0
	CPCG0459	0	80.64	2	9.42	T1c	0
	CPCG0599	0	114.84	2	10.5	T2a	0
	CPCG0570	0	107.52	2	2.1	T2b	0
	CPCG0364	0	69.36	2	8.11	T2b	0
	CPCG0496	0	74.88	2	9.9	T1c	0
	CPCG0587	0	108.6	3	9.4	T2b	0
	CPCG0594	1	35.28	2	8.6	T1c	0
	CPCG0604	0	121.2	2	6.5	T1c	0
	CPCG0451	0	156.48	2	7.9	T2b	0
	CPCG0463	0	72.48	1	11.2	T1c	0
	CPCG0424	0	114.48	1	10	T2a	0
	CPCG0434	0	63.6	2	8.3	T1c	0
	CPCG0269	0	67.92	1	13.21	T1c	0
	CPCG0454	0	119.4	1	9.2	T2a	0
	CPCG0246	1	12.96	2	5.64	T1c	0
	CPCG0365	0	65.52	2	4.23	T1c	0
	CPCG0259	0	115.2	2	11.65	T1c	0
	CPCG0435	0	62.64	3	10.83	T2a	0
	CPCG0349	0	102.96	2	7.1	T1c	0
	CPCG0001	1	114.84	2	7.7	T2b	0
	CPCG0002	1	33.48	2	19	T2a	1
	CPCG0003	1	59.04	3	10	T2a	0
	CPCG0004	1	53.04	3	14.1	T2b	0
	CPCG0005	0	70.2	2	5.4	T2a	0
	CPCG0006	0	100.08	3	8.4	T2b	0
	CPCG0007	1	51.72	2	8.4	T1c	0
	CPCG0008	1	70.92	1	4.7	T2a	0
	CPCG0009	1	51.6	2	8	T2a	0
	CPCG0015	1	51.12	2	5.6	T2a	0
	CPCG0019	1	90.84	2	7.3	T2a	0
	CPCG0020	1	103.68	1	16	T1c	0
	CPCG0022	0	80.88	1	12.6	T1c	0
	CPCG0027	1	51.24	1	5	T1c	0
	CPCG0030	1	67.2	1	8	T1c	0
	CPCG0036	0	92.88	2	5.3	T2a	1
	CPCG0040	0	138.6	2	9	T1c	0
	CPCG0042	1	94.08	2	5.6	T2b	0
	CPCG0043	1	98.64	2	10.2	T2b	0
	CPCG0046	0	100.68	3	5.1	T1c	0
	CPCG0047	1	77.52	2	13.2	T2c	0
	CPCG0048	1	55.56	1	5.1	T2b	0
	CPCG0050	0	74.76	3	7.7	T1c	0
	CPCG0057	0	165.6	2	10	T2a	0
	CPCG0059	1	69.96	2	11.4	T1c	0
	CPCG0063	0	84.24	2	3.8	T2a	0
	CPCG0066	1	103.2	2	14.8	T2a	1
	CPCG0067	1	158.64	2	10	T2b	0
	CPCG0068	0	120.24	4	5.86	T1c	0
	CPCG0069	0	103.8	2	4.3	T2a	0
	CPCG0070	0	140.4	2	5.9	T2a	0
	CPCG0071	0	84.96	3	14.7	T1c	0
	CPCG0072	0	130.8	2	9.3	T2a	0
	CPCG0073	1	31.44	2	10.3	T1c	0
	CPCG0074	1	81.72	2	6.3	T2a	0
	CPCG0075	1	144.36	2	4.1	T2a	0
	CPCG0076	1	55.44	1	12.7	T2a	0
	CPCG0078	1	51.48	2	3.3	T2b	0
	CPCG0081	1	91.92	3	17.8	T2a	1
	CPCG0082	0	124.32	3	7.8	T2a	1
	CPCG0083	1	74.52	2	12.7	T2b	0
	CPCG0084	1	100.68	1	7	T2b	0
	CPCG0087	1	45.48	1	9.4	T1c	1
	CPCG0089	0	129.84	1	4.8	T1c	0
	CPCG0090	1	105.48	1	11.2	T1c	0
	CPCG0091	1	37.56	3	10.4	T1c	0
	CPCG0092	1	29.88	2	11.5	T2a	0
	CPCG0093	0	105	3	5.8	T1c	0
	CPCG0094	1	103.32	2	16.41	T2b	0
	CPCG0095	1	127.08	2	4	T2a	0
	CPCG0096	1	72.24	2	6.1	T1c	0
	CPCG0097	0	142.92	1	13.7	T1c	0
	CPCG0098	1	44.28	2	7.5	T1c	0
	CPCG0107	1	111.12	2	8.1	T1c	0
	CPCG0114	0	78.72	2	4.4	T2b	0
	CPCG0117	1	95.04	4	10.1	T2a	0
	CPCG0119	0	111.72	2	7.5	T2a	0
	CPCG0120	1	34.92	NA	14.79	T2a	0
	CPCG0121	0	129.96	2	7.2	T1c	0
	CPCG0122	0	97.2	3	6.4	T1c	0
	CPCG0123	1	117	2	8.8	T2a	1
	CPCG0124	0	119.28	1	7.2	T2a	0
	CPCG0125	0	47.04	2	7.2	T1c	0
	CPCG0126	0	141	2	6.1	T2a	1
	CPCG0127	0	79.8	3	29.9	T2a	0
	CPCG0128	1	142.56	1	30.3	T1c	0
	CPCG0129	1	20.16	2	16.7	T1c	0
	CPCG0130	1	3.96	3	18.7	T2b	0
	CPCG0131	1	72.12	2	3.4	T1c	0
	CPCG0132	0	87.96	2	11.4	T2a	0
	CPCG0154	0	145.92	2	13.8	T2a	0
	CPCG0158	0	100.32	2	10	T1c	1
	CPCG0166	0	70.44	3	6.8	T2a	0
	CPCG0182	0	72.84	2	7.64	T2a	0
	CPCG0185	0	97.08	2	4.49	T2a	0
	CPCG0187	1	115.32	3	13	T1c	0
	CPCG0188	0	123.12	2	7.23	T1c	0
	CPCG0189	0	158.76	2	6.52	T2a	0
	CPCG0190	1	36.12	3	4.3	T2b	0
	CPCG0194	0	113.04	2	8.7	T1c	0
	CPCG0198	0	124.8	2	5.2	T2a	0
	CPCG0199	1	47.28	2	6.3	T2a	0
	CPCG0200	0	161.04	2	6.1	T1c	0
	CPCG0201	0	120.6	3	1.6	T1c	0
	CPCG0203	0	96	2	2.7	T2a	0
	CPCG0204	1	77.16	3	9.7	T1b	0
	CPCG0205	1	114.72	2	20.4	T2a	0
	CPCG0206	0	74.04	1	8	T1c	0
	CPCG0211	1	61.44	1	4.5	T2a	0
	CPCG0212	1	41.16	1	7	T1c	0
	CPCG0213	1	92.04	3	9.3	T2a	0
	CPCG0217	1	85.56	2	6.5	T2a	0
	CPCG0219	0	77.64	2	5.3	T2a	0
	CPCG0220	1	38.04	1	33	T1c	0
	CPCG0221	1	40.8	2	11.8	T2a	0
	CPCG0222	0	9.72	2	7.3	T2a	0
	CPCG0223	0	41.76	1	7.7	T2c	0
	CPCG0225	1	42.6	2	8.6	T2b	0
	CPCG0226	1	30.48	3	8	T1c	0
	CPCG0227	1	31.08	1	14	T2a	0
	CPCG0228	0	57.72	1	8.1	T2a	0
	CPCG0229	1	102.48	2	11.9	T2a	0
	CPCG0232	0	127.8	2	8.15	T1c	0
	CPCG0233	0	104.64	3	4.63	T1c	1
	CPCG0234	0	112.68	1	5.7	T1c	0
	CPCG0235	1	7.68	3	8.04	T2a	0
	CPCG0237	1	105.48	1	10.7	T2a	0
	CPCG0238	1	8.88	2	7.92	T2b	1
	CPCG0240	0	104.52	1	2.7	T2a	0
	CPCG0242	1	3.12	2	4	T2a	0
	CPCG0243	0	144.12	1	13.6	T2b	0
	CPCG0257	1	64.44	1	8	T2a	0
	CPCG0268	1	87	2	12.35	T2b	0
	CPCG0274	0	118.56	2	2.1	T2a	0
	CPCG0277	0	85.92	3	4.9	T1c	0
	CPCG0278	0	42.96	4	6.42	T2a	0
	CPCG0279	0	31.92	2	14	T2c	0
	CPCG0280	0	27.6	2	5	T1c	0
	CPCG0281	0	47.76	2	10.5	T1c	0
	CPCG0282	0	36	2	8.2	T2a	1
	CPCG0283	0	50.4	3	4.7	T2a	0
	CPCG0285	0	138.72	2	9.44	T1c	0
	CPCG0286	0	80.76	2	9	T1c	0
	CPCG0287	0	56.64	4	8.5	T2a	0
	CPCG0288	1	13.68	3	12.9	T2a	1
	CPCG0289	0	25.56	3	4.4	T2a	0
	CPCG0290	1	19.44	4	18	T2c	0
	CPCG0291	0	88.44	2	8.2	T2b	0
	CPCG0292	0	65.16	1	7.8	T2b	0
	CPCG0293	0	78.48	NA	6.2	T2a	0
	CPCG0294	1	128.52	2	5.7	T2a	0
	CPCG0295	0	15.24	2	12.4	T2a	0
	CPCG0296	1	81	2	10.5	T2a	0
	CPCG0297	0	123.12	2	2.2	T2b	0
	CPCG0298	1	11.16	4	15.15	T2a	1
	CPCG0299	1	16.92	3	17.3	T1c	1
	CPCG0300	0	65.52	2	5.35	T1c	0
	CPCG0301	1	48.72	2	7.8	T2b	0
	CPCG0302	0	11.4	2	6	T2b	0
	CPCG0303	0	54.96	2	22	T1c	0
	CPCG0304	0	17.52	1	8.9	T2a	0
	CPCG0305	0	22.8	4	5	T1c	0
	CPCG0306	1	24.6	3	3.8	T2b	0
	CPCG0307	0	27.96	3	10.6	T1c	0
	CPCG0308	0	21.72	1	3.5	T1c	0
	CPCG0309	0	58.56	1	10.7	T1c	0
	CPCG0310	1	124.32	4	10.08	T1c	0
	CPCG0311	0	75.24	1	4.2	T1c	0
	CPCG0312	1	36.48	1	13.1	T1c	0
	CPCG0313	0	84.6	3	5.8	T2a	0
	CPCG0314	1	42.12	2	8.03	T1c	0
	CPCG0315	0	56.88	3	8.6	T2a	0
	CPCG0316	1	22.8	1	7.7	T2a	0
	CPCG0317	0	106.2	2	13	T2c	0
	CPCG0318	0	92.04	1	6.3	T1c	0
	CPCG0319	0	44.28	1	6.9	T1c	0
	CPCG0320	0	120.96	2	10.64	T2b	0
	CPCG0321	0	36.36	2	7.8	T1b	0
	CPCG0322	1	4.8	3	10.7	T1c	1
	CPCG0323	1	22.08	3	13.6	T2b	1
	CPCG0326	0	39.72	1	0.72	T1c	0
	CPCG0327	0	109.8	3	5.1	T1c	0
	CPCG0328	0	171.72	1	15.46	T2a	0
	CPCG0329	0	85.68	3	7.35	T2a	0
	CPCG0330	0	130.8	2	6.9	T2a	0
	CPCG0347	1	102.48	2	6.7	T2b	0
	CPCG0360	0	129.24	2	14	T2b	0
	CPCG0374	0	106.08	2	4.7	T1c	0
	CPCG0377	1	76.32	3	6.9	T1c	0
	CPCG0379	1	33.6	2	14.6	T2b	0
	CPCG0380	0	140.76	2	6.29	T1c	0

## Sheet: Figure 3D
Figure 3D
	cpcg.id	mets.bin	mets.time	isup2	psa	tcat	ZNRF3.CNA
	CPCG0514	0	10.67	2	13.2	T2a	1
	CPCG0592	1	11.73	2	8.6	T2b	1
	CPCG0500	0	7.35	2	6.4	T1c	0
	CPCG0508	0	8.86	1	10.2	T1c	0
	CPCG0561	0	8.74	2	5.3	T2b	0
	CPCG0524	0	8.11	2	4.8	T1c	0
	CPCG0192	0	6.4	4	1.97	T2a	0
	CPCG0426	0	8.91	3	4.8	T1c	0
	CPCG0537	0	7.14	3	8.3	T2c	0
	CPCG0266	0	9.53	2	1.74	T2a	0
	CPCG0256	0	5.94	2	7.32	T1c	0
	CPCG0466	0	10.23	3	5.71	T1c	0
	CPCG0532	0	9.09	2	7.9	T1c	0
	CPCG0184	1	5.08	2	5.53	T2b	0
	CPCG0100	0	10.44	2	5.56	T2a	0
	CPCG0260	0	10.93	2	6.59	T2a	1
	CPCG0350	0	9.3	1	39.47	T1c	0
	CPCG0560	0	7.2	2	7.6	T1c	0
	CPCG0353	0	10.95	3	9	T1c	0
	CPCG0551	0	5.92	2	5.2	T1c	0
	CPCG0408	0	10.31	4	3.47	T1a	0
	CPCG0474	0	10.4	3	4.6	T1c	0
	CPCG0607	0	7.03	3	5.7	T2b	0
	CPCG0387	0	12.89	3	4.52	T2b	0
	CPCG0545	0	4.88	3	7.6	T1c	0
	CPCG0602	1	11.23	3	6.3	T2a	0
	CPCG0196	0	7.47	2	4.88	T2b	0
	CPCG0465	0	6.15	2	4.07	T2a	1
	CPCG0397	0	5.42	3	8.21	T2a	0
	CPCG0428	0	11.57	3	7	T1c	0
	CPCG0547	0	5.09	2	6.84	T1c	0
	CPCG0472	0	10.17	1	10.66	T2b	0
	CPCG0445	0	7.86	3	3.6	T2a	0
	CPCG0457	0	6.8	2	4.92	T2b	0
	CPCG0382	1	4.18	2	6.8	T1c	0
	CPCG0356	0	11.19	2	8.49	T2b	1
	CPCG0396	0	5.62	3	17.98	T1c	0
	CPCG0410	0	9.54	2	5	T2b	0
	CPCG0236	1	4.12	3	10.92	T2a	1
	CPCG0503	0	8.54	2	2	T2b	0
	CPCG0412	0	11.31	3	3.36	T2b	0
	CPCG0352	0	10.25	1	9.1	T1c	0
	CPCG0522	0	9.85	2	5.9	T2b	0
	CPCG0468	0	9.79	3	7.7	T1c	0
	CPCG0372	0	10.12	3	4	T1c	0
	CPCG0581	1	13.2	1	12.5	T1c	0
	CPCG0409	0	13.07	2	6.3	T1c	0
	CPCG0362	1	0.38	3	8.77	T2a	0
	CPCG0333	0	6.37	3	9.79	T1c	0
	CPCG0411	0	12.32	2	10.55	T1c	0
	CPCG0241	0	10.63	2	5.64	T1c	0
	CPCG0498	0	9.22	2	5.7	T1c	0
	CPCG0366	0	11.2	2	15	T2c	0
	CPCG0521	0	9.74	1	10.1	T2b	1
	CPCG0550	0	5.94	2	6.59	T2a	0
	CPCG0470	0	10.41	3	3.1	T1c	0
	CPCG0528	0	5.44	1	10.7	T1c	0
	CPCG0603	0	8.68	2	3.8	T2b	0
	CPCG0600	0	6.5	2	9.4	T1c	0
	CPCG0357	0	11.33	2	3.11	T2b	0
	CPCG0487	0	10.38	2	5.3	T1c	0
	CPCG0458	0	5.37	2	15.58	T1c	0
	CPCG0598	0	9.07	3	4.7	T1c	0
	CPCG0402	1	1.07	3	4.48	T2c	0
	CPCG0471	0	10.07	3	7.6	T2a	0
	CPCG0331	0	5.94	2	11.08	T2a	0
	CPCG0371	0	11.92	3	7.52	T2a	0
	CPCG0504	0	6.03	2	6.2	T1c	0
	CPCG0575	0	6.66	1	6.4	T1c	0
	CPCG0579	1	4.47	2	8.8	T2a	0
	CPCG0395	0	5.51	2	10.16	T2a	0
	CPCG0596	0	8.2	2	7.4	T1c	1
	CPCG0520	0	8.64	2	8.23	T1c	0
	CPCG0354	0	12.15	2	6.7	T1c	0
	CPCG0571	0	10.87	2	10	T1c	0
	CPCG0416	0	10.07	2	4.8	T2b	0
	CPCG0489	0	6.29	3	5.4	T1c	0
	CPCG0378	0	11.45	2	8.7	T2a	0
	CPCG0569	0	8.69	3	5.2	T2b	0
	CPCG0462	1	3.5	3	11.65	T2b	1
	CPCG0467	0	11.11	2	6.7	T1c	0
	CPCG0562	0	9.07	2	7.7	T2b	0
	CPCG0499	0	6.83	3	14	T2a	0
	CPCG0345	0	4.97	2	6.6	T2a	0
	CPCG0539	1	5.57	3	3.42	T1c	0
	CPCG0361	0	5.67	2	4.6	T2a	0
	CPCG0576	0	8.26	2	4.6	T2a	0
	CPCG0482	0	9.61	3	5	T2b	0
	CPCG0563	0	8.97	2	9.6	T2b	0
	CPCG0358	0	12.47	1	5.88	T1c	0
	CPCG0401	1	1.34	2	3.6	T1c	0
	CPCG0248	0	6.89	2	5.1	T2a	0
	CPCG0191	0	8.81	1	11.1	T2a	1
	CPCG0502	0	9.31	2	3.8	T2a	0
	CPCG0335	0	12.19	3	14.06	T1c	0
	CPCG0593	0	9.56	1	15	T1c	1
	CPCG0263	0	8.79	2	13.9	T2a	0
	CPCG0523	0	9.26	2	3.4	T1c	0
	CPCG0388	0	6.01	2	2.5	T2a	0
	CPCG0406	0	5.54	2	4.84	T1c	0
	CPCG0557	0	10.8	2	4.74	T2c	0
	CPCG0398	0	6.08	2	3.35	T2a	0
	CPCG0456	0	13.15	2	6	T2b	0
	CPCG0342	0	6.66	3	6.3	T2a	0
	CPCG0540	0	5.01	2	7.93	T1c	0
	CPCG0533	0	8.83	3	5.5	T1c	0
	CPCG0455	0	8.75	2	4.85	T1c	0
	CPCG0565	0	10.6	3	3.6	T2b	1
	CPCG0414	0	11.42	1	5.4	T1b	0
	CPCG0392	1	8.66	2	19.5	T2a	0
	CPCG0606	0	7.35	2	18.7	T2b	0
	CPCG0391	0	12.43	2	5.3	T1c	0
	CPCG0527	0	7.89	3	9.07	T1c	0
	CPCG0413	0	13.59	2	6.89	T2a	0
	CPCG0590	0	9.87	2	4.9	T1c	0
	CPCG0271	0	5.11	3	7.81	T2a	0
	CPCG0334	0	6.24	2	7.41	T2a	0
	CPCG0099	0	8.07	2	6.96	T1c	0
	CPCG0591	0	11.2	2	6.1	T2c	0
	CPCG0464	0	6.36	2	4.46	T2a	0
	CPCG0601	0	9.2	3	8.9	T2b	0
	CPCG0559	0	8.36	2	4.2	T1c	0
	CPCG0519	0	12.17	1	6	T2b	0
	CPCG0415	0	10.2	2	5.5	T1c	0
	CPCG0525	0	6.34	3	2	T1c	0
	CPCG0588	0	7.98	2	6.3	T2a	0
	CPCG0407	0	13.02	1	11.5	T1c	0
	CPCG0208	0	11.37	2	5.7	T2a	0
	CPCG0381	0	11.74	2	5.76	T1c	0
	CPCG0346	0	5.85	2	6.5	T1c	0
	CPCG0483	0	8.24	3	6.2	T1c	0
	CPCG0492	0	6.32	2	5	T2a	0
	CPCG0597	0	6.14	2	7.4	T2b	0
	CPCG0484	1	8.03	2	5.58	T2a	0
	CPCG0324	0	13.1	2	12.1	T2a	0
	CPCG0363	0	11.71	2	4.27	T1c	0
	CPCG0580	0	7.09	2	3.2	T1c	0
	CPCG0423	0	10.42	1	3.4	T1c	0
	CPCG0404	0	10.38	2	3.6	T1c	0
	CPCG0577	0	5.02	2	13	T1c	0
	CPCG0432	0	7.32	2	13.3	T2b	0
	CPCG0250	0	12.87	2	4.23	T2b	0
	CPCG0369	0	11.42	1	7.18	T1c	0
	CPCG0452	0	13.52	1	9.1	T1c	0
	CPCG0373	0	10.28	1	4.9	T1c	0
	CPCG0453	0	13.76	2	10	T2a	0
	CPCG0394	0	5.34	2	2.5	T1c	0
	CPCG0249	1	5.04	2	7.1	T1c	0
	CPCG0258	0	10.61	2	5.13	T1c	0
	CPCG0534	0	8.38	1	18	T1c	0
	CPCG0418	0	4.93	2	4.32	T1c	0
	CPCG0183	0	9.15	1	5.67	T1c	0
	CPCG0348	0	6.94	2	4.22	T1c	0
	CPCG0102	0	11.12	2	8.65	T2b	0
	CPCG0375	0	11.7	1	7.01	T1c	0
	CPCG0526	0	5.63	2	4.5	T2a	0
	CPCG0490	0	10.25	2	13	T1c	0
	CPCG0605	0	7.78	1	4.7	T1c	0
	CPCG0439	0	8.93	2	4.23	T2a	1
	CPCG0572	0	9.68	2	7.8	T1c	0
	CPCG0582	0	8.5	2	13.2	T1c	0
	CPCG0578	0	8.71	2	8.5	T1c	0
	CPCG0486	0	9.05	2	7.66	T1c	0
	CPCG0368	0	13.82	2	4.39	T1c	0
	CPCG0251	0	11	2	13.41	T2a	0
	CPCG0529	0	5.4	2	5.8	T1c	0
	CPCG0574	0	8.33	2	15	T2a	0
	CPCG0262	0	5.82	2	5.7	T2a	0
	CPCG0344	0	12.01	2	5.5	T1c	0
	CPCG0339	0	5.86	2	14.29	T1c	0
	CPCG0433	0	7.53	1	6.6	T2b	0
	CPCG0566	0	7.74	3	10.6	T1c	0
	CPCG0568	0	11.92	2	5.9	T1c	0
	CPCG0448	0	11.39	2	11.19	T1c	0
	CPCG0267	0	5.45	3	17.1	T2a	0
	CPCG0355	0	13.24	1	6.7	T1c	0
	CPCG0595	0	7.03	3	4.7	T1c	1
	CPCG0341	0	9.25	2	11.3	T1c	0
	CPCG0265	0	8.37	2	9.34	T1c	0
	CPCG0589	0	8.09	2	12.2	T1c	0
	CPCG0531	0	8.4	3	18	T1c	0
	CPCG0573	0	7.82	2	3.8	T2a	0
	CPCG0210	0	11.71	2	3.51	T1c	0
	CPCG0336	0	6	2	9.08	T1c	0
	CPCG0567	0	12.09	2	6.6	T1c	0
	CPCG0340	0	6.56	2	4.41	T1c	0
	CPCG0103	1	8.9	2	5.2	T2a	0
	CPCG0437	0	11.06	2	6.9	T2a	0
	CPCG0255	0	11.12	2	6.9	T1c	0
	CPCG0459	0	6.72	2	9.42	T1c	0
	CPCG0599	0	9.6	2	10.5	T2a	0
	CPCG0570	0	8.95	2	2.1	T2b	0
	CPCG0364	0	5.78	2	8.11	T2b	0
	CPCG0496	0	6.46	2	9.9	T1c	0
	CPCG0587	0	9.05	3	9.4	T2b	0
	CPCG0594	0	7.62	2	8.6	T1c	0
	CPCG0604	0	10.09	2	6.5	T1c	0
	CPCG0451	0	13.04	2	7.9	T2b	0
	CPCG0463	0	6.04	1	11.2	T1c	0
	CPCG0424	0	10.39	1	10	T2a	0
	CPCG0434	0	5.3	2	8.3	T1c	0
	CPCG0269	0	5.66	1	13.21	T1c	0
	CPCG0454	0	10.22	1	9.2	T2a	0
	CPCG0246	0	7.96	2	5.64	T1c	0
	CPCG0365	0	5.46	2	4.23	T1c	0
	CPCG0259	1	2.66	2	11.65	T1c	0
	CPCG0435	0	5.22	3	10.83	T2a	0
	CPCG0349	0	11.66	2	7.1	T1c	0
	CPCG0001	0	10.37	2	7.7	T2b	0
	CPCG0002	0	8.13	2	19	T2a	1
	CPCG0003	0	10.44	3	10	T2a	0
	CPCG0004	0	9	3	14.1	T2b	0
	CPCG0005	0	5.89	2	5.4	T2a	0
	CPCG0006	0	8.37	3	8.4	T2b	0
	CPCG0007	0	11.01	2	8.4	T1c	0
	CPCG0008	0	8.77	1	4.7	T2a	0
	CPCG0009	0	13.08	2	8	T2a	0
	CPCG0015	0	11.68	2	5.6	T2a	0
	CPCG0019	1	8.38	2	7.3	T2a	0
	CPCG0020	0	14.19	1	16	T1c	0
	CPCG0022	0	6.74	1	12.6	T1c	0
	CPCG0027	0	9.53	1	5	T1c	0
	CPCG0030	0	10.41	1	8	T1c	0
	CPCG0036	0	0	2	5.3	T2a	1
	CPCG0040	0	11.55	2	9	T1c	0
	CPCG0042	0	12.13	2	5.6	T2b	0
	CPCG0043	0	11.21	2	10.2	T2b	0
	CPCG0046	0	8.12	3	5.1	T1c	0
	CPCG0047	0	9.1	2	13.2	T2c	0
	CPCG0048	0	12.62	1	5.1	T2b	0
	CPCG0050	0	5.97	3	7.7	T1c	0
	CPCG0057	0	13.64	2	10	T2a	0
	CPCG0059	0	11.89	2	11.4	T1c	0
	CPCG0063	0	6.74	2	3.8	T2a	0
	CPCG0066	0	10.82	2	14.8	T2a	1
	CPCG0067	0	14.23	2	10	T2b	0
	CPCG0068	0	9.85	4	5.86	T1c	0
	CPCG0069	0	8.41	2	4.3	T2a	0
	CPCG0070	0	11.7	2	5.9	T2a	0
	CPCG0071	NA	NA	3	14.7	T1c	0
	CPCG0072	0	10.93	2	9.3	T2a	0
	CPCG0073	1	11.21	2	10.3	T1c	0
	CPCG0074	0	9.46	2	6.3	T2a	0
	CPCG0075	0	11.82	2	4.1	T2a	0
	CPCG0076	0	10.48	1	12.7	T2a	0
	CPCG0078	1	4.03	2	3.3	T2b	0
	CPCG0081	0	11.51	3	17.8	T2a	1
	CPCG0082	0	10.22	3	7.8	T2a	1
	CPCG0083	1	6.21	2	12.7	T2b	0
	CPCG0084	0	10.05	1	7	T2b	0
	CPCG0087	0	10.34	1	9.4	T1c	1
	CPCG0089	0	11.98	1	4.8	T1c	0
	CPCG0090	0	8.81	1	11.2	T1c	0
	CPCG0091	0	9.45	3	10.4	T1c	0
	CPCG0092	NA	NA	2	11.5	T2a	0
	CPCG0093	0	8.45	3	5.8	T1c	0
	CPCG0094	0	13.51	2	16.41	T2b	0
	CPCG0095	0	14.12	2	4	T2a	0
	CPCG0096	0	14.05	2	6.1	T1c	0
	CPCG0097	0	11.67	1	13.7	T1c	0
	CPCG0098	0	8.24	2	7.5	T1c	0
	CPCG0107	0	9.31	2	8.1	T1c	0
	CPCG0114	0	6.56	2	4.4	T2b	0
	CPCG0117	1	15.29	4	10.1	T2a	0
	CPCG0119	0	9.31	2	7.5	T2a	0
	CPCG0120	0	NA	NA	14.79	T2a	0
	CPCG0121	0	10.89	2	7.2	T1c	0
	CPCG0122	0	8.1	3	6.4	T1c	0
	CPCG0123	1	13.12	2	8.8	T2a	1
	CPCG0124	0	9.96	1	7.2	T2a	0
	CPCG0125	0	4.26	2	7.2	T1c	0
	CPCG0126	0	11.8	2	6.1	T2a	1
	CPCG0127	1	6.65	3	29.9	T2a	0
	CPCG0128	0	11.87	1	30.3	T1c	0
	CPCG0129	1	1.99	2	16.7	T1c	0
	CPCG0130	1	0.35	3	18.7	T2b	0
	CPCG0131	0	8.53	2	3.4	T1c	0
	CPCG0132	0	7.34	2	11.4	T2a	0
	CPCG0154	0	12.16	2	13.8	T2a	0
	CPCG0158	0	8.36	2	10	T1c	1
	CPCG0166	0	7.86	3	6.8	T2a	0
	CPCG0182	0	6.07	2	7.64	T2a	0
	CPCG0185	0	8.09	2	4.49	T2a	0
	CPCG0187	0	9.61	3	13	T1c	0
	CPCG0188	0	10.26	2	7.23	T1c	0
	CPCG0189	0	13.23	2	6.52	T2a	0
	CPCG0190	1	5.18	3	4.3	T2b	0
	CPCG0194	0	9.44	2	8.7	T1c	0
	CPCG0198	0	10.42	2	5.2	T2a	0
	CPCG0199	1	11.1	2	6.3	T2a	0
	CPCG0200	0	13.42	2	6.1	T1c	0
	CPCG0201	0	10.08	3	1.6	T1c	0
	CPCG0203	0	8.53	2	2.7	T2a	0
	CPCG0204	0	9.42	3	9.7	T1b	0
	CPCG0205	0	9.59	2	20.4	T2a	0
	CPCG0206	0	6.21	1	8	T1c	0
	CPCG0211	0	10.28	1	4.5	T2a	0
	CPCG0212	0	3.43	1	7	T1c	0
	CPCG0213	1	4.17	3	9.3	T2a	0
	CPCG0217	1	13.36	2	6.5	T2a	0
	CPCG0219	0	5.19	2	5.3	T2a	0
	CPCG0220	0	9.96	1	33	T1c	0
	CPCG0221	1	6.94	2	11.8	T2a	0
	CPCG0222	0	0.81	2	7.3	T2a	0
	CPCG0223	0	6.53	1	7.7	T2c	0
	CPCG0225	0	3.63	2	8.6	T2b	0
	CPCG0226	0	7.9	3	8	T1c	0
	CPCG0227	0	8.57	1	14	T2a	0
	CPCG0228	0	4.81	1	8.1	T2a	0
	CPCG0229	0	8.88	2	11.9	T2a	0
	CPCG0232	0	10.65	2	8.15	T1c	0
	CPCG0233	0	8.72	3	4.63	T1c	1
	CPCG0234	0	9.41	1	5.7	T1c	0
	CPCG0235	0	11.02	3	8.04	T2a	0
	CPCG0237	0	12.1	1	10.7	T2a	0
	CPCG0238	0	13.02	2	7.92	T2b	1
	CPCG0240	0	8.73	1	2.7	T2a	0
	CPCG0242	0	8.96	2	4	T2a	0
	CPCG0243	0	12.03	1	13.6	T2b	0
	CPCG0257	0	8.65	1	8	T2a	0
	CPCG0268	0	11.11	2	12.35	T2b	0
	CPCG0274	0	9.92	2	2.1	T2a	0
	CPCG0277	0	5.99	3	4.9	T1c	0
	CPCG0278	0	4.14	4	6.42	T2a	0
	CPCG0279	0	2.66	2	14	T2c	0
	CPCG0280	0	2.3	2	5	T1c	0
	CPCG0281	0	7.01	2	10.5	T1c	0
	CPCG0282	0	3	2	8.2	T2a	1
	CPCG0283	0	4.07	3	4.7	T2a	0
	CPCG0285	0	11.56	2	9.44	T1c	0
	CPCG0286	0	4.66	2	9	T1c	0
	CPCG0287	0	5.93	4	8.5	T2a	0
	CPCG0288	1	3.52	3	12.9	T2a	1
	CPCG0289	0	2.39	3	4.4	T2a	0
	CPCG0290	0	2.94	4	18	T2c	0
	CPCG0291	0	9.87	2	8.2	T2b	0
	CPCG0292	0	5.62	1	7.8	T2b	0
	CPCG0293	0	6.54	NA	6.2	T2a	0
	CPCG0294	0	13.76	2	5.7	T2a	0
	CPCG0295	0	1.27	2	12.4	T2a	0
	CPCG0296	0	6.54	2	10.5	T2a	0
	CPCG0297	0	10.26	2	2.2	T2b	0
	CPCG0298	1	3.4	4	15.15	T2a	1
	CPCG0299	1	1.89	3	17.3	T1c	1
	CPCG0300	0	5.46	2	5.35	T1c	0
	CPCG0301	0	6.42	2	7.8	T2b	0
	CPCG0302	0	0.75	2	6	T2b	0
	CPCG0303	0	4.58	2	22	T1c	0
	CPCG0304	0	1.46	1	8.9	T2a	0
	CPCG0305	0	1.92	4	5	T1c	0
	CPCG0306	0	2.05	3	3.8	T2b	0
	CPCG0307	0	2.35	3	10.6	T1c	0
	CPCG0308	0	1.83	1	3.5	T1c	0
	CPCG0309	0	8.7	1	10.7	T1c	0
	CPCG0310	0	14.19	4	10.08	T1c	0
	CPCG0311	0	6.27	1	4.2	T1c	0
	CPCG0312	0	10.8	1	13.1	T1c	0
	CPCG0313	0	7.07	3	5.8	T2a	0
	CPCG0314	0	11.34	2	8.03	T1c	0
	CPCG0315	0	4.62	3	8.6	T2a	0
	CPCG0316	0	5.66	1	7.7	T2a	0
	CPCG0317	0	8.85	2	13	T2c	0
	CPCG0318	0	7.7	1	6.3	T1c	0
	CPCG0319	0	3.71	1	6.9	T1c	0
	CPCG0320	0	10.08	2	10.64	T2b	0
	CPCG0321	0	4.36	2	7.8	T1b	0
	CPCG0322	1	6.39	3	10.7	T1c	1
	CPCG0323	1	5.33	3	13.6	T2b	1
	CPCG0326	0	0.94	1	0.72	T1c	0
	CPCG0327	0	9.16	3	5.1	T1c	0
	CPCG0328	0	14.31	1	15.46	T2a	0
	CPCG0329	0	7.14	3	7.35	T2a	0
	CPCG0330	0	10.9	2	6.9	T2a	0
	CPCG0347	0	10.7	2	6.7	T2b	0
	CPCG0360	0	10.77	2	14	T2b	0
	CPCG0374	0	8.84	2	4.7	T1c	0
	CPCG0377	0	12.02	3	6.9	T1c	0
	CPCG0379	0	10.55	2	14.6	T2b	0
	CPCG0380	0	11.73	2	6.29	T1c	0

## Sheet: Figure 4A
Figure 4A
	probe.id	gene	location	pos	qvalue
	cg11986861	ZNRF3	Promoter	29284199	1.80165e-07
	cg20080983	ZNRF3	Body	29430271	0.000226394
	cg21918728	ZNRF3	Body	29445711	0.00923423
	cg23664774	ZNRF3	Body	29446636	0.00750916
	cg03456872	ZNRF3	Promoter	29279967	0.0137722
	cg22912095	ZNRF3	Promoter	29281173	0.0623492
	cg09560452	ZNRF3	Body	29445903	0.105923
	cg24742400	ZNRF3	Body	29448243	0.198193
	cg03027661	ZNRF3	Body	29426832	0.210373
	cg12968041	ZNRF3	Promoter	29280932	0.202647
	cg06866597	ZNRF3	Promoter	29279129	0.199295
	cg11640610	ZNRF3	Promoter	29279597	0.232138
	cg10279254	ZNRF3	Body	29445370	0.236718
	cg19963025	ZNRF3	Body	29426649	0.347612
	cg13298682	ZNRF3	Body	29426575	0.341883
	cg18134732	ZNRF3	Promoter	29279203	0.364129
	cg11858416	ZNRF3	Promoter	29279592	0.354658
	cg23896685	ZNRF3	Body	29451551	0.336873
	cg01771256	ZNRF3	Body	29444974	0.381493
	cg07127410	ZNRF3	Body	29427851	0.588528
	cg16483867	ZNRF3	Body	29426511	0.595929
	cg03733026	ZNRF3	Body	29445468	0.601628
	cg23894553	ZNRF3	Promoter	29280180	0.69632
	cg00082787	ZNRF3	Body	29424662	0.729461
	cg18661550	ZNRF3	Body	29441760	0.826446
	cg01164221	ZNRF3	Body	29443288	0.934818
	cg18720930	ZNRF3	Body	29422889	0.973128

## Sheet: Figure 4B
Figure 4B
	cpcg.id	cg11986861.Beta	ZNRF3.RNA
	CPCG0102	0.441483	6.7717
	CPCG0183	0.552928	6.76247
	CPCG0259	0.403464	7.26488
	CPCG0262	0.364646	6.82581
	CPCG0246	0.335447	7.2094
	CPCG0248	0.555133	6.57122
	CPCG0249	0.453093	6.74835
	CPCG0250	0.495278	6.72768
	CPCG0251	0.466323	6.81222
	CPCG0263	0.475693	6.59085
	CPCG0269	0.368426	7.14712
	CPCG0339	0.459838	6.85195
	CPCG0348	0.487079	6.76498
	CPCG0349	0.3061	7.47949
	CPCG0355	0.409246	6.88274
	CPCG0363	0.437107	6.68587
	CPCG0369	0.55081	6.73006
	CPCG0373	0.40231	6.73683
	CPCG0407	0.406985	6.6587
	CPCG0413	0.445644	6.63235
	CPCG0414	0.41125	6.62896
	CPCG0415	0.439615	6.65211
	CPCG0463	0.438793	7.04687
	CPCG0464	0.507242	6.64631
	CPCG0577	0.537444	6.71457
	CPCG0578	0.492462	6.80899
	CPCG0580	0.505648	6.691
	CPCG0437	0.577822	6.96925
	CPCG0483	0.409676	6.66738
	CPCG0484	0.507008	6.6792
	CPCG0486	0.498865	6.8092
	CPCG0490	0.479324	6.78637
	CPCG0492	0.455446	6.67768
	CPCG0496	0.421572	7.01498
	CPCG0523	0.423561	6.592
	CPCG0525	0.486231	6.65267
	CPCG0526	0.503684	6.78576
	CPCG0527	0.491358	6.63109
	CPCG0529	0.506285	6.81617
	CPCG0531	0.496284	6.90544
	CPCG0534	0.488946	6.75115
	CPCG0540	0.574497	6.61873
	CPCG0557	0.553139	6.60795
	CPCG0559	0.446436	6.65112
	CPCG0566	0.493518	6.85688
	CPCG0567	0.396803	6.94968
	CPCG0568	0.419154	6.8686
	CPCG0570	0.547713	6.98645
	CPCG0573	0.443672	6.9179
	CPCG0574	0.452507	6.81749
	CPCG0587	0.435705	7.0185
	CPCG0589	0.522485	6.90284
	CPCG0590	0.454533	6.6336
	CPCG0594	0.407365	7.02281
	CPCG0595	0.441935	6.88456
	CPCG0599	0.566451	6.98037
	CPCG0601	0.473874	6.65028
	CPCG0604	0.518453	7.03557
	CPCG0605	0.442569	6.79201
	CPCG0208	0.468122	6.66055
	CPCG0210	0.430913	6.9217
	CPCG0255	0.486957	6.97379
	CPCG0258	0.477452	6.7497
	CPCG0265	0.488481	6.89032
	CPCG0267	0.40658	6.88104
	CPCG0271	0.533507	6.63473
	CPCG0324	0.45535	6.68366
	CPCG0334	0.471517	6.64349
	CPCG0336	0.406572	6.94367
	CPCG0340	0.518063	6.94991
	CPCG0341	0.449288	6.88831
	CPCG0344	0.538133	6.82894
	CPCG0346	0.547473	6.66666
	CPCG0364	0.420199	6.99426
	CPCG0365	0.368986	7.25869
	CPCG0368	0.429046	6.81041
	CPCG0375	0.444047	6.77277
	CPCG0381	0.516871	6.66118
	CPCG0391	0.495374	6.63092
	CPCG0392	0.466978	6.62926
	CPCG0398	0.543492	6.6111
	CPCG0404	0.397294	6.71286
	CPCG0406	0.522412	6.59766
	CPCG0418	0.554532	6.76033
	CPCG0423	0.513181	6.70818
	CPCG0424	0.472218	7.06801
	CPCG0434	0.493611	7.1004
	CPCG0448	0.516023	6.87958
	CPCG0451	0.453314	7.03617
	CPCG0453	0.430506	6.73801
	CPCG0454	0.430192	7.17119
	CPCG0455	0.576407	6.61962
	CPCG0456	0.57298	6.61226
	CPCG0459	0.474016	6.97551
	CPCG0099	0.661437	6.64467
	CPCG0241	0.461698	6.43005
	CPCG0331	0.452116	6.50975
	CPCG0342	0.586327	6.61511
	CPCG0352	0.547583	6.39982
	CPCG0354	0.536688	6.5327
	CPCG0358	0.476391	6.56895
	CPCG0371	0.479037	6.51406
	CPCG0372	0.468373	6.40707
	CPCG0378	0.397558	6.53779
	CPCG0387	0.551509	6.3423
	CPCG0401	0.38941	6.57103
	CPCG0408	0.527155	6.32212
	CPCG0409	0.441756	6.409
	CPCG0410	0.562863	6.38054
	CPCG0412	0.543341	6.39523
	CPCG0416	0.486593	6.53294
	CPCG0402	0.555504	6.50331
	CPCG0428	0.546418	6.36629
	CPCG0445	0.5217	6.3715
	CPCG0458	0.561141	6.50206
	CPCG0470	0.45561	6.46727
	CPCG0471	0.413621	6.50854
	CPCG0576	0.499738	6.55784
	CPCG0582	0.69254	6.8046
	CPCG0432	0.604634	6.71587
	CPCG0433	0.611678	6.85236
	CPCG0474	0.498567	6.33397
	CPCG0482	0.527054	6.55956
	CPCG0487	0.49808	6.50053
	CPCG0489	0.487673	6.53336
	CPCG0498	0.449009	6.43673
	CPCG0499	0.472833	6.54726
	CPCG0500	0.500249	6.17304
	CPCG0502	0.609696	6.577
	CPCG0503	0.435762	6.39171
	CPCG0504	0.529594	6.51514
	CPCG0508	0.434257	6.19302
	CPCG0519	0.604302	6.65152
	CPCG0520	0.474583	6.53218
	CPCG0521	0.510188	6.46583
	CPCG0524	0.452168	6.26389
	CPCG0528	0.47455	6.48762
	CPCG0532	0.530885	6.29593
	CPCG0537	0.548983	6.27079
	CPCG0539	0.46309	6.54779
	CPCG0550	0.546808	6.46713
	CPCG0551	0.524895	6.31998
	CPCG0560	0.441256	6.31619
	CPCG0561	0.569967	6.21382
	CPCG0562	0.468663	6.54687
	CPCG0563	0.502976	6.5623
	CPCG0565	0.611192	6.62796
	CPCG0569	0.496637	6.54005
	CPCG0571	0.519978	6.53286
	CPCG0575	0.42897	6.52267
	CPCG0579	0.500724	6.5254
	CPCG0588	0.658997	6.65817
	CPCG0591	0.61501	6.64611
	CPCG0593	0.443838	6.58798
	CPCG0596	0.542347	6.52856
	CPCG0597	0.632841	6.6778
	CPCG0598	0.567464	6.50278
	CPCG0606	0.644016	6.63069
	CPCG0191	0.506813	6.5766
	CPCG0256	0.508926	6.29127
	CPCG0333	0.460171	6.41784
	CPCG0345	0.410208	6.54738
	CPCG0353	0.499586	6.31741
	CPCG0357	0.496677	6.4934
	CPCG0361	0.514791	6.54929
	CPCG0362	0.498787	6.41241
	CPCG0366	0.530698	6.4517
	CPCG0388	0.610244	6.59265
	CPCG0397	0.521069	6.36207
	CPCG0411	0.52247	6.42512
	CPCG0426	0.574357	6.26661
	CPCG0435	0.628872	7.31138
	CPCG0439	0.542193	6.79804
	CPCG0452	0.628436	6.73492
	CPCG0466	0.479141	6.2914
	CPCG0260	0.53753	6.30225
	CPCG0350	0.777846	6.31301
	CPCG0356	0.540804	6.37893
	CPCG0465	0.557975	6.35834
	CPCG0467	0.668508	6.54561
	CPCG0581	0.649442	6.40774
	CPCG0472	0.61963	6.37093
	CPCG0522	0.601271	6.40009
	CPCG0545	0.636898	6.34488
	CPCG0547	0.631025	6.36903
	CPCG0592	0.498905	6.14368
	CPCG0600	0.629408	6.49187
	CPCG0602	0.679722	6.35555
	CPCG0603	0.640796	6.49119
	CPCG0607	0.704479	6.33805
	CPCG0100	0.647038	6.30084
	CPCG0184	0.657856	6.29981
	CPCG0196	0.602727	6.35814
	CPCG0266	0.588221	6.27412
	CPCG0382	0.642392	6.3785
	CPCG0395	0.629036	6.52743
	CPCG0396	0.589975	6.37988
	CPCG0457	0.682889	6.37302
	CPCG0236	0.605681	6.38711
	CPCG0462	0.588604	6.54328
	CPCG0514	0.670681	6.0889
	CPCG0047	0.541264	NA
	CPCG0048	0.501434	NA
	CPCG0057	0.448745	NA
	CPCG0072	0.580078	NA
	CPCG0083	0.657743	NA
	CPCG0094	0.534719	NA
	CPCG0114	0.495877	NA
	CPCG0132	0.44858	NA
	CPCG0154	0.580717	NA
	CPCG0158	0.625421	NA
	CPCG0187	0.696051	NA
	CPCG0213	0.514548	NA
	CPCG0227	0.555546	NA
	CPCG0240	0.656164	NA
	CPCG0279	0.561477	NA
	CPCG0281	0.589342	NA
	CPCG0285	0.447964	NA
	CPCG0286	0.474203	NA
	CPCG0185	0.560275	NA
	CPCG0188	0.707856	NA
	CPCG0190	0.608954	NA
	CPCG0217	0.435913	NA
	CPCG0238	0.597248	NA
	CPCG0182	0.563218	NA
	CPCG0268	0.449068	NA
	CPCG0377	0.397129	NA
	CPCG0380	0.511011	NA
	CPCG0117	0.49348	NA
	CPCG0307	0.710304	NA
	CPCG0007	0.742181	NA
	CPCG0027	0.516763	NA
	CPCG0087	0.580813	NA
	CPCG0127	0.673209	NA
	CPCG0243	0.48673	NA
	CPCG0287	0.513623	NA
	CPCG0289	0.548929	NA
	CPCG0291	0.604647	NA
	CPCG0292	0.588209	NA
	CPCG0293	0.529111	NA
	CPCG0295	0.534541	NA
	CPCG0297	0.557384	NA
	CPCG0313	0.587466	NA
	CPCG0314	0.499069	NA
	CPCG0320	0.530269	NA
	CPCG0321	0.690907	NA
	CPCG0322	0.363124	NA
	CPCG0323	0.58754	NA
	CPCG0328	0.586083	NA
	CPCG0040	0.584089	NA
	CPCG0073	0.655365	NA
	CPCG0078	0.471836	NA
	CPCG0189	0.546918	NA
	CPCG0232	0.527242	NA
	CPCG0233	0.619994	NA
	CPCG0235	0.360408	NA
	CPCG0242	0.584752	NA
	CPCG0282	0.515744	NA
	CPCG0288	0.596719	NA
	CPCG0290	0.577466	NA
	CPCG0296	0.622558	NA
	CPCG0298	0.683263	NA
	CPCG0299	0.586186	NA
	CPCG0300	0.619302	NA
	CPCG0301	0.623088	NA
	CPCG0302	0.654451	NA
	CPCG0304	0.452879	NA
	CPCG0306	0.599567	NA
	CPCG0310	0.620111	NA
	CPCG0312	0.435022	NA
	CPCG0315	0.44383	NA
	CPCG0317	0.58401	NA
	CPCG0360	0.536494	NA
	CPCG0374	0.555542	NA
	CPCG0379	0.499252	NA

[truncated: 45 more sheets: Figure 4C, Figure 4D, Figure 4E, Figure 4F, Figure 5A, Figure 5B, Figure 5C, Figure 5D, Figure 5E, Figure 5F, Table 1, Supplementary Figure 1, Supplementary Figure 2, Supplementary Figure 3, Supplementary Figure 4A, Supplementary Figure 4B, Supplementary Figure 4C, Supplementary Figure 4D, Supplementary Figure 5, Supplementary Figure 6 …]
